# Supplementary material for: Integrated omics reveal novel functions and underlying mechanisms of the receptor kinase FERONIA in Arabidopsis thaliana
Source: Plant Cell. 2022 Apr 18;34(7):2594–614. doi: 10.1093/plcell/koac111 (PMC9252503; doi:10.1093/plcell/koac111)
Supplement: koac111_Supplementary_Data [file koac111_supplementary_data.zip]

Archive with 8 entries (7 files):
- koac111-suppl_data/
- koac111-suppl_data/Peer Review Report TPC2021LSB00634R2.pdf
- koac111-suppl_data/TPC2021LSB00634R2 Supp Figures and Tables.pdf
- koac111-suppl_data/TPC2021LSB00634R2 Suppl DS13.xlsx
- koac111-suppl_data/TPC2021LSB00634R2 Suppl DS4.xlsx
- koac111-suppl_data/TPC2021LSB00634R2 Suppl DS5.xlsx
- koac111-suppl_data/TPC2021LSB00634R2 Suppl DS6.xlsx
- koac111-suppl_data/TPC2021LSB00634R2 Suppl DS7.xlsx
