# Supplementary material for: Integrated omics reveal novel functions and underlying mechanisms of the receptor kinase FERONIA in Arabidopsis thaliana
Source: Plant Cell. 2022 Apr 18;34(7):2594–614. doi: 10.1093/plcell/koac111 (PMC9252503; doi:10.1093/plcell/koac111)
Supplement: koac111_Supplementary_Data [file koac111_supplementary_data.zip › koac111-suppl_data/TPC2021LSB00634R2 Suppl DS13.xlsx]

## Sheet: Suppl DS1
Supplemental Data, Wang et al., (2022). Integrated omics reveal novel functions of FERONIA. Plant Cell.
Supplemental Data Set S1. Mis-regulated gene list in FER omics data
RNA-UP in fer	RNA-DN in fer	Protein-UP in fer	Protein-DN in fer	Phospho sites-UP in fer	Phospho sites-DN in fer	Common proteins in Phospho sites-UP&DN in fer
AT5G43940	AT5G26190	AT5G27850	AT3G52720	AT3G53500	AT5G41140	AT5G54380
AT3G02260	AT1G11990	AT2G33210	AT1G75750	AT3G53500	AT4G16490	AT5G18610
AT4G22220	AT5G35960	AT4G13200	AT3G51550	AT1G42550	AT5G54380	AT1G18160
AT1G74060	AT2G35637	AT5G05780	AT2G06850	AT5G52200	AT5G54380	AT2G25800
AT5G21090	AT5G57640	AT1G15340	AT5G20680	AT5G20280	AT1G62630	AT3G52290
AT4G23670	AT4G18960	AT5G27120	AT3G59010	AT3G58640	AT1G76850	AT2G46630
AT5G06320	AT3G02670	AT2G20280	AT5G22460	AT5G47910	AT1G76850	AT4G27430
AT4G30010	AT1G29490	AT5G34850	AT2G35820	AT5G47910	AT3G62700	AT3G43300
AT5G03240	AT1G64940	AT1G09770	AT5G20700	AT5G47430	AT3G62700	AT3G07980
AT1G78680	AT2G05655	AT4G21660	AT5G26742	AT5G47430	AT3G62700	AT2G18790
AT4G24690	AT4G33905	AT1G43690	AT1G75370	AT3G44850	AT1G76850	AT2G40070
AT2G05710	AT3G45280	AT1G70330	AT3G01370	AT3G44850	AT2G22125	AT2G17840
AT3G14600	AT4G38092	AT1G10960	AT5G22580	AT3G44850	AT5G54380	AT1G78230
AT1G56340	AT3G13065	AT4G13550	AT3G04820	AT3G19510	AT5G18610	AT5G64200
AT5G47120	AT4G24170	AT1G19520	AT3G13120	AT1G75220	AT5G18610	AT2G39010
AT5G04590	AT1G20480	AT5G35180	AT4G28730	AT4G22670	AT5G18610	AT3G44850
AT5G06845	AT5G36260	AT5G62390	AT4G37980	AT5G17690	AT5G54380	AT1G20440
AT4G21790	AT2G24030	AT1G23900	AT1G12080	AT4G22670	AT5G54380	AT2G20960
AT2G07734	AT4G39480	ATCG01280	AT5G08640	AT5G53440	AT5G54380	AT5G58140
AT4G23850	AT5G02640	AT4G20850	AT5G52310	AT2G34357	AT2G22125	AT3G21670
AT4G39940	AT2G24681	AT1G09630	AT2G33850	AT1G64080	AT2G22125	AT4G28080
AT1G22840	AT5G53510	AT5G13980	AT5G65840	AT1G64080	AT5G03380	AT4G30480
AT3G60600	AT3G51520	ATCG00340	AT3G63190	AT5G46760	AT5G03380	AT1G56460
AT2G07708	AT3G51550	AT1G26460	AT1G52190	AT5G46760	AT1G45230	AT3G52870
AT5G19140	AT3G51530	AT5G60160	AT3G44990	AT5G46760	AT4G23650	AT1G53165
AT5G46430	AT1G58460	AT3G47000	AT2G25080	AT4G31880	AT4G23650	AT3G13530
AT1G07590	AT5G17350	AT3G61440	AT5G10260	AT1G03770	AT4G23650	AT3G17850
AT3G47960	AT4G25270	AT4G30610	AT1G75780	AT1G78230	AT3G06330	AT5G04020
AT2G38170	AT4G10160	AT2G21390	AT3G62870	AT1G78230	AT3G06330	AT2G27090
AT3G05840	AT1G15050	AT4G29130	AT5G38420	AT2G45140	AT4G20200	AT1G13650
AT5G20190	AT1G09170	AT1G76150	AT1G70000	AT5G47690	AT4G20200	AT5G57610
AT4G24830	AT3G21330	AT3G02360	AT3G19670	AT3G10980	AT3G46290	AT1G15280
AT2G41475	AT5G35525	AT1G13900	AT5G38430	AT3G10980	AT3G46290	AT1G42550
AT3G13580	AT3G46770	AT2G44310	AT3G52580	AT4G39680	AT1G14840	AT4G35890
AT3G56880	AT3G61090	AT3G44330	AT4G37930	AT5G08139	AT1G14840	AT2G43160
AT1G64230	AT5G21150	AT4G25370	AT2G20260	AT5G08139	AT5G67200	AT1G34320
AT3G61440	AT2G18480	AT4G05090	AT5G20720	AT2G16070	AT5G67200	AT4G38600
AT1G02840	AT5G42210	AT1G21680	AT5G16710	AT2G16070	AT4G35300	AT5G38990
AT5G45190	AT3G63375	AT2G05100	AT5G44130	AT4G36980	AT5G01020	AT1G29400
AT1G53910	AT5G41780	AT1G30570	ATCG00490	AT5G12080	AT5G03040	AT3G63400
AT5G52882	AT2G08820	AT5G39500	AT2G39730	AT1G66680	AT5G27950	AT3G12020
AT1G30880	AT4G27654	AT5G19440	AT5G48470	AT1G66680	AT5G27950	AT1G63700
AT3G62290	AT2G28210	AT1G79830	ATCG00660	AT1G66680	AT1G20840	AT1G48920
AT1G47128	AT3G49300	AT2G16485	AT3G52150	AT2G43160	AT1G20840	AT1G06230
AT2G31880	AT1G12672	AT3G26720	AT3G22460	AT2G43160	AT1G67360	AT5G61150
AT5G55850	AT1G19210	AT1G04850	AT2G47610	AT5G15020	AT1G67360	AT4G29440
AT1G24460	AT4G25490	AT1G66530	AT1G67090	AT5G15020	AT1G67360	AT5G52910
AT1G28330	AT4G23030	AT5G36160	AT1G66150	AT4G22670	AT1G67360	AT3G25690
AT1G06463	AT2G41178	AT1G12640	AT5G26742	AT4G22670	AT1G67360	AT1G11310
AT1G09210	AT3G09465	AT1G47550	AT2G34560	AT5G42540	AT1G67360	AT3G06400
AT1G13260	AT2G04032	AT4G23670	AT5G11450	AT1G50620	AT1G67360	AT1G74690
AT1G80230	AT1G65310	AT3G06510	AT4G22580	AT5G25150	AT1G67360	AT3G25500
AT4G28300	AT4G33790	AT5G03280	AT2G47710	AT5G25150	AT1G72710	AT2G20950
AT5G59613	AT2G43440	AT3G02650	AT1G32990	AT5G47430	AT5G60580	AT5G18500
AT5G53620	AT1G21910	AT1G71820	AT3G52560	AT2G25190	AT4G23650	AT2G34357
AT5G28540	AT1G31490	AT1G54570	AT1G70590	AT3G25070	AT1G72710	AT2G43680
AT5G59420	AT1G53690	AT5G16510	AT3G52920	AT1G23170	AT2G33810	AT5G51300
AT1G51805	AT5G55250	AT4G14100	AT2G04530	AT1G13030	AT3G51550	AT4G23630
AT1G35710	AT5G10080	AT4G28740	AT1G48350	AT1G12360	AT3G51550	AT2G23140
AT4G30650	AT1G08857	AT4G26780	AT2G05620	AT1G12360	AT5G44040	AT5G17910
AT4G32150	AT1G78090	AT4G22720	AT2G34060	AT3G55560	AT5G44040	AT2G01420
AT4G00430	AT5G10430	AT4G37210	AT1G03870	AT1G20920	AT2G41740	AT1G20760
AT1G73480	AT3G22540	ATCG00330	AT1G62380	AT1G20920	AT5G54630	AT2G17290
AT3G03150	AT2G21990	AT3G51460	AT5G58310	AT5G42540	AT2G41740	AT5G47430
AT1G28400	AT3G50850	AT2G20230	ATCG00750	AT2G16485	AT1G20840	AT4G36630
AT2G13370	AT5G51530	AT1G64190	AT5G51110	AT1G77300	AT2G27060	AT5G38640
AT1G80300	AT3G13540	AT4G19490	AT5G54770	AT5G56460	AT2G27060	AT3G14172
AT3G18820	AT1G32780	AT5G19690	AT3G23070	AT5G64200	AT1G18160	AT3G58110
AT3G55750	AT3G49970	AT2G31790	AT2G04650	AT5G04930	AT1G66330	AT5G20280
AT4G37610	AT5G45830	AT1G66240	AT3G45850	AT5G04930	AT5G54380	AT1G21630
AT1G27770	AT3G59250	AT5G13690	AT1G24050	AT5G08610	AT1G30280	AT4G20940
AT1G07610	AT5G55950	AT2G33470	AT1G77460	AT5G08610	AT5G10150	AT5G18280
AT4G38630	AT1G04660	AT1G80460	AT2G20270	AT3G19100	AT5G10150	AT1G59610
AT3G28715	AT5G51790	AT1G60420	AT5G40380	AT4G31130	AT1G72710	AT4G39680
AT4G27500	AT1G53480	AT5G16300	AT5G61660	AT2G45900	AT3G28860	AT1G04780
AT4G23470	AT1G75750	AT5G14120	AT2G35860	AT2G45900	AT3G15220	AT3G48050
AT1G76955	AT3G02410	AT3G44340	AT5G13360	AT3G54610	AT4G35300	AT2G20330
AT4G11220	AT5G27220	AT4G36360	AT3G54770	AT1G21630	AT1G76880	AT5G16720
AT2G39020	AT2G30432	AT5G54390	AT1G50320	AT1G21630	AT1G19950	AT1G09440
AT5G63490	AT4G36105	AT1G55540	AT2G28605	AT1G68600	AT1G19950	AT1G79090
AT3G61460	AT5G37300	AT1G28340	AT4G03280	AT1G61730	AT4G04630	AT1G27850
AT3G15580	AT1G20990	AT2G36885	AT3G45970	AT1G36730	AT4G04630	AT2G16485
AT2G07698	AT5G20820	AT2G38140	AT4G28030	AT5G20280	AT3G09000	AT5G40450
AT1G72510	AT3G24463	AT3G60440	AT4G18760	AT5G49760	AT5G10150	AT1G67230
AT2G07725	AT1G76190	AT5G63530	AT1G57590	AT5G28040	AT2G41740	AT3G23900
AT2G23090	AT4G29610	AT3G06400	AT3G16250	AT5G28040	AT4G21660	AT5G10950
AT4G19640	AT5G12360	AT2G38410	AT3G16140	AT5G52640	AT5G13260	AT1G53570
AT1G72710	AT1G16390	AT3G49240	AT5G05370	AT5G41500	AT5G13260	AT1G15340
AT5G20180	AT5G23020	AT4G17770	AT4G34220	AT3G62900	AT2G34680	AT5G12440
AT4G27300	AT5G53250	AT4G25650	AT1G78150	AT4G09510	AT3G62700	AT3G58640
AT5G19550	AT2G37720	AT4G31700	AT5G25460	AT4G27430	AT3G62700	AT4G31130
AT4G10100	AT4G25760	AT4G37550	AT2G40610	AT4G27430	AT3G28920	AT5G13160
AT4G12590	AT2G04800	AT2G38170	AT3G07470	AT4G27430	AT2G41740	AT3G51880
AT1G67360	AT2G05995	AT2G14120	AT4G29270	AT1G21630	AT3G28860	AT1G19880
AT2G07815	AT2G04885	AT2G13540	AT3G10520	AT1G35580	AT3G09760	AT3G01310
AT2G01140	AT5G15900	AT2G46100	AT2G26930	AT5G42540	AT5G10020	AT5G08610
AT5G57660	AT2G29130	AT3G13750	AT5G14660	AT5G61150	AT3G09760	AT2G45540
AT2G01060	AT2G18969	AT3G03570	AT4G00400	AT5G61150	AT3G45850	AT4G26480
AT3G04910	AT5G44130	AT3G08947	AT5G66040	AT4G30200	AT2G25800	AT1G48210
AT3G62600	AT1G06080	AT4G10060	AT5G45930	AT1G15940	AT3G50590	AT4G22120
AT1G35580	AT4G25470	AT1G80230	AT2G43945	AT1G52200	AT2G34680	AT5G49760
AT3G50360	AT3G46490	AT5G65700	AT5G47190	AT2G13610	AT5G52310	AT4G30890
AT1G17290	AT3G52720	AT5G36230	AT4G26530	AT2G13610	AT2G39130	AT4G32720
AT5G11670	AT1G65450	AT1G08470	AT5G66410	AT1G69410	AT2G39130	AT5G47690
AT3G21865	AT2G27420	AT4G28470	AT3G55850	AT3G55560	AT1G76890	AT2G26730
AT4G39850	AT2G32960	AT5G17910	AT2G36620	AT5G27030	AT3G15220	AT5G12080
AT2G01100	AT4G39795	AT5G44200	AT4G33010	AT3G15790	AT3G09760	AT4G02510
AT3G17205	AT2G25220	AT5G13430	AT4G25770	AT2G47800	AT3G52290	AT2G46020
AT3G47640	AT3G24518	AT3G01180	AT1G29670	AT1G52220	AT3G52290	AT1G24300
AT1G23820	AT1G78440	AT1G55150	AT1G73530	AT5G08440	AT1G76180	AT4G11790
AT3G48170	AT4G14650	ATMG00480	AT1G27310	AT2G41410	AT2G25800
AT5G14120	AT1G52700	AT1G22610	AT5G24070	AT2G41410	AT3G50590
AT1G56450	AT1G68870	AT1G36280	AT3G63140	AT5G40930	AT2G20190
AT1G65980	AT1G05310	AT1G70670	AT5G53490	AT2G16485	AT2G31070
AT2G38610	AT3G09450	AT1G09330	AT1G11630	AT5G57610	AT3G14810
AT1G27530	AT4G13600	AT1G43890	AT3G12610	AT3G44850	AT3G14810
AT1G68300	AT4G34410	AT5G07350	AT1G23740	AT1G59610	AT3G28920
AT3G02360	AT5G65040	AT3G06530	ATCG01120	AT2G37340	AT3G57410
AT1G56580	AT1G78450	AT2G42770	AT4G02770	AT4G30890	AT3G28860
AT4G07390	AT5G18010	AT3G43300	AT1G72930	AT4G30890	AT2G46630
AT5G48485	AT5G62210	AT4G31570	AT5G24020	AT5G65910	AT3G52290
AT5G16290	AT4G34580	AT4G31810	AT1G11430	AT5G13890	AT3G52290
AT3G18080	AT5G03545	AT5G51545	AT2G35810	AT5G17930	AT3G28860
AT1G32790	AT2G06850	AT5G37850	AT1G11545	AT5G53540	AT1G18160
AT4G00355	AT5G15830	AT5G63550	AT1G51100	AT2G34970	AT4G27430
AT4G19420	AT4G38545	AT3G60190	AT1G26220	AT4G25500	AT2G46630
AT3G54350	AT4G37890	AT5G21160	AT1G72230	AT2G28890	AT2G46630
AT1G01650	AT4G21760	AT1G41880	AT1G64680	AT2G17570	AT3G43300
AT1G77510	AT2G09525	AT5G59850	AT3G59540	AT2G17570	AT3G43300
AT5G13740	AT2G26695	AT3G12800	AT4G18480	AT2G13370	AT3G15220
AT3G13110	AT3G48290	AT1G59890	AT5G55125	AT4G25500	AT4G27430
AT3G50930	AT3G24780	AT5G16660	AT2G20960	AT5G53440	AT1G14280
AT1G73650	AT3G08525	AT1G80360	AT3G61580	AT5G64200	AT5G13330
AT3G56200	AT3G28340	AT2G28080	AT3G53460	AT3G53030	AT5G54270
AT2G45660	AT5G19600	AT1G54490	AT3G44890	AT5G52200	AT4G27430
AT3G60450	AT5G08150	AT1G79280	AT2G35410	AT1G21630	AT3G50590
AT2G07718	AT2G23690	AT1G75100	AT5G19780	AT2G40070	AT3G57410
AT4G18880	AT2G42170	AT5G02050	AT1G15140	AT2G34357	AT3G57410
AT1G24050	AT4G12520	AT2G26890	AT1G78630	AT2G46560	AT4G21660
AT2G36930	AT3G50560	AT3G20740	AT1G62780	AT2G46560	AT3G07980
AT4G01026	AT1G20190	AT5G66950	AT2G28430	AT5G14880	AT5G13260
AT3G09770	AT3G23450	AT3G07720	AT3G01440	AT5G64200	AT4G21660
AT2G45980	AT1G76870	AT4G23180	AT1G02560	AT2G29210	AT5G52310
AT5G60360	AT4G30700	AT4G24680	AT1G10510	AT5G42870	AT3G15940
AT3G51730	AT4G25480	AT5G44070	AT5G24550	AT1G22530	AT3G15940
AT4G26450	AT1G29600	AT5G06260	AT1G12900	AT3G53520	AT1G16520
AT1G22280	AT1G75780	AT5G54750	AT3G54400	AT2G25650	AT1G16520
AT5G22080	AT4G17030	AT3G11660	AT3G14415	AT2G25650	AT2G18790
AT5G25754	AT4G33495	AT4G39080	AT4G10040	AT1G29400	AT2G18790
AT3G59068	AT5G19970	AT3G19120	AT5G13780	AT1G68520	AT5G09620
AT2G05520	AT3G03450	AT4G09520	AT5G15880	AT1G68520	AT3G47470
AT1G80180	AT3G58100	AT4G36080	AT2G21170	AT2G28890	AT5G41140
AT5G41350	AT1G12080	AT3G24570	AT1G67950	AT2G28070	AT4G04640
AT5G24810	AT5G26330	AT5G21274	AT1G06680	AT2G28070	AT3G28860
AT2G21520	AT3G27640	AT4G39850	AT5G20270	AT2G01450	AT3G28860
AT1G11310	AT5G27440	AT2G32240	AT1G28440	AT2G01450	AT3G45850
AT1G22070	AT2G34060	AT5G04885	AT1G78140	AT1G16180	AT3G45850
AT1G65040	AT1G02640	AT1G26340	AT1G19920	AT1G80810	AT3G45780
AT1G78610	AT2G21880	AT1G14850	AT5G18100	AT1G80810	AT2G17300
AT4G38460	AT3G03180	AT3G06610	AT1G78820	AT3G19420	AT1G14840
AT4G22310	AT2G33850	AT1G74380	AT5G13120	AT5G40450	AT5G20490
AT4G39210	AT3G05685	AT5G61810	AT2G04780	AT2G44430	AT3G58760
AT4G00450	AT1G10682	AT5G19400	AT1G22740	AT4G37090	AT3G58760
AT1G09027	AT4G30110	AT5G63190	AT1G75350	AT4G37090	AT2G19520
AT3G56460	AT1G12570	AT3G07160	AT5G25940	AT3G19340	AT2G19520
AT3G17020	AT5G25460	AT4G34480	AT1G73600	AT4G26480	AT1G07490
AT1G33990	AT3G18630	AT1G60890	AT2G20750	AT5G61790	AT1G07490
AT2G19180	AT5G12940	AT1G55260	AT1G09750	AT5G49760	AT2G40070
AT2G45140	AT4G33550	AT3G48690	AT1G20340	AT1G79340	AT2G40070
AT1G12760	AT1G28715	AT1G15940	AT1G30910	AT1G10450	AT5G03040
AT1G62040	AT5G61660	AT2G32520	AT3G62750	AT5G04930	AT2G31900
AT3G63310	AT5G62280	AT1G75850	AT1G19450	AT2G46020	AT2G17840
AT5G66140	AT3G49580	AT1G21380	AT3G29360	AT1G67140	AT3G28860
AT5G51750	AT1G02340	ATCG00570	AT3G21950	AT3G19510	AT5G65683
AT4G19860	AT3G53235	AT1G68790	AT3G22380	AT2G38070	AT5G65683
AT4G24990	AT1G73770	AT5G59970	AT3G12110	AT2G38070	AT1G75100
AT4G10610	AT3G45970	AT1G53645	AT5G45040	AT4G29440	AT5G19390
AT4G19410	AT5G37550	AT1G49300	AT5G40950	AT4G29440	AT5G19390
AT4G33090	AT1G73830	AT3G02740	AT5G46610	AT1G59610	AT5G06970
AT5G01600	AT4G33270	ATCG00580	AT2G37710	AT3G15450	AT5G09620
AT3G22845	AT1G03010	AT5G11560	AT3G52960	AT2G01470	AT3G11590
AT3G48690	AT5G46730	AT3G17365	AT5G12250	AT4G02510	AT3G11590
AT3G11780	AT3G53950	AT3G05060	AT4G34830	AT3G22380	AT1G16860
AT5G54610	AT4G35420	AT5G53180	AT3G13470	AT1G68790	AT1G16860
AT2G37570	AT5G05960	AT5G58770	AT1G20810	AT4G36780	AT1G07110
AT2G02760	AT1G79060	AT3G02570	AT2G31070	AT4G36780	AT2G17300
AT1G74100	AT1G72240	AT2G46170	AT1G02335	AT3G18640	AT3G58120
AT5G42020	AT4G37800	AT4G35800	AT3G15840	AT2G18790	AT2G39730
AT4G29010	AT4G38825	AT3G26450	AT3G12650	AT5G10010	AT3G23340
AT1G56700	AT1G54120	AT5G54500	AT1G03600	AT1G17210	AT2G35880
AT2G20340	AT4G26530	AT2G18230	AT4G15180	AT4G32610	AT1G78230
AT5G10290	AT1G52190	AT2G33120	AT4G39150	AT4G02510	AT3G46290
AT1G15400	AT4G01200	AT4G27720	AT3G56130	AT5G42540	AT4G01370
AT4G38470	AT5G41900	AT4G29680	ATCG00780	AT4G38550	AT4G01370
AT1G27350	AT5G26230	AT2G36810	AT5G65220	AT4G38550	AT3G57410
AT5G25540	AT5G03760	AT3G18680	AT5G04710	AT1G07090	AT3G09000
AT2G23940	AT2G17880	AT3G11270	AT2G17650	AT1G53570	AT3G09000
AT3G57340	AT5G65820	AT5G51570	AT3G15570	AT3G29075	AT5G64130
AT4G14615	AT3G27940	AT5G60640	AT1G16410	AT4G30200	AT4G27430
AT2G18040	AT5G61340	AT3G07410	AT1G32200	AT1G71880	AT1G32070
AT1G63010	AT3G44990	AT4G19410	AT2G37660	AT4G17330	AT5G01020
AT2G03120	AT1G25230	AT1G54090	AT2G39010	AT1G80530	AT5G01020
AT1G76680	AT3G49750	AT2G03820	AT3G24430	AT5G47480	AT3G18040
AT2G44065	AT3G23930	AT2G27840	AT5G35630	AT2G43160	AT1G67900
AT5G04750	AT2G04780	AT3G05970	AT1G09310	AT2G43160	AT1G67900
AT1G56460	AT1G30280	AT1G16700	AT1G52740	AT5G46400	AT1G66840
AT2G18960	AT5G50890	AT1G32900	AT5G57440	AT5G46400	AT1G66840
AT1G27030	AT1G19150	AT4G15093	AT1G74970	AT3G60110	AT1G19835
AT5G45480	AT3G23510	AT2G21410	AT2G19760	AT3G60110	AT5G18610
AT3G16230	AT1G06980	AT2G20610	AT4G39710	AT1G68790	AT5G18610
AT5G19860	AT5G48920	AT1G12850	AT2G32060	AT1G68790	AT2G35050
AT2G37180	AT3G18170	AT4G39690	AT1G26230	AT2G03620	AT1G14687
AT5G11810	AT1G09350	AT1G70770	AT2G35500	AT5G13530	AT1G14687
AT4G02370	AT3G59900	AT5G49760	AT4G02530	AT5G13530	AT5G64200
AT1G33590	AT5G18080	AT1G70520	AT5G39830	AT1G15340	AT5G64200
AT2G46390	AT5G57700	AT4G38770	AT5G10160	AT4G30340	AT5G64200
AT5G27840	AT3G24560	AT1G72500	AT5G64400	AT1G16010	AT5G64200
AT5G26830	AT5G23730	AT5G26110	AT1G23130	AT1G16010	AT3G09760
AT1G21920	AT5G04950	AT4G35310	AT1G72970	AT5G39660	AT5G12900
AT4G09830	AT5G03260	AT5G01260	AT1G15980	AT2G26190	AT5G12900
AT3G51620	AT3G29330	AT3G52420	AT4G27440	AT1G59610	AT4G29310
AT4G04830	AT1G03300	AT5G23390	AT1G67360	AT1G29350	AT2G30930
AT3G20760	AT5G48460	AT4G09570	AT3G16910	AT5G23890	AT2G39010
AT5G55120	AT2G46660	AT1G27540	AT5G64140	AT5G52910	AT5G10020
AT5G44720	AT2G30080	AT3G57020	AT2G29550	AT5G52910	AT5G10020
AT2G07671	AT3G54430	AT5G20360	AT2G36060	AT5G52910	AT4G38710
AT1G17730	AT1G25530	AT3G14180	AT5G19370	AT1G48370	AT3G46290
AT3G52470	AT3G20100	AT3G07750	AT2G33620	AT3G25070	AT2G17300
AT1G53580	AT5G43500	AT2G02570	AT2G20450	AT5G19450	AT3G44850
AT1G79510	AT1G08080	AT3G12180	AT3G02770	AT3G08710	AT2G34680
AT2G07707	AT5G24105	AT1G21500	ATCG00420	AT4G02510	AT2G34680
AT1G79000	AT4G14750	AT4G39940	AT1G35340	AT5G23720	AT2G30930
AT2G40600	AT4G08300	AT2G45560	AT5G12110	AT2G42760	AT4G35300
AT4G22780	AT1G32080	AT3G09630	AT2G43560	AT3G57150	AT1G11360
AT3G02320	AT3G16240	AT3G08850	AT1G55480	AT3G25070	AT1G11360
AT4G30210	AT4G28230	AT3G59020	AT2G45640	AT5G64270	AT3G61050
AT3G12980	AT4G14150	AT2G22475	AT5G26667	AT1G15240	AT5G03040
AT5G24210	AT2G45080	ATMG00220	AT2G19490	AT1G15240	AT1G75100
AT3G56400	AT3G48280	AT5G52640	AT4G10300	AT5G50420	AT1G06720
AT3G10770	AT5G58310	AT1G20200	AT4G37800	AT5G50420	AT1G06720
AT5G18255	AT4G27370	AT1G48620	AT1G67700	AT1G35580	AT1G78880
AT5G61590	AT1G15550	AT4G26370	AT1G20190	AT1G35580	AT1G78880
AT4G28910	AT2G38620	AT1G29040	AT3G59980	AT1G17210	AT4G14540
AT1G01490	AT3G59010	AT3G13330	AT5G44340	AT1G17210	AT1G20440
AT2G25070	AT2G28815	AT3G22590	AT4G20360	AT1G17210	AT1G20440
AT1G21310	AT1G31335	AT3G57280	AT4G34620	AT3G17750	AT2G31070
AT2G19810	AT4G27280	AT3G55280	AT3G02540	AT3G17750	AT3G46290
AT1G02120	AT2G25060	AT3G21600	AT3G13224	AT3G17750	AT3G27960
AT5G18680	AT3G21870	AT3G15110	AT1G35680	AT4G35890	AT3G27960
AT1G49700	AT5G05890	AT2G28100	AT5G15390	AT3G01160	AT2G20960
AT1G01140	AT4G29780	AT5G43460	AT5G23210	AT3G15095	AT2G20960
AT1G27330	AT4G17340	AT4G34540	AT1G74470	AT2G34310	AT5G10020
AT2G46430	AT5G44040	AT4G33090	AT4G03110	AT1G35580	AT5G10020
AT2G29670	AT1G62380	AT1G22280	AT5G41685	AT1G73460	AT5G11070
AT1G69490	AT4G27657	AT5G51660	AT4G05150	AT1G73460	AT3G13300
AT1G74920	AT5G62170	AT2G40280	AT4G29860	AT2G17840	AT1G75100
AT5G04760	AT4G31250	AT3G02600	AT1G03630	AT4G00830	AT1G78230
AT4G35630	AT2G35760	AT5G53560	AT4G17890	AT4G00830	AT5G10020
AT1G35350	AT5G22580	AT1G54450	AT3G06770	AT3G55270	AT5G10020
AT1G31440	AT2G32120	AT2G43980	AT3G25860	AT3G55270	AT2G25800
AT3G61200	AT2G32590	AT2G16940	AT3G62030	AT3G48890	AT2G25800
AT3G05730	AT1G64760	AT5G19550	AT5G48790	AT5G11390	AT1G19835
AT1G21000	AT1G18300	AT5G60620	AT1G27950	AT3G56150	AT5G03040
AT1G60270	AT1G58280	AT3G21790	AT5G02710	AT4G31880	AT3G61050
AT4G31860	AT1G26230	AT3G17240	AT5G15090	AT4G03260	AT1G01540
AT3G25800	AT3G48420	AT5G46020	AT4G36390	AT2G38170	AT1G72710
AT2G30930	AT2G18570	AT4G22690	AT4G17040	AT1G06230	AT1G11410
AT3G22740	AT1G09390	AT3G08530	AT5G66570	AT2G45140	AT5G49100
AT1G28280	AT1G17700	AT5G08260	AT5G62340	AT3G48050	AT3G28860
AT1G48320	AT1G02950	AT1G21670	AT4G23890	AT3G48050	AT1G08760
AT4G03000	AT1G48750	AT2G41620	AT1G49760	AT5G06560	AT1G01540
AT5G02710	AT2G46870	AT2G04880	AT1G34430	AT4G38550	AT1G17720
AT5G55140	AT2G21540	AT2G28290	AT5G55730	AT4G38550	AT3G01810
AT5G14930	AT4G28730	AT3G29090	AT3G11630	AT4G37090	AT3G61050
AT3G27300	AT5G46220	AT3G06930	AT3G10700	AT3G13530	AT1G78230
AT3G61860	AT2G19580	AT4G16130	AT4G21280	AT3G13530	AT2G35880
AT2G26355	AT4G28700	AT4G31490	AT3G17090	AT1G77300	AT5G02800
AT2G01350	AT5G02760	AT2G28520	AT4G34350	AT2G38040	AT5G02800
AT3G61600	AT5G44560	AT5G11390	AT5G45680	AT2G38040	AT5G02800
AT5G50160	AT1G08160	AT5G57350	AT1G20440	AT4G09810	AT5G02800
AT3G53960	AT5G60490	AT5G02270	AT5G16550	AT1G03080	AT5G64850
AT4G39540	AT4G22560	AT2G04270	AT1G45233	AT2G38500	AT5G64850
AT5G26600	AT5G03395	AT4G38600	AT1G30890	AT5G20280	AT4G22290
AT4G37130	AT5G51670	AT5G59950	AT3G48730	AT1G68790	AT4G22290
AT1G51650	AT1G11700	AT5G04740	AT1G53670	AT4G37120	AT5G58140
AT4G12790	AT1G03870	AT3G17020	AT3G59890	AT5G61770	AT5G58140
AT2G47470	AT5G24580	AT5G38990	AT5G13510	AT5G61770	AT2G30930
AT1G45160	AT2G40610	AT5G50860	AT1G09340	AT1G17210	AT5G09840
AT3G51100	AT1G32930	AT1G53760	AT4G18030	AT2G38170	AT5G09840
AT1G67560	AT5G15780	AT5G59480	AT3G08740	AT5G55100	AT2G30930
AT2G46800	AT5G18050	AT4G13590	AT1G09270	AT5G55100	AT1G32080
AT4G04860	AT5G20740	AT2G33630	AT1G65260	AT1G43910	AT4G27430
AT1G66240	AT2G40100	AT2G45620	AT3G26900	AT1G54490	AT4G27430
AT4G21980	AT5G58340	AT1G69030	AT5G01410	AT4G28910	AT1G78880
AT1G30530	AT1G57590	AT3G16100	AT2G42610	AT3G04740	AT1G78880
AT3G48530	AT4G33030	AT1G04350	AT2G37640	AT3G04740	AT3G60320
AT5G37780	AT2G32160	AT1G79050	AT3G47860	AT1G45160	AT3G60320
AT5G59780	AT2G35700	AT2G26990	AT5G66190	AT1G45160	AT5G13260
AT2G19740	AT4G25780	AT1G44170	AT3G02110	AT1G13220	AT1G68870
AT2G20320	AT5G16250	AT1G03220	AT5G23440	AT5G22120	AT1G68870
AT1G07830	AT1G63710	AT2G01970	AT1G29920	AT5G22120	AT5G58950
AT1G28600	AT2G32630	AT1G50030	AT2G37220	AT5G55310	AT1G20440
AT5G43460	AT4G16690	AT3G56040	AT5G62140	AT1G70290	AT1G20440
AT1G23440	AT1G56600	AT3G06960	AT1G13730	AT3G25500	AT1G67590
AT5G17010	AT3G06370	AT1G22920	AT5G66920	AT3G19420	AT1G75100
AT5G44050	AT3G02250	AT2G15860	AT4G13930	AT4G09510	AT1G11360
AT5G56350	AT2G38640	AT4G36760	AT5G61170	AT5G64270	AT1G01540
AT5G62610	AT5G03870	AT1G06060	AT5G06440	AT5G45510	AT3G28860
AT1G52590	AT5G67130	AT1G48610	AT3G46000	AT1G48090	AT5G59960
AT4G00710	AT1G73970	AT3G56120	AT2G20890	AT3G48430	AT5G59960
AT3G07735	AT4G31840	AT4G26750	AT4G33220	AT3G48430	AT5G55230
AT5G26030	AT4G36850	AT1G65540	AT5G19940	AT3G48430	AT5G10020
AT3G16560	AT5G47500	AT3G52340	AT2G26080	AT3G09560	AT5G10020
AT1G18210	AT3G15690	AT3G44600	AT4G15930	AT3G55560	AT1G16520
AT3G21750	AT1G19940	AT5G35200	AT5G41020	AT1G51890	AT1G16520
AT2G30860	AT3G55480	AT1G27750	AT4G25130	AT1G51890	AT1G13020
AT3G02520	AT1G79460	AT4G36500	AT5G09660	AT1G12920	AT5G64430
AT3G23325	AT2G21560	AT5G39950	AT5G27270	AT4G11740	AT1G76180
AT1G20100	AT1G75030	AT1G78610	AT2G43030	AT1G20440	AT1G03060
AT2G22660	AT2G34925	AT5G64080	AT4G02290	AT4G17260	AT1G03060
AT4G19520	AT4G18970	AT5G39730	AT2G17695	AT4G17260	AT1G03060
AT3G30180	AT1G12090	AT4G17830	AT3G46630	AT1G31870	AT1G22060
AT5G42300	AT3G46620	AT4G36800	AT3G15520	AT3G16857	AT1G22060
AT2G18700	AT4G12420	AT5G10560	AT2G47960	AT1G55110	AT2G43790
AT2G43540	AT3G18050	AT3G61430	AT2G37720	AT1G57700	AT2G43790
AT4G11120	AT2G20750	AT3G01660	AT5G28840	AT1G35580	AT2G30930
AT4G28260	AT3G61550	AT5G07370	AT3G62560	AT3G13910	AT1G53730
AT4G25170	AT5G61200	AT4G29510	AT4G17560	AT1G53590	AT1G53730
AT4G11260	AT5G14740	AT2G32040	AT1G15410	AT1G53590	AT1G53730
AT3G56310	AT5G25190	AT3G17880	AT2G39080	AT1G30460	AT1G53730
AT1G55210	AT1G04620	AT5G66880	AT3G14790	AT1G75220	AT5G52310
AT3G44720	AT5G52310	AT3G51370	AT1G61900	AT3G52870	AT3G21670
AT1G26550	AT3G09162	AT1G44920	AT3G19680	AT1G17210	AT1G20840
AT1G73980	AT3G15540	AT5G20500	AT1G42970	AT1G27100	AT1G20840
AT1G44760	AT1G33340	AT2G20860	AT4G34120	AT1G27100	AT5G49720
AT4G30450	AT1G23205	AT5G04170	AT5G36790	AT1G27100	AT5G03040
AT2G38410	AT4G33220	AT3G46670	AT3G44150	AT1G10520	AT3G13300
AT5G35690	AT1G74670	AT5G54440	AT2G45980	AT1G10520	AT4G15080
AT1G13280	AT5G11420	AT1G47290	AT1G06590	AT1G43170	AT1G20440
AT4G30750	AT2G32690	AT3G08580	AT3G02560	AT3G48740	AT1G20440
AT1G80310	AT4G08700	AT5G09620	AT4G32410	AT3G17750	AT1G07110
AT4G28570	AT4G06536	AT5G66150	AT3G62630	AT3G29575	AT3G46290
AT4G03400	AT4G19440	AT5G40340	AT3G05900	AT5G55660	AT4G28080
AT5G23575	AT3G20670	AT4G02570	AT1G68590	AT1G66680	AT4G30480
AT3G06300	AT1G51440	AT2G31190	AT2G38730	AT2G28890	AT3G28860
AT5G40370	AT1G48100	AT5G61790	AT4G30825	AT2G28890	AT1G52190
AT5G20950	AT1G58370	AT4G36750	AT5G10020	AT1G33050	AT2G30520
AT2G04550	AT1G10780	AT4G30600	AT1G51500	AT1G33050	AT2G30930
AT3G60415	AT5G57760	AT2G34585	AT1G43700	AT4G31880	AT2G39730
AT3G42790	AT3G14190	AT2G44230	AT1G01080	AT5G64270	AT1G20440
AT1G02305	AT2G41050	AT2G30740	AT1G20450	AT1G30320	AT1G20440
AT4G37920	AT3G21550	AT3G24190	AT5G66140	AT5G04020	AT1G01320
AT1G10410	AT5G66920	AT3G05710	AT2G26550	AT5G04020	AT4G24100
AT1G16810	AT5G38510	AT3G02420	AT3G57560	AT1G66680	AT1G19350
AT5G42060	AT5G11740	AT5G52650	AT1G60000	AT5G10940	AT2G41900
AT3G21805	AT2G34655	AT1G08750	AT5G51010	AT2G38170	AT4G04210
AT4G35020	AT5G66740	AT3G21220	AT1G03475	AT1G16670	AT1G17130
AT2G33580	AT4G11290	AT5G64030	ATCG01070	AT1G75220	AT1G20440
AT4G12720	AT2G17300	AT5G15400	AT3G55800	AT2G31800	AT5G56140
AT1G29940	AT2G27402	AT5G02130	AT2G24020	AT3G21670	AT1G20440
AT5G39590	AT5G15950	AT2G26780	AT3G55760	AT4G26630	AT1G20440
AT5G24610	AT3G06140	AT4G23570	AT5G63310	AT5G65770	AT5G03040
AT2G28550	AT4G25830	AT3G18820	AT3G55330	AT3G13690	AT2G27060
AT1G44800	AT4G15620	AT2G27210	AT5G67030	AT3G13690	AT5G03040
AT1G62050	AT3G48720	AT1G10490	AT5G59870	AT3G13690	AT1G64180
AT1G33050	AT3G09190	AT5G66680	AT4G00752	AT1G35580	AT1G64180
AT5G05270	AT2G05632	AT1G53400	AT5G08060	AT5G17910	AT5G08180
AT1G25275	AT2G45180	AT3G27390	AT1G18650	AT2G20960	AT5G08180
AT3G21640	AT1G18370	AT1G76400	AT3G08030	AT1G20760	AT5G11380
AT4G13577	AT3G23090	AT2G17120	AT4G01690	AT1G07090	AT5G11380
AT3G14090	AT2G40400	AT5G36950	AT3G27280	AT4G30200	AT5G11380
AT1G75220	AT2G28670	AT1G51730	AT5G62790	AT1G53440	AT2G35490
AT3G56210	AT4G20820	AT5G04990	AT2G40690	AT1G53440	AT2G35490
AT4G20400	AT3G53310	AT3G28710	AT1G08520	AT1G53440	AT4G15545
AT3G26280	AT3G06750	ATCG00710	AT2G27920	AT1G53440	AT3G62700
AT2G26600	AT4G26520	AT1G61730	AT1G65320	AT1G53440	AT1G78880
AT4G14880	AT1G72130	AT5G61020	AT4G13350	AT3G54830	AT2G34680
AT3G16500	AT1G24340	AT4G34150	AT4G24280	AT1G23860	AT2G34680
AT1G64660	AT1G14700	AT1G61790	AT2G33800	AT5G47480	AT1G56460
AT3G03860	AT5G04660	AT4G14160	AT2G10940	AT3G21670	AT4G01290
AT4G14270	AT2G14520	AT2G01220	AT4G34730	AT4G25880	AT1G01320
AT2G46500	AT1G80760	AT5G63140	AT2G18040	AT1G47970	AT3G52870
AT1G05805	AT1G70890	AT5G45280	AT2G35880	AT1G47970	AT1G14280
AT1G25682	AT2G16500	AT1G04870	AT2G40100	AT3G14840	AT3G13300
AT1G09415	AT1G73600	AT1G75500	AT3G10060	AT1G29830	AT1G72710
AT5G46760	AT4G22550	AT3G52850	AT1G45130	AT4G32720	AT5G04550
AT4G08510	AT4G38370	AT3G66654	AT2G43640	AT5G04930	AT3G52870
AT5G22060	AT2G07678	AT3G59990	AT4G17340	AT4G29440	AT3G52870
AT3G03990	AT1G72230	AT5G15980	AT5G57030	AT4G29440	AT3G10420
AT5G45250	AT2G38210	AT3G15730	AT5G06690	AT1G80900	AT1G53165
AT5G56150	AT1G12880	AT1G01960	AT3G23750	AT1G80900	AT2G20960
AT5G63370	AT3G48200	AT4G36890	AT5G64350	AT2G47620	AT2G20960
AT1G49520	AT1G62480	AT4G18430	AT5G07250	AT5G42570	AT4G15545
AT1G45201	AT5G65390	AT3G47910	AT3G62530	AT1G06410	AT4G00720
AT1G80080	AT2G32530	AT1G12380	AT3G10350	AT1G35580	AT4G00720
AT2G33740	AT1G49560	AT5G63990	AT5G02770	AT5G64090	AT5G50640
AT2G23150	AT5G54290	AT5G58270	AT3G52380	AT4G18820	AT1G14840
AT5G66490	AT2G41300	AT1G70710	AT1G11860	AT4G18820	AT2G37080
AT2G30740	AT3G61080	AT1G24460	AT5G11420	AT4G18820	AT2G37080
AT1G52342	AT2G19620	AT5G48370	AT1G64770	AT2G42370	AT1G78880
AT4G01897	AT2G36090	AT4G11270	AT5G51550	AT5G24890	AT1G16520
AT3G16990	AT2G43100	AT2G06510	AT5G58420	AT5G24890	AT1G16520
AT2G25200	AT3G44050	AT4G33200	AT4G24510	AT1G32640	AT3G23750
AT3G06050	AT1G06830	AT3G25840	AT3G26650	AT1G32640	AT3G23750
AT4G17420	AT1G32100	AT4G36400	AT1G78870	AT1G67230	AT2G41900
AT3G59940	AT3G24520	AT3G21300	AT4G17090	AT5G02620	AT1G24764
AT4G12470	AT5G10030	AT5G02280	AT1G68010	AT2G47800	AT1G12280
AT1G62430	AT4G26790	AT4G22310	AT1G26160	AT3G44310	AT5G65590
AT4G33700	AT5G49730	AT5G27150	AT5G17660	AT3G19100	AT2G20190
AT2G37940	AT5G25610	AT5G19130	AT3G53470	AT5G11110	AT3G13530
AT5G56190	AT1G64400	AT5G54910	AT3G23450	AT4G25500	AT3G13530
AT4G26080	AT3G06145	AT5G26740	AT1G26761	AT4G24880	AT3G13530
AT3G61890	AT2G22810	AT5G23575	AT1G29530	AT2G48160	AT1G65010
AT1G15230	AT3G46900	AT5G17010	AT5G64130	AT2G48160	AT5G25240
AT1G28510	AT5G56600	AT1G18590	AT3G22480	AT1G66880	AT2G35880
AT1G76150	AT1G66090	AT1G75950	AT3G15020	AT1G68790	AT1G23080
AT2G33120	AT2G34680	AT4G06599	AT5G53300	AT5G10950	AT4G15545
AT2G37710	AT3G07460	AT4G01220	AT1G55490	AT5G10950	AT1G75100
AT2G45170	AT5G55960	AT5G44730	AT2G40490	AT3G54620	AT1G75100
AT5G43190	AT2G17230	AT2G32850	AT4G33670	AT1G76950	AT3G10420
AT2G31390	AT3G50780	AT2G18770	AT2G18700	AT5G16150	AT3G17850
AT3G48890	AT1G67470	AT4G22530	AT5G20710	AT5G28040	AT4G35470
AT3G53610	AT5G06790	AT2G37020	AT2G34860	AT5G63220	AT1G79570
AT1G76040	AT4G33010	AT4G24190	AT4G00165	AT4G37090	AT5G01020
AT3G53000	AT2G30575	AT5G40390	AT3G55040	AT4G37090	AT5G01020
AT1G22930	AT2G26930	AT4G21150	AT5G48440	AT5G34930	AT5G01020
AT3G07215	AT3G50820	AT5G67130	AT5G14920	AT2G35940	AT5G13260
AT3G19290	AT5G39210	AT3G20800	AT3G44620	AT3G14172	AT5G20840
AT3G57090	AT2G23070	AT5G40200	AT4G34110	AT3G14172	AT5G20840
AT5G22630	AT2G29980	AT5G50840	AT5G60600	AT1G20760	AT5G20840
AT5G60120	AT5G54530	AT1G64385	AT2G45710	AT2G43680	AT1G80690
AT5G52810	AT2G19460	AT1G65900	AT2G15620	AT2G26730	AT3G62700
AT1G55850	AT2G21960	AT5G48485	AT3G26570	AT5G11390	AT5G55230
AT4G14570	AT3G12345	AT1G52280	AT5G22770	AT1G17210	AT1G53730
AT2G17130	AT1G29520	AT3G54010	AT3G48420	AT1G17210	AT3G62070
AT3G26510	AT3G17340	AT1G29350	AT3G53020	AT1G17210	AT3G62070
AT1G70830	AT3G48460	AT1G61820	AT3G47430	AT2G17290	AT4G36870
AT3G44310	AT3G01500	AT1G05560	AT3G61080	AT3G25070	AT4G36870
AT1G12910	AT1G64150	AT1G22710	AT5G23120	AT1G03140	AT1G03930
AT1G05570	AT2G26100	AT4G28200	AT5G11270	AT1G03140	AT5G03180
AT2G34930	AT3G21950	AT2G31800	AT4G28000	AT1G03140	AT5G03180
AT4G06810	AT4G27030	AT1G05500	AT2G42890	AT2G03150	AT1G75100
AT1G26620	AT4G32980	AT5G06680	AT3G10850	AT1G52500	AT1G67590
AT3G52850	AT3G01410	AT3G23920	AT3G48460	AT1G52500	AT5G03040
AT5G57130	AT5G09760	AT1G56580	AT5G17310	AT4G02510	AT5G10020
AT2G01490	AT5G64640	AT2G17410	AT1G79850	AT2G16405	AT5G10020
AT5G53330	AT4G14548	AT3G51830	AT2G38540	AT2G36740	AT2G38670
AT3G10410	AT2G40260	AT5G47200	AT4G09040	AT3G27550	AT5G04020
AT4G00975	AT1G60590	AT5G65540	AT3G02730	AT3G24080	AT5G04020
AT1G17110	AT3G12710	AT1G47420	AT4G05180	AT4G11850	AT5G62550
AT2G44230	AT5G20630	ATMG00510	AT5G10480	AT1G34220	AT2G27090
AT4G39090	AT1G62510	AT2G26800	AT1G18190	AT3G14840	AT4G15545
AT1G68520	AT3G16180	AT2G23890	AT2G29630	AT1G13220	AT1G70100
AT3G29631	AT4G07400	AT2G19670	AT5G01220	AT4G06634	AT4G22150
AT2G07777	AT5G47540	AT5G06450	AT1G04040	AT1G80530	AT5G12850
AT4G14710	AT4G17460	AT5G18970	AT4G28510	AT1G32640	AT5G14720
AT2G46640	AT3G02640	AT1G31300	AT1G72610	AT5G53830	AT1G65010
AT5G56760	AT1G12770	AT4G34460	AT3G53900	AT1G31870	AT1G08680
AT5G17300	AT4G19710	AT3G22990	AT4G33030	AT1G79280	AT1G08680
AT2G14750	AT2G25080	AT2G18750	AT2G35605	AT5G54910	AT4G22290
AT1G08450	AT1G09900	AT5G58410	AT5G06290	AT1G21200	AT4G22290
AT1G55300	AT3G59765	AT4G31480	AT2G42530	AT1G13580	AT2G35880
AT1G52760	AT5G40730	AT5G55940	AT2G42710	AT1G13580	AT3G09760
AT5G09770	AT3G55740	AT1G54350	AT5G54600	AT1G06410	AT1G13650
AT5G54810	AT4G13800	AT1G06010	AT5G10170	AT1G06410	AT3G07540
AT4G29490	AT3G42630	AT3G16170	AT3G47380	AT3G16260	AT3G07540
AT2G41250	AT5G13360	AT3G61600	AT1G31812	AT1G48090	AT5G46020
AT1G06010	AT1G54200	AT5G03900	AT1G62960	AT1G74250	AT4G15545
AT4G23010	AT5G59130	AT1G27150	AT1G24120	AT1G30460	AT5G12150
AT1G06110	AT5G59690	AT1G49820	AT2G43710	AT1G30460	AT5G12150
AT1G13270	AT5G37770	AT1G48760	AT5G08190	AT3G56150	AT5G57610
AT3G16190	AT3G55420	AT3G59870	AT1G14310	AT5G43500	AT1G03930
AT2G19950	AT1G70985	AT4G31115	AT4G04020	AT5G43500	AT3G43300
AT1G55860	AT2G32540	AT3G16110	AT4G28440	AT5G43500	AT1G15280
AT5G27350	AT4G12320	AT3G06810	AT1G62480	AT1G29530	AT1G16860
AT4G16190	AT3G45210	AT4G11220	AT3G01280	AT1G55540	AT1G49730
AT1G71697	AT2G39650	AT3G52140	AT2G21530	AT3G55560	AT1G49730
AT3G19010	AT5G45670	AT5G13520	AT4G20760	AT5G47910	AT5G57070
AT4G17245	AT1G08465	AT5G63910	AT5G44520	AT4G18890	AT5G64430
AT5G14680	AT5G56910	AT5G20650	AT4G25290	AT1G68070	AT5G04550
AT2G40950	AT5G43620	AT1G09160	ATCG01060	AT4G14200	AT3G49260
AT4G01850	AT2G33330	AT1G58350	AT2G26570	AT4G14200	AT1G42550
AT2G30490	AT2G27400	AT5G53340	AT5G58150	AT3G50110	AT4G06534
AT2G17990	AT3G55646	AT3G48890	AT1G14980	AT5G38840	AT2G35050
AT2G31680	AT1G66540	AT4G16830	AT1G73230	AT5G38840	AT5G67270
AT5G63980	AT3G25670	AT1G79940	AT4G29590	AT1G71890	AT5G67270
AT1G67340	AT1G05540	AT4G32250	AT4G01310	AT1G71890	AT4G15545
AT3G12270	AT1G70280	AT5G52470	AT5G05170	AT1G59910	AT5G05170
AT5G06530	AT4G12917	AT5G52410	AT2G30520	AT4G28770	AT1G48410
AT3G59050	AT5G15510	AT4G22285	AT4G39970	AT5G53440	AT5G52310
AT2G29450	AT1G61900	AT5G07300	AT5G20040	AT1G32640	AT1G80930
AT3G29090	AT1G66180	AT5G53650	AT2G35960	AT5G55310	AT1G65320
AT2G02710	AT5G52180	AT1G73370	AT1G08490	AT2G20310	AT3G61860
AT3G03270	AT2G36870	AT1G09740	AT2G45470	AT3G50110	AT3G02750
AT3G27110	AT1G66400	AT5G27540	AT5G08000	AT3G50110	AT1G80930
AT1G03080	AT1G22050	AT3G07220	AT1G69020	AT3G22380	AT3G01300
AT1G21250	AT1G13080	AT5G58450	AT4G33580	AT3G25070	AT2G21300
AT3G59820	AT2G02740	AT1G01350	AT1G20020	AT3G01310	AT1G06210
AT3G62820	AT4G36390	AT1G14320	AT3G55440	AT3G25070	AT2G40360
AT2G39705	AT1G78070	AT2G46580	AT2G30200	AT2G29210	AT1G03930
AT3G19260	AT3G54260	AT5G20840	AT2G39850	AT2G29210	AT5G49720
AT3G10010	AT2G40130	AT4G24780	AT3G48590	AT2G29210	AT5G64430
AT2G24600	AT1G22590	AT4G32180	AT4G02580	AT1G21000	AT5G41140
AT4G37640	AT4G34060	AT5G12290	AT1G70890	AT3G63400	AT5G41140
AT2G25110	AT3G50685	AT2G37970	AT1G76080	AT1G59910	AT1G24160
AT4G14420	AT4G23820	AT4G18670	ATCG01010	AT2G21470	AT2G27090
AT3G50970	AT4G20430	AT3G24180	AT1G07320	AT2G45140	AT5G12900
AT3G16940	AT3G17185	AT1G45230	AT4G11175	AT1G17210	AT5G12900
AT3G46600	AT5G37010	AT5G47480	AT3G63490	AT2G45140	AT1G78880
AT3G17790	AT3G29030	AT1G79930	AT3G56650	AT3G60240	AT2G35880
AT5G64880	AT3G45930	AT3G23540	AT5G49910	AT5G13240	AT3G51950
AT2G02220	AT1G12000	AT1G49570	ATCG00650	AT5G13240	AT1G16860
AT4G20030	AT1G75710	AT4G10050	AT1G49600	AT3G04580	AT5G64330
AT5G54500	AT2G26080	AT5G65470	AT4G37920	AT5G47910	AT4G34340
AT1G04970	AT4G39800	AT5G10980	AT5G23140	AT1G49340	AT4G34340
AT1G19020	AT3G44260	AT4G02230	AT5G08280	AT4G32551	AT2G34680
AT2G41310	AT5G39980	AT3G56060	AT1G74060	AT2G25720	AT1G13440
AT3G18290	AT4G02290	AT1G76950	AT4G21960	AT5G17910	AT5G44090
AT5G53450	AT1G76800	AT2G24200	AT5G04430	AT5G47910	AT5G48360
AT1G20620	AT1G10380	AT1G15480	AT1G11930	AT2G22560	AT3G04810
AT1G62790	AT1G66150	AT1G80180	AT4G24670	AT5G20810	AT5G57110
AT5G23390	AT2G14660	AT5G16210	AT2G42540	AT1G29530	AT1G48410
AT4G24920	AT5G18570	AT3G10370	AT3G10840	AT2G45140	AT4G08330
AT2G32600	AT5G48520	AT1G55325	AT1G61620	AT3G21670	AT5G61210
AT1G12320	AT3G20830	AT1G55360	AT1G04530	AT2G45140	AT5G23060
AT2G07779	AT1G48745	AT1G18270	AT2G33430	AT1G71190	AT2G35880
AT4G35110	AT2G38480	AT3G22200	AT1G42440	AT1G12760	AT2G35880
AT3G45620	AT3G17330	AT4G19006	AT4G12730	AT1G12760	AT2G35880
AT4G04920	AT3G14770	AT5G23580	AT1G18080	AT2G03340	AT4G05150
AT4G10380	AT5G46600	AT4G32770	AT3G09200	AT2G03340	AT5G14170
AT1G18745	AT2G34430	AT2G39020	AT3G53990	AT1G15440	AT3G20720
AT2G31060	AT1G66820	AT1G67750	AT5G20080	AT5G23890	AT3G20720
AT3G05970	AT1G43790	AT4G33360	AT3G25920	AT3G08940	AT1G38131
AT3G02190	AT1G56050	AT5G18410	AT4G24090	AT3G08940	AT1G38131
AT3G57520	AT3G22231	AT4G26910	AT2G25840	AT1G47200	AT2G46630
AT5G40170	AT5G65683	AT4G19960	AT2G45910	AT5G47690	AT1G66150
AT4G13250	AT4G17550	AT1G50510	AT5G04900	AT2G45140	AT5G05170
AT5G45710	AT4G18760	AT1G75660	AT5G62700	AT5G58040	AT4G35890
AT3G52190	AT4G35320	AT5G53530	AT3G47730	AT4G20400	AT1G03930
AT1G68600	AT3G56270	AT5G40760	AT5G04440	AT3G56150	AT1G03930
AT5G16370	AT2G31280	AT5G41770	AT5G04280	AT1G33050	AT1G03930
AT4G22360	AT5G53870	AT4G25880	AT4G39280	AT4G08350	AT1G03930
AT4G31820	AT2G35945	AT5G13370	AT4G30110	AT1G29350	AT1G05805
AT3G07680	AT3G29375	AT3G57780	AT3G28860	AT2G01470	AT5G18570
AT2G23450	AT5G26820	AT5G19290	AT5G01650	AT3G23900	AT5G44090
AT5G12010	AT3G52500	AT4G06634	AT3G14420	AT2G45140	AT2G43160
AT2G01540	AT3G17390	AT4G38130	AT1G30680	AT1G53430	AT1G23080
AT4G34950	AT5G10400	AT5G43780	AT3G17930	AT2G46630	AT4G02630
AT1G56650	AT5G03120	AT5G27840	AT1G67280	AT2G23140	AT1G75100
AT5G47060	AT1G21930	AT3G19950	AT5G47435	AT3G19100	AT4G04210
AT5G46780	AT3G02110	AT4G28300	AT5G62980	AT3G19100	AT5G67385
AT2G47510	AT4G27652	AT1G77180	AT2G37500	AT4G37090	AT5G39000
AT5G53540	AT3G26960	AT1G22730	AT3G15010	AT5G28350	AT1G03930
AT1G52720	AT5G11460	AT5G09880	AT3G07640	AT4G15530	AT1G20840
AT5G46410	AT3G51750	AT5G57300	AT4G05590	AT5G55310	AT1G79060
AT5G20900	AT1G30360	AT1G17070	AT5G35590	AT5G55310	AT1G79060
AT5G09225	AT1G55540	AT4G04670	AT1G12230	AT2G23320	AT1G51140
AT2G05630	AT1G20440	AT4G32640	AT1G58080	AT2G23320	AT3G12590
AT1G47400	AT1G71360	AT3G19910	AT4G38970	AT5G55530	AT3G12590
AT4G29380	AT3G27750	AT5G13640	AT1G73110	AT2G19470	AT1G17360
AT4G16370	AT2G41560	AT4G28320	AT3G59400	AT2G19470	AT1G17360
AT1G71040	AT2G41312	AT3G04080	AT5G08415	AT1G20970	AT1G24160
AT1G54340	AT4G01120	AT4G31840	AT3G24480	AT2G22300	AT1G51940
AT5G03630	AT1G20070	AT5G06830	AT1G53240	AT2G22300	AT2G25800
AT1G22360	AT3G15840	AT3G18140	AT1G14700	AT1G08820	AT3G06330
AT3G11930	AT3G55240	AT5G11810	AT4G31720	AT1G08820	AT4G35320
AT1G02880	AT1G12900	AT5G19980	AT5G59750	AT2G27090	AT4G35320
AT1G44790	AT5G12250	AT2G25310	AT2G02160	AT3G19960	AT5G15410
AT1G01710	AT2G24762	AT3G62600	AT3G09980	AT3G19960	AT5G44090
AT2G34660	AT3G18440	AT4G10750	AT1G60550	AT1G74690	AT4G29310
AT3G08770	AT3G51740	AT2G30860	AT4G29410	AT5G57160	AT1G20440
AT4G17260	AT2G02820	AT3G01720	AT3G61260	AT2G47390	AT1G20440
AT2G47380	AT4G34220	AT3G11730	AT4G37040	AT2G47390	AT5G53130
AT1G19660	AT1G77580	AT1G13160	AT4G29830	AT3G28050	AT3G05900
AT4G36210	AT2G40980	AT2G44610	AT2G16390	AT5G13160	AT1G34320
AT1G32460	AT3G13520	AT1G09010	AT1G79460	AT5G54160	AT2G23360
AT4G37260	AT5G17870	AT1G48920	AT4G36530	AT2G16900	AT2G23360
AT5G67330	AT4G00230	AT1G02370	AT1G52510	AT2G16900	AT4G08330
AT4G08470	AT3G09760	AT1G18740	AT4G30020	AT5G38560	AT1G69510
AT2G22560	AT1G04820	AT2G22910	AT3G16760	AT5G38560	AT1G14280
AT4G21580	AT5G06130	AT3G28720	AT5G19620	AT5G25930	AT3G28860
AT5G38380	AT1G01620	ATMG00560	AT3G26400	AT1G76350	AT2G42320
AT1G62360	AT1G02730	AT3G58750	AT4G17430	AT1G76350	AT1G22060
AT3G13226	AT3G12110	AT1G52380	AT5G46750	AT1G07000	AT1G78880
AT1G11720	AT5G25090	AT1G09730	AT1G63290	AT5G05190	AT3G49900
AT5G57900	AT1G01120	AT4G10710	AT1G66840	AT1G13360	AT3G49900
AT3G10260	AT3G10350	AT4G20780	AT1G62180	AT1G13360	AT4G38600
AT5G07910	AT3G06130	AT5G64610	AT2G34160	AT5G14120	AT4G13960
AT4G27780	AT3G22142	AT3G52730	AT5G24520	AT5G14120	AT4G13960
AT5G03210	AT4G32570	AT1G01140	AT5G58250	AT4G08180	AT4G13960
AT2G30870	AT3G16800	AT1G08720	AT2G33820	AT4G08180	AT2G46610
AT4G16430	AT5G39860	AT2G25170	AT4G12390	AT4G18170	AT2G46610
AT5G56270	AT2G03710	AT1G02170	AT2G20830	AT2G45540	AT5G03040
AT5G12290	AT1G22660	AT2G04660	AT2G01918	AT5G55310	AT4G04210
AT1G31280	AT1G51080	AT1G69410	AT1G56330	AT5G57160	AT4G27430
AT2G38180	AT2G22170	AT1G11475	AT4G33080	AT1G10290	AT4G27430
AT3G15630	AT3G17668	AT2G35120	AT1G66670	AT1G55540	AT4G27430
AT1G02816	AT1G77690	AT5G10950	AT4G21210	AT1G55540	AT5G47620
AT4G37210	AT3G12610	AT5G58390	AT1G74880	AT1G14170	AT5G58140
AT4G27070	AT1G23980	AT3G60590	AT5G14740	AT4G36780	AT1G24160
AT5G14780	AT3G17640	AT1G33490	AT5G02590	AT1G29530	AT5G57610
AT4G23430	AT5G15530	AT1G32100	AT3G27925	AT2G45140	AT5G57610
AT1G26800	AT5G43960	AT3G07568	AT3G07880	AT1G12110	AT5G38990
AT1G25220	AT4G12730	AT2G39360	AT1G25260	AT1G12110	AT1G16860
AT1G09083	AT4G24460	AT1G05180	AT5G23760	AT3G52290	AT4G28080
AT3G18930	AT5G63890	AT5G05980	AT3G51860	AT3G52290	AT3G10360
AT5G64240	AT3G27325	AT1G11820	AT1G35620	AT5G18280	AT3G10360
AT1G53400	AT3G48100	AT4G12130	AT5G66510	AT5G18280	AT2G05590
AT5G07095	AT5G60170	AT5G19860	AT3G29030	AT4G00238	AT5G01790
AT1G07470	AT4G21750	AT3G49670	AT1G52670	AT4G00238	AT1G67360
AT3G02070	AT1G09310	AT2G11000	AT5G59290	AT1G17210	AT1G58070
AT5G48880	AT2G37470	AT2G38550	AT3G56750	AT4G23300	AT1G58070
AT1G57600	AT2G45470	AT5G26860	ATCG00470	AT3G01160	AT5G52310
AT3G05160	AT3G09820	ATCG01300	AT5G07090	AT3G01160	AT1G29400
AT2G24550	AT3G11800	AT5G66330	AT5G17170	AT3G01160	AT1G29400
AT4G36760	AT1G78820	AT2G15290	AT5G02960	AT1G74690	AT2G33810
AT3G01313	AT2G01630	AT4G02980	AT3G02090	AT4G35800	AT2G33810
AT4G32940	AT3G23840	AT4G05420	AT3G18890	AT4G36900	AT4G17890
AT2G16380	AT2G26180	AT3G13670	AT1G76890	AT4G36900	AT1G07490
AT2G26510	AT1G52827	AT5G17290	AT2G35800	AT4G22270	AT1G09160
AT3G20390	AT5G61480	AT5G23670	AT2G46280	AT4G22270	AT1G07110
AT3G28050	AT1G45010	AT4G22490	AT1G09760	AT5G53170	AT4G14740
AT5G24430	AT3G08890	AT3G27170	AT4G17720	AT3G12020	AT3G15040
AT5G11730	AT5G24570	AT3G59760	AT1G11530	AT4G31130	AT5G03040
AT1G04980	AT1G53210	AT5G13500	AT2G04030	AT3G48890	AT3G45850
AT4G02050	AT5G55220	AT1G71697	AT4G13720	AT4G39680	AT3G50590
AT1G60170	AT1G32220	AT5G55660	AT5G30510	AT4G39680	AT3G23090
AT3G57330	AT3G27670	AT1G14570	AT3G22110	AT4G39680	AT1G50120
AT3G44100	AT3G24070	AT1G63110	AT2G33990	AT1G34190	AT5G56140
AT5G04220	AT3G23805	AT3G11170	AT4G28080	AT2G07360	AT5G56140
AT1G09560	AT3G45230	AT1G34750	AT2G23600	AT3G48050	AT4G35320
AT5G66320	AT5G61130	AT2G01290	AT3G17390	AT4G36180	AT4G35320
AT2G31300	AT5G64620	AT3G09250	AT1G27970	AT1G30320	AT1G67360
AT5G63160	AT1G23935	AT5G22510	AT5G11710	AT1G30320	AT3G04140
AT4G32480	AT1G50010	AT5G04810	AT5G25760	AT5G22450	AT4G28080
AT2G30270	AT4G32360	AT1G02145	AT3G01850	AT4G20400	AT3G09760
AT4G05000	AT5G51545	AT2G43210	AT5G63870	AT3G03940	AT1G54090
AT5G18170	AT3G52960	AT2G40090	AT5G12950	AT3G24080	AT1G54090
AT4G27880	AT3G54400	AT5G51980	AT4G24770	AT3G24080	AT2G20190
AT2G22780	AT2G40490	AT3G08780	AT3G18050	AT4G08350	AT1G52290
AT4G19960	AT1G75900	AT3G06860	AT3G62020	AT1G48920	AT5G49100
AT4G01070	AT5G51460	AT1G71100	AT5G03520	AT3G52230	AT1G18880
AT3G19580	AT2G39010	AT5G65683	AT4G30920	AT3G52230	AT1G23080
AT4G26000	AT1G31330	AT5G07590	AT3G57410	AT3G25070	AT1G80930
AT4G09510	AT1G77720	AT1G05090	AT1G19110	AT1G21630	AT1G20450
AT3G32980	AT2G14890	AT4G30260	AT2G24060	AT1G21630	AT2G37080
AT2G02100	AT3G21055	AT3G46560	AT3G05500	AT1G04080	AT5G21170
AT3G16857	AT5G54770	AT3G51890	AT4G26410	AT1G04080	AT1G67590
AT3G23600	AT1G07135	AT1G69460	AT1G53280	AT1G32490	AT4G28080
AT5G48540	AT3G16370	AT1G23230	AT5G16590	AT1G32490	AT4G28080
AT3G55450	AT1G32410	AT5G42850	AT2G30950	AT1G32490	AT4G28080
AT1G70530	AT3G08740	AT3G57880	AT4G23400	AT3G25840	AT3G06880
AT2G14560	AT1G04680	AT4G26160	AT2G29960	AT3G25840	AT3G63400
AT3G04165	AT4G00165	AT3G54230	AT1G18170	AT3G25840	AT3G63400
AT3G11850	AT5G18690	AT4G04920	AT2G45180	AT5G57160	AT3G63400
AT4G27470	AT2G43750	AT1G23440	AT1G60990	AT1G18270	AT3G63400
AT1G29071	AT5G23070	AT3G62770	AT5G63110	AT2G16370	AT3G63400
AT5G07290	AT5G09220	AT3G15640	AT3G26070	AT2G16370	AT1G20450
AT4G11600	AT5G24020	AT4G18950	AT3G14240	AT2G16370	AT3G62700
AT5G22860	AT4G09650	AT4G39420	AT3G03710	AT2G46820	AT1G76180
AT2G17040	AT2G22650	AT4G32720	AT5G43830	AT1G48370	AT3G01300
AT4G22920	AT3G01550	AT3G59820	AT4G09010	AT3G18480	AT1G68060
AT1G66880	AT3G06770	AT1G79350	AT1G17370	AT3G18480	AT2G46630
AT1G13750	AT5G63780	AT4G23850	AT3G54050	AT4G38550	AT4G14740
AT2G22300	AT2G36830	AT1G31410	AT3G45780	AT5G04930	AT3G12020
AT1G76650	AT5G38410	AT5G39570	AT1G10590	AT4G00238	AT4G12780
AT5G51040	AT4G04340	AT1G80000	AT5G13410	AT4G00238	AT5G05170
AT5G16450	AT4G03100	AT2G32930	AT4G24930	AT4G00238	AT5G05170
AT4G34412	AT5G15350	AT3G02050	AT5G23040	AT4G00238	AT1G51690
AT1G75190	AT1G15500	AT4G39730	AT5G38510	AT1G79020	AT4G37870
AT2G46060	AT4G29360	AT3G16230	AT1G80670	AT2G38280	AT1G19870
AT1G19680	AT3G46320	AT4G24270	AT5G01240	AT2G38280	AT1G25530
AT3G52430	AT1G11545	AT2G32900	AT2G06530	AT5G07620	AT4G17890
AT4G36648	AT3G14210	AT1G16300	AT5G20935	AT2G20950	AT4G28080
AT5G17000	AT3G11690	AT5G02170	AT2G47940	AT1G15940	AT1G16860
AT2G07715	AT2G10940	AT5G01600	AT2G30970	AT1G15940	AT5G49665
AT3G10020	AT4G23290	AT5G56020	AT5G59880	AT2G32040	AT5G49665
AT5G06750	AT1G73990	AT5G55910	AT1G02150	AT2G32040	AT1G30440
AT5G06960	AT1G10370	AT4G32900	AT3G26960	AT2G32040	AT3G49260
AT1G05890	AT3G17350	AT1G35350	AT1G49040	AT4G17230	AT2G41740
AT1G08650	AT4G12390	AT4G09580	ATCG00500	AT2G01980	AT1G01110
AT3G46440	AT5G35360	AT4G13220	AT3G47070	AT2G01980	AT4G15545
AT3G06020	AT3G06820	AT2G21160	AT3G28700	AT1G30320	AT5G01790
AT5G47180	AT1G03440	AT1G34380	AT5G48580	AT1G30320	AT1G48635
AT5G35370	AT1G18620	AT5G55480	AT1G11750	AT4G37120	AT2G35880
AT2G30140	AT4G34620	AT5G56290	AT5G55220	AT1G29350	AT4G28080
AT3G54820	AT5G66310	AT1G08780	AT5G05970	AT1G68600	AT1G67360
AT2G17290	AT5G22500	AT5G66540	AT2G20370	AT4G11380	AT1G79570
AT3G49110	AT5G10160	AT1G73390	AT4G24750	AT3G06010	AT1G79570
AT1G05720	AT5G40150	AT5G56500	AT3G01480	AT3G06010	AT2G26570
AT3G51000	AT1G80840	AT1G70980	AT3G12780	AT3G06010	AT2G26570
AT5G01500	AT5G24165	AT3G15260	AT5G52920	AT2G28070	AT2G26570
AT5G25760	AT3G57070	AT5G44180	AT4G12320	AT5G12440	AT2G26570
AT3G21690	AT5G21430	AT3G50670	AT5G24300	AT5G12440	AT4G35230
AT1G12810	AT3G10940	AT2G20060	AT4G12420	AT5G03700	AT3G05030
AT1G08230	AT4G22690	AT2G47650	AT4G33350	AT5G03700	AT4G28080
AT4G16000	AT4G12980	AT3G12860	AT5G62600	AT4G08310	AT4G14740
AT4G22130	AT2G25310	AT1G32340	AT1G66520	AT2G17410	AT1G10090
AT1G22885	AT2G24630	AT1G55910	AT5G51700	AT2G17410	AT1G10090
AT2G25100	AT5G02190	AT5G04870	AT4G29160	AT2G17410	AT1G20330
AT1G24440	AT3G26650	AT3G21630	AT3G60820	AT2G16640	AT4G08500
AT1G26665	AT3G58610	AT4G25570	AT4G31990	AT2G16640	AT1G20330
AT5G14710	AT4G28660	AT3G01670	AT1G22530	AT4G26630	AT5G49720
AT1G27300	AT4G24090	AT1G18950	AT3G04790	AT1G48920	AT5G48800
AT5G54860	AT1G26560	AT4G28250	AT5G02240	AT3G25070	AT4G04210
AT5G67440	AT3G28460	AT5G61580	AT2G28000	AT3G25070	AT2G01190
AT1G13710	AT1G24764	AT5G49660	AT5G03690	AT1G01060	AT1G63700
AT5G08380	AT1G14150	AT1G66580	AT2G03360	AT2G17290	AT1G63700
AT3G58460	AT1G05460	AT3G21060	ATCG00820	AT5G11390	AT1G48920
AT3G52400	AT5G01220	AT3G45300	AT4G30620	AT5G40670	AT5G05170
AT3G13080	AT1G24610	AT3G17205	AT5G56850	AT4G38550	AT3G14810
AT3G44280	AT1G54385	AT5G54110	AT2G31570	AT1G20760	AT3G61050
AT1G05010	AT4G15550	AT3G09410	AT2G04540	AT1G48920	AT1G06230
AT3G19960	AT1G62180	AT2G46520	AT1G62750	AT1G13350	AT4G15545
AT3G52070	AT4G37980	AT4G01850	AT4G34490	AT1G13350	AT5G49720
AT5G10650	AT5G38290	AT5G63030	AT3G28760	AT5G53220	AT1G30440
AT1G65820	AT3G52380	AT4G00090	AT4G13430	AT1G02080	AT5G14410
AT5G67300	AT4G24972	AT1G30000	AT1G33170	AT1G58025	AT2G35050
AT5G44005	AT5G38430	AT4G01070	AT5G13630	AT1G58025	AT5G47620
AT4G11850	AT4G23400	AT2G26170	AT5G04140	AT2G28890	AT2G45380
AT2G15890	AT2G15050	AT1G03090	AT4G35460	AT1G10140	AT1G01050
AT1G28680	AT1G03830	AT1G06230	AT5G61760	AT1G29530	AT4G35470
AT4G05020	AT5G21100	AT5G66930	AT4G04950	AT1G25320	AT3G28690
AT1G12240	AT5G06850	AT3G18490	AT1G04190	AT1G25320	AT2G20960
AT1G14010	AT5G38420	AT1G26090	AT4G00360	AT1G28420	AT5G23750
AT1G09797	AT1G62800	AT4G18130	AT1G24040	AT2G22300	AT1G19350
AT3G14050	AT5G62550	AT2G25670	AT3G27120	AT1G79280	AT4G28080
AT4G25300	AT4G22756	AT2G29020	AT1G66900	AT3G58640	AT1G32070
AT2G25450	AT5G52190	AT5G41950	AT5G23290	AT3G19100	AT3G61050
AT3G12740	AT4G15248	AT1G13030	AT1G69740	AT2G28940	AT3G60380
AT5G63940	AT1G70760	AT1G04970	AT3G03780	AT2G28940	AT3G60380
AT3G56260	AT2G24592	AT5G20660	AT5G11880	AT5G51300	AT3G60380
AT4G15760	AT5G40740	AT2G38465	AT2G30105	AT5G51300	AT3G05900
AT5G24890	AT4G06165	AT3G48530	AT5G01790	AT2G42690	AT1G13440
AT3G55130	AT1G33170	AT1G76100	AT2G42220	AT3G48890	AT5G14720
AT1G12380	AT3G44450	AT2G38080	AT1G25230	AT5G04930	AT4G17890
AT1G64060	AT5G35220	AT2G47330	AT5G42310	AT1G20970	AT3G14810
AT1G78560	AT3G44735	AT3G60340	AT1G01970	AT1G20970	AT3G09760
AT5G52120	AT3G05880	AT2G23520	AT4G13730	AT1G20760	AT3G09760
AT5G59730	AT4G39730	AT4G16210	AT3G57300	AT2G23310	AT5G61150
AT3G12100	AT5G47770	AT5G40020	AT2G02740	AT4G26450	AT2G41830
AT3G22290	AT1G64500	AT5G65750	AT1G49750	AT3G58110	AT3G15040
AT3G04775	AT2G44940	AT3G02710	AT2G32230	AT3G07050	AT1G65010
AT1G19300	AT1G60800	AT2G42700	AT3G18060	AT1G25320	AT4G28080
AT5G04105	AT1G67050	AT5G53970	AT5G53620	AT5G12370	AT2G20960
AT1G06233	AT1G74730	AT1G74920	AT5G27710	AT1G12920	AT3G60380
AT1G62422	AT4G12880	AT3G07180	AT5G21930	AT5G20930	AT3G60380
AT2G29440	AT4G38950	AT1G31780	AT5G42270	AT5G17460	AT2G37840
AT3G22850	AT1G18840	AT5G18480	AT1G77940	AT5G17460	AT2G37840
AT1G67310	AT3G27690	AT3G17130	AT4G35760	AT1G05270	AT2G46630
AT1G27020	AT3G53100	AT3G28940	AT1G31180	AT1G20970	AT2G39010
AT1G32640	AT5G65730	AT1G06290	AT5G46390	AT4G38550	AT3G32200
AT4G15530	AT2G15020	AT1G12760	AT5G64040	AT5G05760	AT4G29440
AT2G32150	AT4G28250	AT1G66680	AT1G47250	AT5G19840	AT5G52910
AT1G15740	AT5G60920	AT4G00355	AT5G36170	AT3G50750	AT5G14720
AT5G49570	AT3G13720	AT1G65860	AT4G09650	AT1G09440	AT5G52310
AT5G59820	AT1G11860	AT1G24020	AT3G04590	AT1G09440	AT4G05150
AT5G42050	AT3G27360	AT2G17700	AT5G66530	AT2G27860	AT3G05030
AT4G25390	AT5G02180	AT3G01460	AT5G35220	AT5G03730	AT1G20450
AT3G57600	AT4G26690	AT3G19620	AT1G56450	AT2G46820	AT1G47900
AT3G10985	AT2G44670	AT3G42790	AT1G04430	AT3G25840	AT5G14720
AT2G07774	AT3G12750	AT5G08380	AT3G11510	AT3G25840	AT3G09760
AT3G50910	AT4G23770	AT1G09430	AT3G62250	AT5G13010	AT4G05150
AT4G39361	AT1G09490	AT3G06980	AT2G22450	AT5G13010	AT4G05150
AT3G54300	AT1G67440	AT2G30620	AT2G26690	AT5G22120	AT4G05150
AT1G07705	AT1G24147	AT5G62820	AT2G30710	AT5G42870	AT3G25690
AT5G05110	AT1G68810	AT1G28960	AT1G53520	AT5G42870	AT1G56230
AT5G67190	AT1G07180	AT5G03160	AT1G57720	AT4G04890	AT1G23080
AT3G60540	AT3G04870	AT2G19385	AT5G45310	AT3G20350	AT1G51500
AT1G70520	AT5G01810	AT1G79920	AT4G33680	AT3G20350	AT2G24270
AT5G54390	AT2G36430	AT1G60200	AT1G31860	AT3G20350	AT5G21170
AT5G15960	AT3G17360	AT1G61250	AT3G58570	AT4G00238	AT1G11310
AT2G46400	AT2G28810	AT1G69840	AT1G06690	AT4G00238	AT2G39010
AT5G54510	AT1G20330	AT1G44790	AT3G55250	AT1G61560	AT5G23900
AT5G51450	AT5G03530	AT3G56640	AT3G03010	AT1G59910	AT1G51500
AT5G60300	AT5G18970	AT2G48020	AT5G57960	AT5G04930	AT3G06400
AT3G54850	AT5G23940	AT1G17760	AT1G07230	AT2G42690	AT5G10020
AT1G76560	AT1G08380	AT2G27490	AT5G10060	AT1G25320	AT3G09760
AT2G13790	AT2G23790	AT2G43790	AT4G30950	AT1G59870	AT2G39560
AT1G03290	AT2G02500	AT4G27060	AT5G52970	AT4G37100	AT5G50640
AT3G29575	AT5G16710	AT1G75460	AT5G65010	AT3G13225	AT1G29400
AT1G06237	AT2G19480	AT1G16820	AT3G20930	AT3G13225	AT1G23080
AT1G21010	AT2G01600	AT1G01710	AT5G03850	AT5G02170	AT1G23080
AT3G07390	AT4G13575	AT4G21090	AT1G53730	AT1G48920	AT3G55020
AT1G27290	AT3G20820	AT1G05270	AT1G09080	AT2G01470	AT5G03040
AT1G76580	AT5G41060	AT5G23880	AT4G35950	AT1G56460	AT3G61260
AT4G14020	AT5G47370	AT3G56460	AT4G26860	AT1G56460	AT4G17090
AT1G21400	AT3G23810	AT5G51830	AT5G56600	AT2G12550	AT1G19450
AT3G48740	AT4G21650	AT4G35890	AT1G71810	AT2G42690	AT2G26570
AT2G38470	AT1G06060	AT5G10780	AT4G38710	AT1G23170	AT3G28920
AT1G14820	AT1G29920	AT3G26740	AT1G75690	AT1G23170	AT3G27390
AT1G77370	AT3G16250	AT5G37720	AT5G27560	AT4G38600	AT3G27390
AT5G57123	AT4G36032	AT2G18410	AT1G48110	AT4G38600	AT1G16520
AT1G08920	AT3G56760	AT5G11720	AT3G52750	AT4G36980	AT4G28080
AT4G12300	AT5G10170	AT3G03920	AT1G07140	AT4G10960	AT2G41740
AT5G27380	AT3G28080	AT1G24706	AT5G66470	AT4G12080	AT5G05170
AT2G06040	AT1G11530	AT1G19880	AT1G55670	AT2G39010	AT4G27430
AT1G17420	AT3G23000	AT1G16610	AT5G55230	AT4G27500	AT3G06330
AT1G78210	AT3G03640	AT3G55270	AT4G11820	AT3G48740	AT1G74690
AT5G62680	AT1G29395	AT1G56423	AT1G32060	AT5G64813	AT5G18590
AT1G03590	AT2G29310	AT5G01350	AT1G09390	AT5G58350	AT2G22125
AT5G10946	AT5G16280	AT4G38500	AT4G30440	AT5G22450	AT2G22125
AT4G08755	AT4G20360	AT4G23540	AT2G42520	AT1G64530	AT4G35300
AT4G30460	AT3G47860	AT5G61030	AT1G56050	AT4G08310	AT3G25500
AT1G11200	AT1G79720	AT3G12380	AT5G02790	AT2G23200	AT2G35050
AT1G07090	AT1G72910	AT5G19250	AT2G36835	AT2G23200	AT2G35050
AT5G52640	AT2G42220	AT1G30530	AT5G13850	AT2G23200	AT2G46630
AT1G62660	AT1G10020	AT5G05040	AT4G25340	AT5G18500	AT2G46630
AT2G21188	AT1G29530	AT1G31130	AT1G14345	AT5G45510	AT3G46510
AT3G51240	AT5G63570	AT5G62350	AT4G09320	AT2G16920	AT1G75100
AT5G60460	AT1G55260	AT4G38570	AT1G16030	AT2G16920	AT2G30520
AT5G23460	AT1G56660	AT2G04360	AT3G26060	AT1G35580	AT1G61100
AT3G13310	AT4G00880	AT5G06530	AT4G38460	AT5G23880	AT5G47070
AT4G04960	AT5G57030	AT3G47800	AT4G25080	AT5G55670	AT1G14280
AT5G40395	AT3G23530	AT1G06550	AT2G28900	AT4G04720	AT1G14280
AT1G23390	AT3G01670	AT2G25320	AT2G37790	AT4G25500	AT5G14720
AT1G70290	AT1G17550	AT4G24220	AT5G47390	AT4G25500	AT3G04140
AT1G76520	AT3G24100	AT2G43630	AT4G38690	AT4G25500	AT1G67360
AT2G39770	AT5G07250	AT1G17940	AT2G27680	AT3G25070	AT2G42520
AT1G32700	AT5G45280	AT1G64970	AT1G20010	AT3G55600	AT1G67590
AT3G07890	AT1G72810	AT4G25240	AT5G19890	AT3G49601	AT1G17360
AT5G58390	AT3G07430	AT3G47390	AT4G25500	AT3G49601	AT5G57610
AT5G57800	AT1G05850	AT4G16440	AT3G58460	AT3G49601	AT3G15220
AT5G63880	AT1G22850	AT1G22800	AT5G25100	AT5G10070	AT1G67900
AT1G05993	AT3G52750	AT1G33290	AT4G11150	AT5G10070	AT5G58140
AT1G24180	AT1G71710	AT5G58930	AT1G72810	AT3G17850	AT1G51500
AT3G23570	AT5G26240	AT3G51840	AT4G10100	AT2G14850	AT1G72790
AT2G30550	AT5G59970	AT1G67080	AT3G25660	AT1G32640	AT4G32330
AT5G53400	AT4G38970	AT5G05700	AT4G28750	AT3G53180	AT5G02800
AT1G72180	AT4G27520	AT3G24200	AT5G35330	AT1G61560	AT3G61050
AT1G58360	AT3G16630	AT1G07040	AT3G16630	AT5G38990	AT1G03740
AT1G21900	AT3G55330	AT5G49900	AT1G12770	AT5G16720	AT5G21170
AT3G43240	AT1G65190	AT4G36440	ATCG00640	AT5G16720	AT4G05150
AT5G13800	AT2G07360	AT3G12685	AT4G37400	AT3G20250	AT4G05150
AT3G51890	AT4G20870	AT3G17810	AT3G27230	AT1G30755	AT2G35880
AT5G35490	AT5G64310	AT4G16770	AT5G52960	AT1G55620	AT3G25690
AT1G73210	AT4G14440	AT3G45640	AT1G23080	AT3G53180	AT2G20950
AT3G02510	AT5G23750	AT1G65560	AT1G16720	AT1G30320	AT4G20980
AT2G33830	AT1G69530	AT3G23570	AT5G06700	AT1G30320	AT1G20450
AT5G03460	AT1G41830	AT3G49370	AT1G48630	AT4G17615	AT1G15280
AT1G23020	AT2G41740	AT3G14067	AT1G29700	AT4G17615	AT3G13460
AT3G14020	AT3G23700	AT1G73200	AT1G05190	AT4G22120	AT4G25520
AT5G54160	AT4G29720	AT1G67120	AT1G18730	AT4G39850	AT4G25520
AT1G03746	AT2G35860	AT3G15970	AT4G16155	AT1G28760	AT4G09160
AT3G19100	AT1G29670	AT5G67360	AT5G40490	AT3G52140	AT1G20440
AT5G22300	AT5G25080	AT5G47860	AT2G05840	AT3G52140	AT3G49260
AT1G49050	AT5G48910	AT4G08350	AT2G30695	AT1G75190	AT5G18570
AT2G43850	AT3G19850	AT4G14710	AT1G60710	AT3G15160	AT3G11590
AT2G23320	AT3G53580	AT4G04200	AT2G41740	AT3G15160	AT4G05150
AT2G38860	AT4G33660	AT2G16920	AT4G03520	AT3G15160	AT1G67590
AT4G28390	AT1G17650	AT4G14930	AT5G45430	AT3G15160	AT1G67590
AT1G62810	AT2G15620	AT5G55610	AT4G14000	AT5G03280	AT1G35220
AT5G24870	AT5G10180	AT1G76390	AT4G21670	AT5G42870	AT4G05150
AT5G65207	AT3G48560	AT1G32470	AT4G37280	AT5G64200	AT3G60320
AT4G01670	AT3G01680	AT5G18620	AT3G60370	AT1G64570	AT3G60320
AT3G51840	AT1G20340	AT5G58430	AT2G16870	AT1G64570	AT5G52430
AT3G27220	AT5G27660	AT5G63180	AT2G37410	AT5G39570	AT2G06210
AT2G06000	AT5G17170	AT3G26380	AT4G27430	AT2G19710	AT2G06210
AT2G42870	AT3G13340	AT1G73650	AT4G25550	AT2G19710	AT2G06210
AT1G31830	AT1G78630	AT2G35260	AT1G04410	AT4G00238	AT5G27950
AT4G08170	AT3G61640	AT1G60900	AT3G02080	AT4G00238	AT3G60380
AT2G02370	AT1G64640	AT4G38270	AT3G53130	AT1G48920	AT2G28150
AT1G24575	AT5G19620	AT4G27710	AT4G15545	AT1G79090	AT2G28150
AT5G15120	AT3G27030	AT5G03740	AT5G08650	AT2G26530	AT3G15220
AT2G24180	AT3G01780	AT3G51240	ATCG00790	AT2G26530	AT4G17890
AT4G12750	AT1G75680	AT5G58640	AT5G21100	AT2G38170	AT1G01050
AT5G51570	AT1G68238	AT1G04140	AT1G58290	AT1G15260	AT1G51500
AT5G61210	AT1G26220	AT1G55860	AT1G01610	AT1G15260	AT5G03040
AT3G30380	AT1G26650	AT4G33540	AT5G45190	AT1G24300	AT1G15280
AT1G14230	AT5G23920	AT1G75900	AT2G38270	AT1G24300	AT5G18500
AT1G07950	AT1G54510	AT3G49601	AT1G14150	AT4G27450	AT5G18500
AT1G24330	AT3G02540	AT4G23920	AT1G29260	AT3G04580	AT2G37080
AT4G34180	AT5G44530	AT3G14620	AT2G41070	AT4G32300	AT1G53730
AT5G13750	AT4G23940	AT1G59710	AT1G43560	AT4G32300	AT5G21170
AT5G02575	AT1G20823	AT5G67600	AT2G35490	AT2G38170	AT1G51500
AT3G04670	AT5G62580	AT2G38000	AT2G25970	AT2G42690	AT3G60380
AT5G51174	AT5G42250	AT3G06540	AT5G58480	AT3G25070	AT4G23650
AT3G46650	AT4G31360	AT1G67560	AT1G78300	AT4G23300	AT2G43160
AT1G22510	AT3G14240	AT2G29720	AT1G65410	AT1G79610	AT3G59290
AT3G17820	AT3G63220	AT3G56240	AT1G74730	AT2G27040	AT3G59290
AT3G13450	AT4G00400	AT5G25060	AT4G11120	AT5G17690	AT1G65010
AT1G75580	AT1G73060	AT1G34760	AT2G31810	AT2G22300	AT1G20440
AT5G37070	AT3G06125	AT4G24330	AT5G22800	AT3G49490	AT4G27430
AT2G32520	AT5G02480	AT2G25270	AT2G21330	AT2G45460	AT5G07220
AT2G37040	AT1G04250	AT3G12280	AT2G43750	AT3G48890	AT4G08330
AT2G04080	AT2G39730	AT3G03910	AT5G10920	AT2G27090	AT1G72790
AT1G54260	AT1G52825	AT1G59870	AT1G08110	AT4G35100	AT1G78880
AT1G73150	AT3G18535	AT1G35580	AT3G14690	AT3G48890	AT4G36890
AT4G36195	AT1G07320	AT3G10980	AT4G13670	AT1G29350	AT4G30440
AT3G49790	AT4G21460	AT3G26180	AT4G01995	AT1G29350	AT1G68830
AT3G55560	AT3G27540	AT4G04720	AT1G63770	AT2G17290	AT4G04210
AT5G08790	AT2G21140	AT5G08160	AT5G47930	AT2G01420	AT1G68400
AT4G33565	AT3G54090	AT4G34840	AT2G36250	AT1G55040	AT1G65030
AT5G38710	AT2G23610	AT4G16150	AT1G26850	AT1G55040	AT2G19480
AT1G01730	AT4G12800	AT2G22990	AT1G06950	AT5G13550	AT1G42550
AT5G52750	AT3G57180	AT1G76970	AT4G26760	AT3G48440	AT3G04810
AT2G46600	AT3G02870	AT1G73100	AT4G00810	AT3G48440	AT5G38990
AT1G22550	AT3G16570	AT3G59630	AT1G52827	AT1G70770	AT5G14720
AT4G21930	AT1G18170	AT1G64200	AT1G06560	AT1G62310	AT2G34357
AT1G65060	AT2G45560	AT3G27670	AT3G01500	AT1G62310	AT2G34357
AT5G02600	AT5G13140	AT4G11850	AT1G06510	AT2G45140	AT1G75100
AT5G61640	AT5G14920	AT1G64040	AT5G13450	AT3G55530	AT1G75100
AT1G44960	AT2G01970	AT5G09660	AT1G33810	AT2G34970	AT1G20450
AT1G07000	AT5G46710	AT1G02100	AT5G18590	AT2G34970	AT3G17850
AT3G62580	AT4G38660	AT3G10280	AT3G20810	AT3G23900	AT1G53165
AT5G55530	AT5G07690	AT3G55140	AT1G31440	AT5G66010	AT3G61050
AT5G58575	AT4G30825	AT4G26430	ATCG01310	AT1G18950	AT5G05170
AT1G70300	AT5G19370	AT4G04940	AT2G39670	AT5G55660	AT5G14200
AT1G23380	AT1G31180	AT1G19440	AT5G15970	AT4G12610	AT1G78880
AT1G13700	AT1G55670	AT1G05010	AT2G45820	AT5G63550	AT3G16310
AT1G48440	AT1G22400	AT2G38010	AT4G13010	AT5G63550	AT5G38990
AT1G03030	AT4G39460	AT4G23630	AT2G32260	AT4G26480	AT4G33530
AT1G06000	AT1G78060	AT3G55430	AT3G51870	AT1G18160	AT4G36890
AT4G35770	AT2G31890	AT3G07980	AT1G56500	AT5G44030	AT5G07350
AT3G06455	AT1G50840	AT3G61540	AT5G13650	AT5G44030	AT4G35240
AT4G13540	AT5G42670	AT3G22550	AT2G15240	AT1G18210	AT4G35240
AT4G15080	AT1G75840	AT1G22850	AT5G64840	AT3G62150	AT3G21670
AT3G20250	AT5G18030	AT3G16830	AT1G01100	AT2G12550	AT3G21670
AT3G59320	AT1G15180	AT3G05670	AT3G25580	AT3G48890	AT4G01330
AT4G02380	AT5G18660	AT5G24890	AT1G70200	AT1G48920	AT5G67385
AT4G18440	AT4G13840	AT4G24940	AT5G28050	AT5G39660	AT2G43680
AT1G33560	AT1G06460	AT3G59660	AT5G17920	AT5G39660	AT2G43680
AT1G09533	AT4G16980	AT1G73990	AT1G72750	AT5G39660	AT3G07540
AT1G54210	AT5G18020	AT3G46060	AT3G48560	AT1G20970	AT3G07540
AT1G17520	AT1G68010	AT5G57800	AT3G27820	AT3G06400	AT4G14540
AT4G18890	AT1G71720	AT5G45620	AT5G61410	AT3G06400	AT4G14540
AT2G43550	AT2G21050	AT5G20610	AT1G31070	AT2G46180	AT5G51300
AT3G47160	AT5G66160	AT2G38650	AT3G18500	AT5G45420	AT5G51300
AT5G67630	AT3G59040	AT2G33530	ATCG00480	AT5G45420	AT5G51300
AT4G23050	AT1G32920	AT1G24100	AT2G03750	AT5G49760	AT3G58760
AT4G01610	AT5G48490	AT4G15780	AT4G30580	AT3G48740	AT3G17840
AT4G37310	AT5G10930	AT5G14280	AT5G39740	AT5G62820	AT2G41740
AT3G50620	AT5G64150	AT1G70760	AT5G58330	AT5G62820	AT2G37080
AT1G71030	AT1G58440	AT3G11200	AT3G01510	AT4G27500	AT4G30710
AT2G41410	AT5G23860	AT4G19110	AT4G32470	AT2G15900	AT4G15545
AT1G10690	AT4G29400	AT5G15870	AT3G47010	AT2G15900	AT5G46750
AT2G36800	AT1G76180	AT2G01720	AT4G39800	AT3G01320	AT2G35880
AT1G19640	AT5G59870	AT5G04600	AT1G20816	AT5G05040	AT5G05170
AT1G80920	AT5G36120	AT1G27930	AT2G36880	AT3G22170	AT2G43850
AT1G48200	AT3G53130	AT2G30490	AT5G62840	AT3G19840	AT3G11590
AT3G12030	AT1G29910	AT1G33600	AT5G40610	AT5G52200	AT2G33990
AT1G04280	AT1G42970	AT1G64880	AT2G39470	AT1G59610	AT1G73660
AT2G18950	AT4G02500	ATMG01270	AT4G34740	AT1G59610	AT1G73660
AT5G57340	AT2G35530	AT5G15650	AT4G09980	AT2G27090	AT2G43680
AT1G59710	AT2G17980	AT4G13500	AT1G64720	AT4G38550	AT1G73980
AT5G29000	AT5G62940	AT4G39040	AT4G01330	AT2G20550	AT1G73980
AT1G28370	AT5G55620	AT2G20950	AT4G00750	AT1G49340	AT5G52910
AT5G43580	AT3G62300	AT5G28900	AT1G65930	AT2G20310	AT5G57970
AT3G05335	AT5G51720	AT1G10700	AT1G79040	AT2G20310	AT2G06210
AT4G38810	AT4G39970	AT2G39630	AT4G00370	AT3G20410	AT1G20450
AT1G53320	AT4G02070	AT2G29400	AT3G60750	AT3G20410	AT5G46070
AT5G59700	AT5G19250	AT3G08920	AT2G37550	AT4G35100	AT3G17850
AT2G47000	AT1G12500	AT3G57220	AT3G06150	AT4G20280	AT5G40890
AT2G02850	AT4G30440	AT1G14400	AT5G59010	AT4G20280	AT3G13300
AT1G58180	AT3G63540	AT4G22990	AT5G66720	AT1G07990	AT4G23630
AT1G43130	AT5G60570	AT1G06760	AT4G10840	AT1G07990	AT2G23140
AT5G12420	AT3G51895	AT5G65260	AT4G19170	AT1G07990	AT1G01320
AT2G20410	AT3G22630	AT1G19360	AT1G01620	AT1G20760	AT2G29890
AT3G28940	AT2G17020	AT3G15180	AT5G56130	AT1G20760	AT4G14990
AT3G15352	AT5G11330	AT5G48380	AT1G32220	AT1G20760	AT4G10730
AT5G43380	AT1G78230	AT2G47760	AT2G34510	AT1G20760	AT1G79570
AT3G27170	AT2G33810	AT5G13680	AT5G08410	AT1G05270	AT1G79570
AT4G15490	AT3G04790	AT3G46960	AT1G73030	AT3G19100	AT2G02950
AT4G23140	AT1G44575	AT1G72680	AT3G60450	AT4G17770	AT1G15280
AT5G47240	AT5G11070	AT3G11320	AT2G33450	AT1G23380	AT1G10390
AT5G52320	AT1G34000	AT4G17620	AT3G25520	AT1G23380	AT2G43160
AT5G57655	AT1G07790	AT3G21865	AT3G23700	AT1G48920	AT3G59290
AT3G25020	AT4G22010	AT2G26660	AT1G13080	AT2G06530	AT4G27430
AT1G06457	AT2G23600	AT5G17440	AT5G58030	AT4G03260	AT5G43310
AT5G05560	AT2G13820	AT2G34490	AT3G22150	AT1G43910	AT5G43310
AT3G10040	AT2G24590	AT4G35335	AT3G63170	AT1G43690	AT4G09160
AT3G16660	AT4G16780	AT5G09760	AT5G64813	AT3G48060	AT4G09160
AT3G26170	AT3G45850	AT5G27970	AT4G33510	AT5G01950	AT2G32100
AT5G24760	AT3G11540	AT1G70530	AT3G05950	AT5G01950	AT3G43300
AT5G37600	AT1G51680	AT3G62700	AT1G16350	AT2G14850	AT5G17910
AT4G17895	AT5G16030	AT4G10170	AT4G29360	AT1G04780	AT1G20450
AT4G26150	AT4G34190	AT3G14910	AT5G63890	AT1G04780	AT5G67385
AT5G15230	AT3G04140	AT1G21660	AT4G13340	AT1G04780	AT1G20440
AT5G49450	AT3G25030	AT1G75020	AT4G37760	AT1G04780	AT3G59690
AT1G61150	AT3G57020	AT3G48170	AT5G10050	AT3G19740	AT5G10020
AT2G25625	AT3G14595	AT1G04440	AT2G23350	AT3G19740	AT2G39010
AT1G64200	AT3G52150	AT1G17130	AT1G64510	AT5G10950	AT4G15545
AT1G15215	AT2G12400	AT2G04865	AT5G47840	AT5G10950	AT1G11480
AT1G23090	AT2G35960	AT2G37340	AT3G09820	AT4G20940	AT4G32180
AT4G02075	AT4G11211	AT2G44710	AT3G51510	AT4G20940	AT5G01020
AT5G01720	AT2G27680	AT1G24267	AT3G27850	AT1G11310	AT1G20200
AT1G22180	AT3G62750	AT5G18900	AT1G71720	AT5G62820	AT5G13020
AT2G36380	AT1G56430	AT3G26410	AT5G49970	AT1G32640	AT5G16210
AT4G36040	AT1G73540	AT3G57660	AT5G55280	AT1G32640	AT1G49730
AT4G17250	AT5G18210	AT1G14210	AT1G23310	AT1G32640	AT3G61030
AT4G27560	AT1G05385	AT1G54680	AT5G52060	AT1G15280	AT5G44100
AT5G02565	AT1G27385	AT5G67150	AT5G64050	AT1G15280	AT3G13060
AT1G14200	AT2G24020	AT5G54800	AT3G11400	AT4G04890	AT4G15545
AT4G03450	AT3G16910	AT2G33600	AT3G29185	AT3G13225	AT4G15545
AT3G26740	AT3G18850	AT5G63880	AT2G29320	AT3G10770	AT1G19450
AT4G03410	AT1G22030	AT4G34890	AT5G48375	AT1G17210	AT3G12780
AT4G16760	AT1G72480	AT5G14950	AT1G32440	AT4G36780	AT2G01420
AT3G19970	AT5G24660	AT4G39200	AT4G29380	AT2G01450	AT1G19000
AT5G11930	AT4G33580	AT5G46700	AT5G46420	AT1G21630	AT3G22270
AT5G05140	AT4G26720	AT4G24230	AT4G17520	AT1G21630	AT4G04210
AT3G56950	AT4G23020	AT1G73960	AT4G17030	AT3G19080	AT5G60660
AT1G59870	AT2G21970	AT4G33945	ATCG01100	AT3G19080	AT5G60660
AT5G02550	AT1G74470	AT1G75310	AT3G16240	AT4G03260	AT5G18760
AT3G04155	AT3G62070	AT3G48760	AT1G33270	AT4G03260	AT4G25960
AT1G35190	AT4G08685	AT5G42020	AT5G19855	AT4G03260	AT3G22960
AT5G20960	AT3G62110	AT3G17611	AT1G76730	AT1G73460	AT3G22960
AT1G48210	AT5G04230	AT3G14350	AT1G11360	AT4G02510	AT3G22270
AT2G06050	AT5G21930	AT4G36870	AT1G26670	AT4G02510	AT5G07120
AT4G37370	AT3G61870	AT4G33110	AT1G56190	AT2G19470	AT3G01860
AT1G79630	AT5G22880	AT3G51310	AT4G21450	AT2G19470	AT1G20440
AT2G15960	AT5G03880	AT4G02120	AT1G15930	AT2G19470	AT2G42600
AT3G07195	AT4G34490	AT3G27060	AT4G04040	AT2G39660	AT5G05170
AT4G30240	AT3G04640	AT5G10070	AT3G10940	AT2G46020	AT5G05170
AT5G11600	AT3G09035	AT3G16660	AT3G53710	AT3G27210	AT3G22270
AT4G27830	AT5G35995	AT3G57360	AT1G17720	AT3G27210	AT3G22270
AT1G63750	AT3G60520	AT1G27030	AT3G06050	AT3G54760	AT1G11310
AT3G58580	AT1G60600	AT3G04740	AT3G04550	AT1G60160	AT3G61050
AT1G67500	AT3G53900	AT4G38640	AT5G16390	AT1G24460	AT1G11360
AT4G09135	AT1G26210	AT4G32285	AT5G38520	AT1G24460	AT5G01790
AT1G45191	AT1G70070	AT4G24520	AT1G20330	AT1G30320	AT1G16860
AT1G67940	AT3G23050	AT4G21580	AT1G76405	AT3G24440	AT1G16860
AT4G39230	AT5G17710	AT1G78680	AT2G02500	AT3G24440	AT1G16860
AT3G16670	AT1G48480	AT5G49510	AT1G73060	AT3G24440	AT1G16860
AT3G15510	AT3G13180	AT4G08230	AT5G53580	AT1G34220	AT1G20760
AT5G03390	AT2G34585	AT1G54990	AT5G21430	AT2G43160	AT3G19370
AT1G51390	AT4G17880	AT1G11440	AT3G20820	AT2G43160	AT1G03010
AT5G54960	AT5G27290	AT5G13160	AT3G06730	AT4G38550	AT1G03010
AT5G53420	AT3G46550	AT5G04680	AT1G21600	AT4G35100	AT4G14340
AT4G25900	AT5G19820	AT1G50430	AT4G27000	AT3G55560	AT4G38970
AT5G07725	AT1G08570	AT1G23800	AT3G50820	AT4G32551	AT5G64330
AT5G26280	AT5G22390	AT5G51220	AT1G11870	AT1G03080	AT1G03930
AT2G15080	AT2G47070	AT2G43410	AT1G27090	AT1G03080	AT2G26280
AT2G25930	AT5G01240	AT4G03560	AT5G64740	AT3G29760	AT2G26280
AT1G55205	AT1G08520	AT1G03370	AT1G74910	AT2G15900	AT5G49720
AT5G26170	AT2G40820	AT5G27700	AT3G59920	AT2G15900	AT5G49720
AT5G07770	AT1G48610	AT1G55900	AT1G29470	AT3G48890	AT5G49720
AT1G73250	AT2G33310	AT1G04780	AT2G18400	AT2G34970	AT5G52310
AT1G24530	AT1G01250	AT2G19350	AT2G39140	AT2G34970	AT1G51580
AT2G39310	AT3G52740	AT1G04950	AT1G32550	AT5G23150	AT1G01440
AT5G47220	AT4G37330	AT1G27320	AT3G04400	AT5G01400	AT1G62630
AT1G28570	AT3G46830	AT1G75170	AT3G01060	AT5G01400	AT2G01190
AT5G56660	AT2G40960	AT2G36480	AT3G54900	AT5G01400	AT5G01170
AT1G24020	AT2G36835	AT3G16780	AT1G06200	AT1G32640	AT5G01170
AT2G38530	AT4G30310	AT1G23870	AT2G23610	AT1G32640	AT1G67590
AT2G26740	AT3G13230	AT5G56900	AT3G52300	AT5G44030	AT2G25800
AT4G28490	AT1G76010	AT3G44750	AT1G67900	AT1G59870	AT5G64430
AT5G50335	AT1G04240	AT3G55030	AT1G29050	AT5G20190	AT2G33990
AT5G26920	AT5G46290	AT5G18200	AT1G03680	AT1G63700	AT2G33990
AT1G66760	AT1G74690	AT5G60980	AT3G46780	AT1G63700	AT3G45780
AT5G17420	AT1G15980	AT1G04200	AT3G27890	AT1G63700	AT1G32360
AT5G35320	AT1G79270	AT5G11350	AT2G39900	AT1G63700	AT2G47900
AT5G61880	AT4G34980	AT1G06530	AT4G22570	AT4G18440	AT3G13300
AT5G57220	AT5G64410	AT2G26510	AT1G64220	AT5G10950	AT5G09870
AT4G31890	AT3G58990	AT5G59140	AT3G32930	AT5G10950	AT1G72410
AT1G11303	AT2G02070	AT1G33980	AT2G30280	AT5G10950	AT1G72410
AT4G36900	AT5G09240	AT4G38470	AT4G16390	AT5G10950	AT5G38430
AT5G03285	AT2G34510	AT3G20020	AT1G68220	AT5G10950	AT1G23500
AT3G15780	AT5G44340	AT5G05210	AT5G63100	AT5G10950	AT1G23500
AT2G02390	AT5G52780	AT5G09960	AT3G52155	AT1G13220	AT5G52430
AT5G01840	AT4G28050	AT4G27450	AT4G20130	AT5G39570	AT5G55230
AT5G58375	AT5G59290	AT5G20200	AT4G34700	AT4G08350	AT5G23060
AT4G24120	AT1G66840	AT5G18070	AT3G56940	AT4G08350	AT1G25530
AT4G19880	AT4G25890	AT1G74210	AT4G35090	AT3G55130	AT3G28860
AT1G51660	AT2G38120	AT5G56870	AT1G78570	AT3G55130	AT3G53020
AT4G24010	AT5G54585	AT5G66210	AT1G25580	AT1G72390	AT1G07110
AT2G44840	AT1G19440	AT2G01540	AT2G34620	AT1G72390	AT3G26400
AT4G02330	AT2G47910	AT3G07590	AT5G03940	AT2G47800	AT5G09620
AT2G31010	AT3G52360	AT5G52320	AT3G53580	AT5G53440	AT3G44750
AT1G35260	AT5G48930	AT1G72330	AT4G02990	AT5G65710	AT3G44750
AT3G14620	AT1G61300	AT3G11770	AT3G51740	AT5G65710	AT4G05150
AT1G58200	AT1G59840	AT4G33520	AT1G36390	AT5G05040	AT5G67385
AT2G32800	AT1G26761	AT2G21500	AT3G02830	AT5G05040	AT5G17910
AT1G73380	AT5G47190	AT3G62830	AT2G32600	AT3G54760	AT3G08960
AT5G58787	AT2G17265	AT4G27500	AT4G02850	AT5G49700	AT3G08960
AT5G21940	AT1G71500	AT1G21720	AT1G16890	AT5G16150	AT3G04810
AT1G09800	AT1G16860	AT3G03050	AT2G33220	AT5G49760	AT5G26850
AT1G30755	AT2G38970	AT3G57150	AT5G05860	AT1G04990	AT1G04530
AT4G06315	AT5G05740	AT3G54140	AT3G01520	AT1G04990	AT4G17410
AT5G26220	AT1G62780	AT5G03700	AT2G28150	AT2G17560	AT4G17410
AT1G67850	AT5G60410	AT5G57035	AT2G21620	AT2G17560	AT4G17410
AT5G01850	AT1G31410	AT1G36050	AT4G26480	AT4G30480	AT5G53850
AT3G14990	AT4G00310	AT5G13890	AT5G20010	AT1G05500	AT3G59690
AT5G65000	AT1G34550	AT5G57940	AT1G01900	AT1G05500	AT3G11590
AT2G04170	AT5G02890	AT1G09560	AT2G40060	AT5G51150	AT5G02800
AT3G60160	AT2G32860	AT1G70490	AT5G67560	AT3G09560	AT5G49100
AT4G37430	AT4G14040	AT1G19770	AT1G78370	AT3G49210	AT3G55460
AT2G38870	AT3G61260	AT5G57000	AT4G29060	AT2G16920	AT3G55460
AT4G15233	AT2G02130	AT1G71270	AT5G54270	AT2G16920	AT2G17290
AT3G17810	AT1G55360	AT1G29890	AT5G46290	AT2G16920	AT2G17290
AT2G01150	AT3G61790	AT3G54970	AT3G19508	AT2G16920	AT1G31440
AT1G11185	AT5G39830	AT1G61770	AT4G19710	AT1G73770	AT4G28080
AT5G27420	AT2G15970	AT1G04400	AT4G00100	AT5G52200	AT1G67900
AT2G38400	AT4G30960	AT1G61010	AT2G26340	AT1G34320	AT1G67900
AT3G55485	AT1G30820	AT1G80950	AT1G12310	AT1G34320	AT4G17140
AT5G23530	AT3G46740	AT3G54110	AT1G55160	AT4G22120	AT2G43680
AT5G10760	AT2G26640	AT3G17640	AT2G32700	AT1G29350	AT2G43680
AT5G48380	AT4G32190	AT5G49890	AT5G08590	AT2G22560	AT2G32450
AT5G51620	AT4G32900	AT3G08640	AT1G79210	AT4G09510	AT1G65320
AT3G62830	AT3G61130	AT1G04110	ATCG01050	AT4G23630	AT5G12150
AT3G21240	AT1G20450	AT2G18900	AT5G08100	AT1G76070	AT1G11310
AT1G66730	AT1G76490	AT5G27030	AT4G33740	AT1G28760	AT3G07790
AT2G23000	AT3G51830	AT4G02340	AT4G39840	AT3G09560	AT3G07790
AT5G61520	AT1G18150	AT1G05230	AT3G21200	AT3G09560	AT3G44200
AT4G38560	AT1G65490	AT3G62080	AT3G25585	AT3G09560	AT3G44200
AT4G03295	AT2G30520	AT5G16970	AT3G52660	AT1G19880	AT2G35880
AT3G51110	AT5G61240	AT5G56360	AT1G51690	AT1G19880	AT5G52430
AT5G06870	AT1G66070	AT5G64760	AT4G25740	AT1G19880	AT1G60010
AT1G59590	AT4G30020	AT5G01930	AT1G45688	AT2G32950	AT1G60010
AT3G51940	AT5G66570	AT4G05390	AT3G56370	AT2G32950	AT3G63260
AT1G21390	AT3G02730	AT4G34100	AT2G28950	AT5G05740	AT4G17720
AT5G60890	AT1G36390	AT3G28007	AT5G11340	AT3G01160	AT5G47430
AT2G08900	AT5G67070	AT1G14360	ATCG00740	AT3G01160	AT4G17140
AT2G47130	AT3G18680	AT5G40540	AT5G16715	AT3G01160	AT2G28930
AT1G01720	AT4G24630	AT5G65810	AT3G04480	AT5G58140	AT2G28930
AT4G03960	AT2G24790	AT4G27740	AT4G23820	AT5G14540	AT5G44100
AT1G30320	AT4G25050	AT2G38280	AT1G61520	AT1G76950	AT5G44100
AT3G59880	AT4G38680	AT1G51740	AT4G18810	AT5G40450	AT4G38600
AT3G07730	AT3G15850	AT2G17790	AT1G66430	AT5G40450	AT4G38600
AT4G16144	AT5G43830	AT3G50790	AT4G34270	AT2G25430	AT3G61860
AT2G46510	AT5G63910	AT3G53180	AT5G44020	AT5G49110	AT3G61860
AT1G09970	AT4G22120	AT4G07410	AT1G18540	AT5G49110	AT4G36630
AT3G21560	AT1G15820	AT1G20575	AT1G78180	AT4G04890	AT2G23350
AT1G72680	AT1G60070	AT1G52160	AT4G27070	AT1G17745	AT3G05900
AT1G47395	AT3G19820	AT5G48490	AT5G17790	AT2G25800	AT5G38640
AT3G46110	AT3G11490	AT5G60730	AT3G48500	AT2G27090	AT1G14280
AT5G66270	AT4G24510	AT1G50620	AT4G38370	AT3G15790	AT4G05150
AT5G24530	AT1G77090	AT5G06140	AT5G59960	AT1G60160	AT1G06210
AT5G18860	AT5G11040	AT2G04690	AT2G35840	AT1G60160	AT1G07110
AT1G23870	AT4G14740	AT4G25520	AT3G13720	AT2G16860	AT3G14172
AT3G07760	AT4G40045	AT1G04260	AT5G07220	AT2G16860	AT3G14172
AT3G01930	AT5G18500	AT1G02305	AT2G36460	AT2G42760	AT5G17160
AT4G06744	AT1G70330	AT5G22740	AT4G37925	AT1G21000	AT5G17160
AT1G58270	AT1G30690	AT1G04980	AT5G23750	AT4G29440	AT3G61260
AT2G30720	AT5G17920	AT4G22240	AT1G21080	AT4G27680	AT2G38610
AT2G38380	AT1G06950	AT1G20970	AT5G08400	AT2G36380	AT5G57870
AT2G29940	AT5G65480	AT3G03305	AT3G26240	AT1G49520	AT1G47900
AT3G59660	AT1G72880	AT1G09060	AT1G12410	AT1G49520	AT3G13040
AT2G24100	AT4G24780	AT3G45260	AT1G78360	AT3G20410	AT3G13040
AT5G17700	AT4G34740	AT3G51880	AT1G11650	AT4G36730	AT2G20960
AT5G42440	AT2G27810	AT4G19420	AT5G22780	AT5G02170	AT1G50660
AT3G50480	AT4G32020	AT2G45000	AT2G05990	AT1G04780	AT1G50660
AT5G05590	AT2G29970	AT1G75760	AT4G00730	AT1G04780	AT4G23630
AT4G30780	AT1G51400	AT3G07680	AT4G39510	AT1G75220	AT2G43160
AT5G22520	AT5G20700	AT4G26700	AT5G17620	AT3G59430	AT1G78880
AT1G78190	AT1G32990	AT1G57620	AT4G36910	AT5G01540	AT3G58110
AT2G27200	AT5G41050	AT1G30450	AT1G23460	AT1G02080	AT4G22740
AT1G17745	AT2G35500	AT3G06820	AT5G27770	AT4G38550	AT3G21670
AT5G46520	AT1G76240	AT3G06170	AT1G26550	AT1G31870	AT5G12150
AT3G19270	AT5G48150	AT1G50460	AT3G23840	AT1G10140	AT5G12150
AT5G59310	AT3G20000	AT1G14270	AT1G78010	AT1G78700	AT1G17500
AT2G38760	AT5G14060	AT4G12770	AT5G12150	AT1G78700	AT3G08670
AT2G44130	AT2G34420	AT4G36480	AT1G56700	AT1G78700	AT1G20440
AT1G78660	AT5G52970	AT2G20900	AT2G25070	AT1G48920	AT1G13020
AT5G61820	AT5G02230	AT3G50270	AT5G08370	AT1G71080	AT1G68830
AT2G29340	AT4G12830	AT2G23770	AT3G43190	AT1G15940	AT2G32240
AT4G13180	AT1G70730	AT1G54790	AT5G23740	AT4G31420	AT1G18450
AT2G41240	AT5G26742	AT3G44850	AT3G53870	AT4G31420	AT5G01790
AT1G15890	AT4G32350	AT5G49580	AT1G74040	AT1G48610	AT5G56140
AT3G59700	AT4G34260	AT5G26000	AT4G13770	AT1G48610	AT5G11260
AT2G45290	AT3G20362	AT3G62010	AT1G76020	AT1G73590	AT5G11260
AT4G14147	AT5G63310	AT1G66260	AT1G51700	AT4G33060	AT5G11260
AT2G08905	AT4G27600	AT2G23200	AT4G31290	AT4G33060	AT5G11260
AT1G06033	AT2G23670	AT2G16280	AT2G33410	AT1G13920	AT1G25530
AT1G76690	AT1G49040	AT4G20400	ATCG01230	AT1G13920	AT5G48360
AT3G28210	AT4G16880	AT5G12200	AT4G20430	AT4G16660	AT5G20280
AT1G11260	AT1G30610	AT5G62740	AT2G27040	AT5G47910	AT3G61860
AT2G31865	AT3G50240	AT3G08630	AT2G25830	AT3G04910	AT1G17360
AT1G08115	AT5G45100	AT3G25070	AT5G16130	AT1G27850	AT5G47430
AT1G71880	AT5G04430	AT4G16660	AT5G05570	AT3G52870	AT2G31010
AT5G54100	AT1G02150	AT5G42870	AT2G02790	AT5G04930	AT2G31010
AT5G41800	AT1G11680	AT4G38350	AT1G22700	AT5G04930	AT2G30520
AT5G03200	AT1G32060	AT5G08450	AT1G35160	AT5G04930	AT4G36890
AT5G47730	AT3G10870	AT1G07240	AT4G01883	AT2G19810	AT4G36890
AT5G15710	AT1G77490	AT3G27110	AT2G21385	AT2G19810	AT5G01020
AT3G53230	AT3G49680	AT1G02840	AT3G07990	AT2G19810	AT5G58950
AT2G36400	AT3G60620	AT1G52600	AT1G51630	AT2G19710	AT5G58950
AT4G26288	AT3G62910	AT2G42570	AT4G32320	AT1G17210	AT5G43830
AT4G14365	AT4G39330	AT1G55090	AT3G47450	AT3G46110	AT1G21630
AT4G30530	AT1G80380	AT2G41475	AT1G70310	AT2G27660	AT3G08670
AT3G52390	AT5G65310	AT3G12670	AT2G47910	AT2G27660	AT1G69220
AT4G03420	AT3G17210	AT5G52240	AT3G27300	AT3G14420	AT3G21430
AT4G18930	AT3G03710	AT4G38420	AT4G37510	AT1G04780	AT3G21430
AT4G22250	AT2G37920	AT3G07810	AT1G32380	AT1G04780	AT1G67590
AT2G32510	AT3G61770	AT5G45010	AT3G02350	AT1G33050	AT4G35890
AT1G76600	AT5G35170	AT3G54826	AT2G47790	AT1G55040	AT5G48300
AT4G22485	AT4G34350	AT1G20225	AT4G15020	AT1G69250	AT4G17140
AT4G39980	AT1G11850	AT1G22410	AT3G51820	AT1G69250	AT3G07810
AT2G47680	AT2G26500	AT3G22850	AT5G26780	AT4G37250	AT3G07810
AT2G48010	AT2G20120	AT3G61710	AT5G58060	AT5G45420	AT1G75100
AT2G18650	AT4G38770	AT1G74790	AT3G54360	AT1G18460	AT5G52910
AT3G11840	AT4G12230	AT5G53120	AT3G07170	AT1G32640	AT4G27430
AT3G16565	AT3G63110	AT4G08850	AT4G08950	AT2G16070	AT1G47900
AT5G42650	AT4G09890	AT3G14075	AT4G31350	AT5G49760	AT4G17140
AT2G39050	AT3G24770	AT2G32380	AT5G57490	AT5G41020	AT1G19870
AT2G35360	AT1G03630	AT5G57345	AT1G42550	AT5G41020	AT1G01320
AT2G01080	AT3G50530	AT1G55020	AT1G44960	AT2G34310	AT4G20940
AT1G72120	AT4G21280	AT2G15320	AT5G51970	AT4G11790	AT2G39010
AT5G41120	AT3G13470	AT1G72340	AT1G80030	AT2G28550	AT1G78880
AT5G66650	AT2G18160	AT3G05940	AT3G49870	AT2G28550	AT1G78880
AT2G22260	AT3G16260	AT4G34215	AT4G08810	AT4G36970	AT1G42550
AT4G23260	AT1G72030	AT5G48810	AT4G25840	AT5G55100	AT5G18280
AT1G52200	AT1G79040	AT5G18280	AT1G18360	AT5G01530	AT5G17910
AT2G07806	AT5G55480	AT4G07390	AT4G32520	AT5G01530	AT1G75370
AT1G63720	AT2G43560	AT2G22570	AT3G02630	AT1G12760	AT1G75370
AT4G24350	AT1G73530	AT5G67220	AT1G16080	AT1G12760	AT5G12150
AT3G24760	AT5G42240	AT5G44800	AT4G02060	AT1G32640	AT1G67900
AT1G80440	AT5G60850	AT1G15370	AT5G50440	AT1G13650	AT4G17550
AT3G18830	AT1G22630	AT5G19450	AT4G20260	AT4G00630	AT3G01540
AT1G69370	AT5G08330	AT1G26450	AT5G06770	AT4G38550	AT1G26190
AT5G54170	AT4G13670	AT5G51200	AT1G64980	AT4G27500	AT1G68830
AT5G16910	AT3G05900	AT5G64370	AT1G73250	AT5G20190	AT3G51950
AT1G62540	AT1G65320	AT5G18170	AT4G12060	AT4G16150	AT2G25290
AT5G47910	AT3G14420	AT5G66900	AT4G29120	AT4G28080	AT2G39010
AT2G42790	AT3G22150	AT1G53070	AT2G38480	AT4G27450	AT2G20950
AT5G35735	AT3G59770	AT4G20910	AT3G54090	AT2G19810	AT5G58140
AT5G43780	AT2G43710	AT5G37600	AT3G58990	AT2G19810	AT3G21820
AT5G02150	AT2G47900	AT3G05680	AT3G09050	AT5G18500	AT1G20200
AT1G04517	AT1G02205	AT3G23640	AT1G70730	AT3G22520	AT1G70100
AT3G56170	AT1G53520	AT3G21640	AT2G33255	AT5G53440	AT3G62630
AT4G04840	AT5G49720	AT5G05670	AT5G49215	AT5G53440	AT4G33530
AT3G03470	AT1G22530	AT1G03140	AT5G18570	AT4G38550	AT2G06210
AT5G40720	AT5G17230	AT1G07705	AT5G18525	AT3G28940	AT2G06210
AT2G39420	AT1G62560	AT3G03110	AT1G57860	AT4G09510	AT2G05590
AT1G70810	AT3G55360	AT3G11670	AT1G33811	AT4G15410	AT1G65320
AT2G04400	AT4G16340	AT4G17550	AT5G42920	AT4G15410	AT1G08680
AT3G47800	AT5G14910	AT2G18080	AT2G20140	AT4G15410	AT5G44680
AT2G34010	AT5G46860	AT1G70620	AT1G44446	AT4G17330	AT5G44680
AT1G12290	AT3G13750	AT3G55130	AT1G78580	AT3G48740	AT1G20440
AT5G38130	AT5G38150	AT1G20780	AT4G09800	AT4G23140	AT4G17890
AT4G26060	AT3G54890	AT5G48880	AT1G07810	AT4G23140	AT4G27060
AT4G15500	AT2G28470	AT3G03740	AT1G06070	AT1G10410	AT1G59610
AT3G21230	AT2G07565	AT2G01470	AT3G19450	AT1G10410	AT2G34680
AT3G10120	AT3G62030	AT5G11840	AT3G07090	AT1G17210	AT2G34680
AT1G78490	AT5G49630	AT2G46650	AT5G60540	AT5G13680	AT4G39680
AT1G17830	AT4G34830	AT1G78880	AT5G27450	AT5G13680	AT5G23060
AT1G29270	AT3G54290	AT1G80640	AT2G04700	AT5G13680	AT1G04780
AT5G52450	AT2G28950	AT3G25700	AT2G30170	AT4G34710	AT2G31070
AT2G29420	AT3G45160	AT1G08190	AT1G07210	AT2G10950	AT1G48920
AT3G60640	AT1G54690	AT5G57930	AT3G57790	AT1G76070	AT1G48920
AT2G30250	AT3G28860	AT2G38960	AT2G41350	AT4G32551	AT2G26570
AT1G69610	AT2G48070	AT5G49950	AT5G16620	AT1G61560	AT3G21100
AT1G67970	AT1G50450	AT1G27520	AT1G29900	AT1G61560	AT1G45688
AT3G08990	AT4G02920	AT5G51120	AT5G19140	AT3G27210	AT3G13290
AT5G46180	AT3G16850	AT3G62330	AT5G49720	AT5G54730	AT1G72410
AT2G32210	AT1G21680	AT5G05200	AT5G52520	AT3G05200	AT2G20190
AT4G02520	AT4G14960	AT4G27120	AT4G01050	AT5G10070	AT1G42550
AT3G50740	AT4G00360	AT2G20940	AT3G43540	AT5G10070	AT3G13300
AT3G15536	AT5G64300	AT2G17510	AT5G14800	AT5G35100	AT4G21160
AT5G38240	AT5G05170	AT4G35630	AT1G67430	AT3G49490	AT4G38710
AT3G54640	AT2G47930	AT1G69370	AT5G39210	AT5G38640	AT5G58140
AT4G07625	AT3G01480	AT5G45500	AT3G28460	AT3G07980	AT3G08670
AT1G70185	AT5G27150	AT3G16190	AT3G09150	AT3G17310	AT5G47430
AT4G22505	AT4G22890	AT1G55850	AT5G14320	AT3G17310	AT5G47430
AT1G72830	AT1G07350	AT3G10300	AT5G60660	AT2G19490	AT5G27630
AT3G19550	AT1G13930	AT4G35780	AT1G77710	AT2G29190	AT3G45780
AT2G02810	AT5G45800	AT1G64710	AT1G07890	AT4G36630	AT3G55460
AT3G41768	AT3G07470	AT5G41210	AT3G17340	AT5G20190	AT3G55460
AT4G01430	AT1G74090	AT4G38900	AT1G62830	AT2G01470	AT3G10360
AT5G12340	AT2G28740	AT5G37780	AT1G70580	AT5G47910	AT1G11700
AT3G09830	AT2G31750	AT5G45900	AT5G63440	AT2G19490	AT1G68830
AT1G14130	AT2G25840	AT5G11700	AT1G57990	AT2G19490	AT1G21630
AT5G33290	AT1G60950	AT3G13445	ATCG01090	AT2G19490	AT2G02070
AT1G75120	AT1G15260	AT2G39970	AT5G24460	AT2G01470	AT4G32410
AT4G31805	AT1G17220	AT1G03150	AT1G49630	AT2G28550	AT1G08680
AT1G03820	AT5G20490	AT1G43910	AT1G14140	AT4G31880	AT4G09900
AT5G67480	AT5G27720	AT1G75220	AT1G11990	AT4G31880	AT3G02180
AT5G53902	AT1G72430	AT5G51350	AT5G63750	AT4G31880	AT5G03040
AT5G24380	AT2G21390	AT5G41330	AT5G41970	AT4G31880	AT1G20440
AT4G33050	AT5G65460	AT3G05760	AT5G16240	AT4G31880	AT3G49260
AT3G02875	AT2G44310	AT2G34310	AT3G23940	AT4G31880	AT5G53470
AT2G28790	AT2G38230	AT5G13770	AT3G03250	AT2G46630	AT4G28080
AT2G34600	AT4G00810	AT1G13750	AT3G05180	AT2G46630	AT3G48050
AT1G16540	AT3G14690	AT3G28670	AT5G14450	AT3G19770	AT2G43680
AT4G36640	AT1G73870	AT5G13420	AT1G76180	AT1G13220	AT3G11100
AT4G19390	AT3G26570	AT4G01897	AT1G50900	AT2G19490	AT4G28080
AT5G55050	AT3G62410	AT2G15430	AT5G58230	AT5G05600	AT2G27060
AT5G22270	AT4G28780	AT5G02970	AT3G27740	AT1G17690	AT4G35890
AT1G69870	AT2G33855	AT4G31040	AT2G17340	AT5G58940	AT5G64420
AT5G04150	AT3G03780	AT5G09400	AT2G32500	AT5G58940	AT4G35780
AT3G25610	AT3G18390	ATMG01320	AT4G12310	AT4G13510	AT1G45688
AT1G61560	AT2G41090	AT1G14510	AT3G12580	AT1G67530	AT1G13020
AT1G72520	AT1G22690	AT1G62430	AT2G41090	AT2G39200	AT4G00890
AT4G29900	AT1G11360	AT1G68600	AT5G22830	AT1G76970	AT1G15280
AT3G05120	AT1G09620	AT4G18740	AT5G10730	AT3G09560	AT5G43830
AT2G27310	AT2G38310	AT2G45440	AT2G27140	AT5G01230	AT5G17910
AT2G14110	AT3G06720	AT2G46900	AT3G22235	AT2G39200	AT2G26570
AT5G27520	AT5G09810	AT4G01660	AT1G29660	AT4G12610	AT2G35050
AT1G56120	AT2G05990	AT5G24760	AT5G39790	AT4G31580	AT2G35050
AT5G02490	AT1G19350	AT1G20050	AT1G07110	AT4G31580	AT4G30160
AT3G51330	AT1G14280	AT1G13580	AT3G53560	AT1G18840	AT4G30480
AT3G03585	AT2G33845	AT4G37270	AT1G17840	AT1G18840	AT2G26100
AT3G05200	AT3G54140	AT5G58100	AT1G75330	AT5G47910	AT2G25620
AT2G22770	AT5G52920	AT4G34135	AT2G44160	AT2G19490	AT2G25620
AT2G30942	AT1G52220	AT2G32690	AT3G08680	AT2G38170	AT2G39810
AT2G09705	AT1G04040	AT3G27000	AT4G15000	AT1G55040	AT5G56890
AT4G15765	AT5G16390	AT1G56660	AT5G47770	AT1G68070	AT5G56890
AT1G76590	AT5G26667	AT5G08470	AT1G50250	AT2G20780	AT1G53165
AT1G31710	AT4G14342	AT1G22950	AT1G01320	AT1G13350	AT3G26490
AT1G74950	AT2G17840	AT5G53000	AT3G56070	AT1G13350	AT2G20330
AT5G18780	AT5G40830	AT3G18210	AT4G15510	AT4G36970	AT1G21630
AT1G28580	AT1G36730	AT1G34130	AT2G35040	AT4G26450	AT3G13300
AT1G05853	AT5G56860	AT2G41140	AT5G07030	AT3G55970	AT4G37870
AT3G01316	AT5G10770	AT5G57655	AT1G17880	AT1G04780	AT4G30480
AT5G64120	AT5G16990	AT3G47810	AT4G12980	AT1G04780	AT3G21820
AT4G30280	AT4G13430	AT5G23110	AT2G30000	AT5G47910	AT5G01790
AT1G24090	AT5G55710	AT4G04470	AT3G06850	AT1G33390	AT1G16170
AT4G01080	AT1G67870	AT4G00970	AT2G18940	AT1G21630	AT3G49800
AT5G17050	AT2G39930	AT2G18790	AT2G43090	AT1G21630	AT4G35890
AT4G31500	AT1G78850	AT1G58250	AT1G78620	AT1G21630	AT3G14350
AT3G53490	AT2G22230	AT5G47070	AT3G03960	AT2G19470	AT5G49100
AT1G05163	AT5G51820	AT3G20250	AT3G07050	AT2G19470	AT2G35230
AT3G43270	AT4G04020	AT4G28710	AT2G43950	AT3G54760	AT1G14280
AT4G01750	AT1G49750	AT2G14720	AT4G30160	AT1G33050	AT2G37080
AT3G12500	AT3G25660	AT1G54100	AT2G41840	AT5G10950	AT3G07810
AT1G65845	AT3G47070	AT5G01210	AT3G12290	AT5G10950	AT5G16720
AT3G11230	AT1G26945	AT2G29690	AT3G08590	AT3G11180	AT3G63160
AT3G13910	AT1G63690	AT5G36890	AT5G16070	AT3G01160	AT1G09440
AT3G56970	AT1G21600	AT1G67550	AT1G14030	AT5G03280	AT1G09440
AT3G48210	AT3G08940	AT1G55190	AT1G20760	AT2G47350	AT1G79090
AT1G52080	AT4G24930	AT5G24430	AT3G50520	AT2G47350	AT1G79090
AT4G27450	AT3G26060	AT3G56110	AT3G56910	AT2G32910	AT2G35880
AT5G13930	AT5G61420	AT1G63010	AT5G65430	AT3G27550	AT4G34000
AT1G18390	AT1G64510	AT2G01650	AT3G01340	AT3G27550	AT1G05150
AT2G40095	AT1G02820	AT4G29520	AT4G38225	AT4G02510	AT1G05150
AT5G63650	AT4G14360	AT4G39220	AT4G14570	AT4G02510	AT3G28860
AT5G38650	AT3G49720	AT2G36290	AT5G10860	AT4G02510	AT1G72710
AT1G72450	AT5G09870	AT1G33040	AT3G13490	AT4G13510	AT5G50640
AT5G18950	AT5G55730	AT5G19090	AT5G42720	AT5G05040	AT4G35240
AT1G73330	AT3G51850	AT2G16430	AT2G36830	AT5G05040	AT1G75260
AT1G17860	AT5G35100	AT1G56560	AT3G58730	AT1G69870	AT1G75260
AT2G28120	AT5G24980	AT3G63080	AT3G46100	AT4G27860	AT4G27060
AT3G54420	AT3G06730	AT5G63120	AT4G05400	AT4G33060	AT4G23630
AT5G43745	AT2G44210	AT1G08820	AT5G20160	AT1G13340	AT5G21170
AT3G28510	AT5G21920	AT3G03340	AT5G11680	AT3G13000	AT3G13530
AT1G22250	AT3G46780	AT3G22845	AT5G57700	AT4G12120	AT3G01860
AT5G23510	AT3G46030	AT4G02370	AT4G17170	AT4G12120	AT3G52920
AT4G28290	AT3G18780	AT4G34430	AT5G58710	AT4G10610	AT5G09870
AT1G74430	AT5G28500	AT2G11520	AT5G51300	AT4G10610	AT1G27850
AT3G01420	AT4G25100	AT1G52260	AT5G66200	AT3G29310	AT4G23630
AT1G23140	AT2G14880	AT5G24350	AT4G10480	AT4G38550	AT5G47430
AT2G18050	AT2G39850	AT2G26260	AT1G07700	AT5G19520	AT1G45249
AT4G15210	AT5G23120	AT5G02610	AT5G42765	AT1G10340	AT3G53710
AT5G37740	AT2G05920	AT1G54270	AT1G32520	AT1G10340	AT5G55860
AT3G12830	AT1G19740	AT2G39290	AT1G64090	AT4G35110	AT2G16485
AT1G13420	AT5G59250	AT4G15415	AT3G58180	AT1G04300	AT4G20260
AT1G62370	AT1G30380	AT2G29450	AT1G24300	AT1G13940	AT4G20260
AT5G02645	AT1G73885	AT2G25450	AT4G14360	AT4G39080	AT1G08680
AT3G50900	AT1G13650	AT1G33590	AT2G17265	AT1G18840	AT5G40450
AT2G32680	AT2G36990	AT4G21740	AT4G31850	AT3G53180	AT5G40450
AT5G18310	AT2G38540	AT5G03490	AT1G52570	AT3G01160	AT4G32410
AT4G22513	AT4G33670	AT5G28540	AT5G16890	AT3G01160	AT1G51940
AT1G06645	AT1G48490	AT3G10250	AT2G17420	AT4G25070	AT3G25690
AT1G53830	AT1G55960	AT2G31510	AT1G80350	AT1G68720	AT1G01140
AT2G46680	AT3G61470	AT1G22650	AT3G59650	AT1G68720	AT4G32330
AT1G76070	AT3G12580	AT3G05220	AT3G58140	AT5G47690	AT3G17650
AT4G21680	AT5G42100	AT5G13200	AT5G15750	AT5G47910	AT1G75100
AT3G11402	AT4G13460	AT3G07140	AT5G02310	AT3G51880	AT1G75100
AT4G35140	AT2G16510	AT2G39960	AT2G36390	AT3G51880	AT5G63640
AT1G24140	AT1G55490	AT1G65700	AT4G39540	AT5G20190	AT5G63640
AT1G51790	AT4G04890	AT4G37260	AT3G23900	AT4G38550	AT5G14740
AT3G63300	AT1G54090	AT2G31390	AT2G41430	AT5G01400	AT3G18770
AT5G43420	AT5G03040	AT3G57470	AT1G63500	AT5G01400	AT1G67230
AT1G73500	AT3G27830	AT3G57530	AT1G20540	AT3G53180	AT5G14240
AT5G01870	AT1G21440	AT5G51070	AT1G29320	AT2G44020	AT2G24050
AT4G20110	AT5G08640	AT4G21790	AT5G10940	AT2G44020	AT3G23900
AT3G44860	AT2G26690	AT5G67530	AT1G10290	AT3G19260	AT1G72410
AT3G28540	AT5G45820	AT2G37760	AT4G11600	AT3G19260	AT1G30440
AT1G32940	AT1G23490	AT3G56950	AT1G21070	AT1G76070	AT1G19870
AT1G09467	AT3G06980	AT4G15530	AT3G18940	AT1G02110	AT2G47160
AT5G24160	AT5G50020	AT3G48050	AT5G17670	AT1G59870	AT5G10950
AT3G11010	AT3G18000	AT5G41120	AT4G14960	AT3G48890	AT1G14280
AT5G05730	AT2G15292	AT1G73740	AT4G17600	AT3G48890	AT1G14280
AT3G25780	AT2G45820	AT1G30820	AT4G21770	AT3G48890	AT2G02950
AT2G43375	AT5G52010	AT4G04570	AT5G24710	AT3G48890	AT1G18450
AT3G19150	AT4G13930	AT3G57330	AT2G45240	AT3G48890	AT3G49050
AT1G25400	AT5G06980	AT1G74230	AT1G49540	AT3G12140	AT1G53570
AT4G23810	AT5G22640	AT1G72480	AT2G38040	AT1G66880	AT1G53570
AT3G11580	AT2G38040	AT5G62270	AT5G07020	AT2G36380	AT5G20900
AT5G65280	AT3G26935	AT5G19900	AT1G68400	AT2G36380	AT1G06190
AT1G69360	AT3G53720	AT4G10590	ATMG00665	AT5G17420	AT1G79830
AT3G16510	AT3G10520	AT1G04220	AT2G19830	AT5G18610	AT4G37870
AT1G61420	AT1G16720	AT5G17380	AT5G65620	AT2G01060	AT1G01540
AT4G02280	AT1G78040	AT4G32910	AT4G23100	AT2G01060	AT1G01540
AT4G39955	AT1G66130	AT1G20920	AT4G15560	AT2G01060	AT2G38440
AT5G09065	AT1G19770	AT5G22060	AT5G12040	AT1G59870	AT2G38440
AT1G70700	AT5G45680	AT5G49540	AT3G54620	AT1G59870	AT1G08680
AT2G27660	AT2G20725	AT1G23480	AT3G51950	AT4G28300	AT4G33050
AT1G05675	AT1G48110	AT1G04800	AT1G30600	AT4G28300	AT5G65590
AT5G47990	AT1G65720	AT4G10770	AT2G24050	AT2G38410	AT1G15340
AT2G35750	AT3G14650	AT2G42760	AT3G14010	AT4G13510	AT1G15340
AT4G21534	AT3G54720	AT3G17820	AT3G11450	AT1G53165	AT5G04510
AT1G78815	AT5G14200	AT3G53780	AT5G46790	AT4G27500	AT5G04510
AT1G11580	AT4G26300	AT1G09850	AT1G17050	AT3G01120	AT5G12440
AT5G07700	AT2G34590	AT1G13190	AT2G32450	AT3G01120	AT5G58670
AT1G59960	AT2G27530	AT3G56630	AT5G35790	AT3G01120	AT1G65010
AT4G13920	AT4G17560	AT1G24764	AT5G23060	AT3G01120	AT4G04570
AT3G63380	AT5G51110	AT1G74700	AT4G04770	AT3G49490	AT4G04570
AT1G15670	AT2G03440	AT5G54510	AT1G31800	AT3G49490	AT2G29890
AT5G38940	AT3G58140	AT4G16360	AT5G47780	AT4G00752	AT1G20450
AT4G29210	AT5G01410	AT5G14520	AT5G35100	AT4G08310	AT5G06970
AT3G08720	AT5G13630	AT1G22510	AT5G14200	AT5G23890	AT2G28290
AT1G10585	AT1G78880	AT5G03630	AT4G02260	AT5G23890	AT2G28290
AT2G25735	AT5G42720	AT1G20880	AT2G05920	AT1G49520	AT5G49100
AT5G40780	AT5G11000	AT5G19750	AT5G67070	AT1G49520	AT5G16720
AT3G54740	AT3G01340	AT5G20950	AT3G49660	AT3G54610	AT4G16340
AT2G05380	AT1G48030	AT4G37670	AT1G76110	AT3G08020	AT1G48920
AT2G34070	AT3G55630	AT3G21750	AT1G61870	AT1G50600	AT3G14172
AT4G23550	AT3G14390	AT1G20370	AT5G03560	AT1G62300	AT3G14172
AT1G76960	AT5G10960	AT2G42490	AT4G20980	AT3G22170	AT1G36310
AT5G63010	AT1G12250	AT1G22660	AT2G44210	AT4G35790	AT2G31890
AT1G06640	AT2G07675	AT3G51130	AT5G64300	AT4G38550	AT5G42750
AT1G58225	AT1G14380	AT1G73080	AT4G14210	AT4G31500	AT2G02070
AT5G60142	AT1G55330	AT4G37820	AT5G25230	AT4G08310	AT3G58640
AT1G05710	AT2G22795	AT5G27380	AT1G64400	AT4G08310	AT5G05170
AT5G23850	AT1G52150	AT1G79790	AT2G05830	AT3G27210	AT5G54630
AT5G20400	AT3G53750	AT1G79690	AT3G27020	AT3G27210	AT1G31660
AT2G36650	AT5G27770	AT4G28770	AT1G12270	AT3G10730	AT1G45230
AT5G18130	AT5G42530	AT4G21540	AT5G06060	AT1G06410	AT3G55020
AT3G03175	AT1G72930	AT4G29330	AT3G07770	AT3G52400	AT3G10650
AT2G28510	AT4G32590	AT4G09510	AT1G48830	AT5G12080	AT3G10650
AT4G36990	AT3G44890	AT1G03970	AT1G08530	AT4G27870	AT1G23080
AT2G35910	AT5G64770	AT1G53580	AT3G62110	AT3G06010	AT4G10730
AT1G13990	AT5G64850	AT5G47560	AT5G04420	AT3G06010	AT4G15545
AT1G69310	AT4G28080	AT5G54080	AT2G41950	AT2G26530	AT4G15545
AT4G17230	AT1G32470	AT1G67490	AT1G52730	AT2G26530	AT4G15545
AT2G18780	AT4G39960	AT1G28130	AT5G66590	AT3G52400	AT4G15545
AT1G20015	AT5G47040	AT1G79150	AT1G48160	AT4G18600	AT3G52870
AT1G80120	AT5G46110	AT2G36570	AT4G00620	AT4G18600	AT1G67230
AT5G57550	AT5G64030	AT1G80300	AT2G24270	AT2G46270	AT1G78880
AT5G19160	AT5G11450	AT4G39050	AT3G60245	AT3G53180	AT5G09410
AT4G27870	AT1G75350	AT2G41500	AT2G16850	AT2G20300	AT1G76850
AT5G25260	AT2G20270	AT4G25900	AT4G35470	AT2G20300	AT1G30440
AT1G05340	AT2G42540	AT3G03610	AT2G15020	AT3G25690	AT2G20950
AT3G25640	AT4G01310	AT1G25211	AT5G39590	AT5G05600	AT5G23060
AT5G49680	AT2G32500	AT5G17050	AT2G01190	AT4G13510	AT4G24100
AT3G45040	AT5G02380	AT1G66080	AT4G14510	AT5G06950	AT5G57610
AT2G43120	AT5G24314	AT2G04350	AT1G75680	AT5G06950	AT5G02800
AT2G41510	AT5G01530	AT1G68100	AT3G56090	AT5G06950	AT5G57610
AT2G37130	AT5G12110	AT4G00330	AT3G54690	AT2G42760	AT1G11360
AT1G04527	AT1G52510	AT2G05220	AT3G22660	AT1G76070	AT1G31330
AT3G59220	AT2G30950	AT2G16630	AT5G58240	AT4G38550	AT4G32180
AT5G49520	AT5G02960	AT1G55620	AT1G30510	AT4G38550	AT4G29440
AT2G04955	AT1G13440	AT1G56200	AT3G12120	AT4G38550	AT2G14520
AT3G05630	AT2G35260	AT1G75150	AT3G60500	AT2G37340	AT5G50640
AT5G55930	AT3G24190	AT3G20390	AT1G17650	AT2G37340	AT1G74690
AT1G62990	AT1G03130	AT1G79000	AT1G13820	AT2G37340	AT2G02070
AT5G48657	AT5G30510	AT1G52590	AT2G27600	AT1G09210	AT4G25960
AT1G80110	AT5G63050	AT1G51590	AT3G12080	AT5G56980	AT4G25960
AT4G37520	AT1G19400	AT5G41600	AT3G53980	AT1G19700	AT5G43310
AT4G09420	AT5G57460	AT1G07090	AT2G14880	AT1G19700	AT5G43310
AT1G79420	AT1G67090	AT1G59960	AT1G27510	AT3G07300	AT5G04550
AT5G15630	AT2G21330	AT5G42000	AT2G46090	AT3G43300	AT4G31130
AT5G09585	AT3G63140	AT3G09490	AT1G02690	AT4G15530	AT3G10420
AT1G76970	AT4G32260	AT3G22060	AT1G02910	AT2G46270	AT5G09870
AT5G58350	AT3G56370	AT4G24380	AT1G28140	AT3G62860	AT3G13530
AT4G34710	AT3G49670	AT4G02620	AT2G43100	AT2G38470	AT3G13530
AT2G22200	AT3G51920	AT1G64440	AT3G63410	AT4G03415	AT1G19350
AT5G43450	AT3G19340	AT4G22190	AT1G17220	AT2G25800	AT4G30440
AT3G06900	AT5G06290	AT3G47960	AT1G06430	AT2G44770	AT1G13020
AT1G06180	AT2G47400	AT1G31830	AT2G24420	AT1G20620	AT2G07180
AT1G14370	AT3G18060	AT4G19640	AT5G16270	AT1G20620	AT2G17840
AT5G66564	AT1G48650	AT5G52010	AT3G48720	AT3G28300	AT5G37190
AT3G03910	AT3G11670	AT2G06990	AT5G59610	AT3G28300	AT5G37190
AT4G27260	AT1G50900	AT4G04320	AT4G34660	AT5G56980	AT5G13160
AT5G10740	AT5G06680	AT3G60130	AT3G03980	AT2G46270	AT3G51880
AT1G54160	AT3G13120	AT5G21105	AT5G13300	AT4G38550	AT3G51880
AT2G04495	AT1G58290	AT3G44480	AT1G20270	AT5G05600	AT3G51880
AT2G44370	AT2G21170	AT5G46180	AT4G22010	AT4G38550	AT3G51880
AT5G51070	AT5G11550	AT1G70290	AT2G22170	AT1G52200	AT3G51880
AT4G34230	AT5G10390	AT3G28450	AT2G42320	AT1G15280	AT3G51880
AT3G63010	AT3G56160	AT4G22140	AT3G23820	AT1G52040	AT2G41740
AT2G25810	AT4G27230	AT2G30870	AT1G18660	AT3G22170	AT4G32410
AT2G23170	AT2G26730	AT4G09160	AT5G57170	AT2G04880	AT3G48800
AT4G22755	AT5G55210	AT5G11500	AT4G02080	AT3G45140	AT3G48800
AT1G18835	AT5G57610	AT3G02875	AT1G19150	AT3G29310	AT3G48800
AT5G52760	AT5G11270	AT1G60770	AT1G10370	AT3G29310	AT5G28740
AT1G47480	AT1G09750	AT4G00800	AT3G10360	AT4G23220	AT5G57370
AT4G09750	AT4G31590	AT4G24100	AT5G51100	AT1G49520	AT1G45249
AT1G64360	AT1G21630	AT3G13290	AT5G35360	AT1G49520	AT5G63700
AT1G23040	AT1G47200	AT5G19540	AT4G35570	AT2G45070	AT5G63700
AT2G07835	AT1G80780	AT1G79990	AT5G57210	AT3G23900	AT1G69980
AT2G35070	AT2G44160	AT3G46220	AT1G79500	AT3G23900	AT1G23080
AT5G06510	AT1G01790	AT5G45510	AT3G01130	AT3G23900	AT1G23080
AT3G56980	AT3G12370	AT2G26230	AT5G13140	AT5G54170	AT3G08670
AT3G11080	AT4G35100	AT3G19190	AT1G16880	AT3G62860	AT4G16340
AT4G20780	AT3G63160	AT1G71880	AT1G28530	AT3G48740	AT3G49590
AT5G02940	AT2G34640	AT5G43600	AT1G14810	AT2G48060	AT5G10470
AT1G77420	AT5G13650	AT1G15260	AT5G19220	AT2G48060	AT5G10470
AT2G33380	AT5G01090	AT5G05560	AT5G50210	AT4G25070	AT4G25620
AT4G36700	AT4G13940	AT4G12070	AT1G62640	AT2G38470	AT4G25620
AT5G48820	AT2G33180	AT2G03120	AT1G21690	AT3G62860	AT3G51150
AT4G16680	AT3G05030	AT4G30340	AT5G38470	AT2G39330	AT3G21100
AT5G54075	AT2G30060	AT1G55120	AT4G26500	AT4G09510	AT5G55900
AT5G51390	AT5G53140	AT5G23890	AT1G15280	AT3G48710	AT5G55900
AT5G39670	AT3G01120	AT2G22240	AT1G64500	AT3G48710	AT1G19835
AT2G43535	AT4G17170	AT2G46140	AT4G39400	AT1G30755	AT1G19835
AT5G57630	AT2G29180	AT1G78920	ATCG01250	AT2G34310	AT2G43680
AT4G21400	AT3G27020	AT5G64570	AT1G27480	AT5G54170	AT5G21160
AT3G48350	AT1G04770	AT2G22560	AT4G32760	AT1G61690	AT3G25690
AT4G11350	AT1G04530	AT1G08220	AT1G17890	AT3G06670	AT2G19460
AT2G38500	AT4G27430	AT2G02390	AT4G27700	AT3G06670	AT2G19460
AT4G22610	AT1G22700	AT5G22860	AT3G12930	AT3G06670	AT1G22060
AT3G44320	AT1G66970	AT4G12720	AT5G57020	AT5G56980	AT5G52430
AT1G48370	AT1G29930	AT2G03760	AT3G16850	AT4G18905	AT3G61670
AT4G00700	AT3G22210	AT1G73980	AT1G33240	AT4G18905	AT5G47490
AT3G47780	AT2G42690	AT4G36195	AT3G10050	AT4G35110	AT3G13570
AT2G39210	AT3G63190	AT1G54340	AT3G04600	AT2G20330	AT3G13570
AT2G05255	AT3G25920	AT4G12290	AT3G25230	AT2G20330	AT3G13570
AT5G55460	AT3G01060	ATMG00080	AT3G46970	AT1G30320	AT5G13020
AT4G12545	AT3G26580	AT5G48120	AT2G30320	AT1G30320	AT2G02170
AT1G71910	AT4G19530	AT5G12130	AT3G54610	AT4G38550	AT2G02170
AT2G22860	AT4G37930	AT1G78270	AT3G22960	AT1G56340	AT4G18570
AT4G27410	AT5G16400	AT1G78560	AT5G07740	AT1G48210	AT5G66190
AT2G27690	AT4G28025	AT3G63000	AT1G80560	AT5G24430	AT2G29890
AT2G16720	AT3G53730	AT1G68670	AT4G34870	AT1G04300	AT5G07820
AT1G27980	AT2G21210	AT1G27300	AT2G43770	AT1G04300	AT5G10020
AT4G36430	AT5G59030	AT5G17070	AT5G24650	AT1G04300	AT1G48920
AT4G01540	AT1G57680	AT2G26975	AT3G12760	AT1G30755	AT5G18590
AT2G24240	AT5G62430	AT4G19390	AT5G55990	AT5G58140	AT3G05900
AT3G01290	AT3G16780	AT1G05960	AT3G57180	AT2G42760	AT2G32450
AT5G09440	AT1G74970	AT5G17523	AT3G25140	AT4G25070	AT2G32450
AT2G37900	AT4G17600	AT5G60360	AT1G62390	AT5G53560	AT1G42550
AT4G16240	AT2G47590	AT2G43330	AT4G02725	AT3G53420	AT1G78610
AT1G61360	AT4G13340	AT1G68720	AT2G23390	AT4G35110	AT1G78610
AT2G38750	AT5G32450	AT5G51960	AT5G24690	AT4G21530	AT4G39680
AT5G36220	AT2G43030	AT1G27390	AT3G15690	AT1G52410	AT5G51300
AT1G32385	AT5G64090	AT5G11260	AT2G14835	AT5G19520	AT3G13440
AT5G65020	AT5G67385	AT5G55130	AT3G57990	AT5G19520	AT5G54310
AT5G64110	AT5G56850	AT5G13260	AT5G12470	AT5G19520	AT1G71710
AT1G09240	AT1G27950	AT4G30210	AT4G28480	AT1G56340	AT1G71710
AT1G80820	AT4G33666	AT2G43550	AT4G01800	AT3G50770	AT3G10380
AT5G61455	AT3G09200	AT3G10420	AT2G47580	AT5G47910	AT3G10380
AT3G55110	AT4G24770	AT5G48180	AT4G10030	AT4G05410	AT5G48800
AT2G46270	AT5G46240	AT2G29990	AT1G43860	AT4G05410	AT1G75100
AT1G13470	AT1G07140	AT3G48090	AT4G29670	AT3G53420	AT4G05150
AT4G21720	AT3G51510	AT3G48310	AT4G35250	AT5G54380	AT3G14810
AT3G25510	AT5G55230	AT3G06330	AT3G63250	AT5G47910	AT5G65683
AT5G25450	AT1G78370	AT2G24440	AT3G57610	AT2G02160	AT1G75100
AT3G57765	AT4G13170	AT3G14990	AT5G42220	AT2G02160	AT1G19880
AT5G16190	AT1G67480	AT1G05720	AT1G58440	AT5G17523	AT5G56890
AT5G11410	AT1G23130	AT5G07320	AT4G10730	AT5G17523	AT1G53570
AT5G47330	AT2G43910	AT1G08450	AT4G18465	AT3G53420	AT2G43680
AT4G08150	AT1G10960	AT5G48660	AT1G74640	AT5G17523	AT5G58140
AT2G38240	AT1G74880	AT2G19080	AT3G25480	AT3G11820	AT5G16720
AT3G09910	AT4G39050	AT1G26170	AT1G74260	AT3G11820	AT2G25620
AT2G44380	AT1G66330	AT3G02510	AT4G14800	AT5G39570	AT1G06190
AT3G16430	AT3G54050	AT1G47128	AT5G64500	AT4G23600	AT5G43830
AT2G47010	AT1G68590	AT1G06400	AT1G44835	AT2G16070	AT1G48920
AT4G35900	AT1G21500	AT1G20410	AT5G48930	AT1G52040	AT5G55230
AT2G34140	AT3G01390	AT2G27150	AT2G34680	AT3G24860	AT5G67385
AT1G31550	AT5G65720	AT1G09940	AT1G72640	AT1G19670	AT4G02010
AT5G17990	AT1G23740	AT2G16660	AT1G77470	AT5G17523	AT4G02010
AT2G15760	AT3G63410	AT2G05260	AT1G78040	AT2G28390	AT5G16780
AT3G25770	AT2G39800	AT4G22750	AT4G31790	AT2G28390	AT1G30400
AT5G57480	AT5G08050	AT2G30800	AT1G80480	AT5G19520	AT4G29810
AT4G04500	AT3G54470	AT4G39090	AT5G65780	AT3G07420	AT5G16030
AT5G01540	AT3G27850	AT1G34320	AT5G53140	AT5G24290	AT4G04020
AT1G28710	AT5G09660	AT4G27310	AT1G65010	AT5G24290	AT2G42975
AT5G50450	AT5G03350	AT3G59290	AT2G24395	AT4G16845	AT4G35510
AT3G19660	AT5G24300	AT3G26935	AT5G08300	AT4G16845	AT5G62000
AT3G51430	AT3G52920	AT1G07080	AT5G65490	AT2G23390	AT4G16340
AT4G11910	AT4G29060	AT5G50460	AT1G51510	AT2G23390	AT3G01310
AT4G01700	AT4G38250	AT1G76680	AT4G23500	AT1G13340	AT1G16270
AT5G19520	AT2G32240	AT5G63490	AT3G14390	AT1G13340	AT1G16270
AT4G15440	AT2G41140	AT5G44400	AT1G74520	AT3G19050	AT2G02950
AT1G08050	AT1G45688	AT5G64160	AT2G28470	AT3G19050	AT5G23060
AT1G27380	AT2G28000	AT4G26940	AT2G36130	AT3G10040	AT5G14720
AT1G07390	AT1G01320	AT3G02230	AT4G17870	AT5G08610	AT4G37080
AT1G70650	AT5G18600	AT3G60860	AT5G66090	AT2G41690	AT4G37080
AT5G07990	AT1G64680	AT3G02020	AT3G48870	AT2G41690	AT3G09760
AT3G28100	AT4G35250	AT1G78210	AT1G55500	AT4G24120	AT5G41950
AT3G49120	AT3G04290	AT3G16940	AT5G65770	AT1G69420	AT4G34000
AT4G32650	AT2G33450	AT2G03510	AT2G34690	AT1G13160	AT5G08610
AT3G23560	AT1G72610	AT1G69790	AT5G24400	AT1G13160	AT2G25290
AT1G35230	AT3G26520	AT5G03080	AT3G11560	AT4G15610	AT4G20980
AT4G31800	AT5G45650	AT5G17000	AT3G54210	AT5G05600	AT3G54390
AT4G08770	AT3G47470	AT5G54720	AT5G23010	AT5G17900	AT1G75100
AT2G26650	AT2G22990	AT1G08830	AT5G58260		AT5G18280
AT1G51860	AT1G03475	AT2G20010	AT3G59840		AT4G31540
AT2G44280	AT4G35450	AT4G37120	AT5G67510		AT4G32350
AT4G02485	AT4G18390	AT3G16990	AT5G54900		AT3G57070
AT5G63970	AT4G15560	AT2G03780	AT4G01290		AT4G38500
AT1G10530	AT3G60750	AT2G35920	AT5G51230		AT4G38500
AT2G17500	AT1G76080	AT1G16970	AT3G25530		AT4G31540
AT3G09010	AT1G49975	AT3G42660	AT1G42960		AT2G43330
AT4G18205	AT1G76030	AT1G55110	AT5G63400		AT2G43330
AT5G57910	AT1G06680	AT1G63830	AT2G46110		AT1G51690
AT3G27880	AT4G18480	AT5G45300	AT3G55630		AT4G38710
AT1G66100	AT1G09340	AT1G67310	AT2G35780		AT2G20900
AT5G04330	AT2G30570	AT3G55120	AT2G19730		AT3G21360
AT1G06350	AT1G06190	AT3G19990	AT1G28290		AT2G46630
AT4G20860	AT1G50320	AT4G13510	AT2G44650		AT1G66150
AT3G27210	AT3G53460	AT3G28930	ATCG01110		AT2G16485
AT2G35930	AT1G12440	AT4G03400	AT3G03590		AT5G52310
AT4G19230	AT1G30120	AT2G23560	AT5G48300		AT2G47160
AT1G75300	AT5G44580	AT4G24200	AT2G42130		AT2G47160
AT5G24280	AT2G27710	AT3G03520	AT5G43750		AT1G22060
AT5G07100	AT1G48350	AT3G53500	AT1G51110		AT4G09900
AT5G65870	AT4G39260	AT5G07340	AT3G16270		AT4G09900
AT3G62960	AT4G24280	AT1G25290	AT2G22360		AT2G43680
AT1G30650	AT5G59880	AT1G53590	AT2G40730		AT5G54440
AT2G47180	AT5G19940	AT3G07390	AT5G08610		AT1G56230
AT5G49900	AT4G02510	AT1G64355	AT4G27520		AT5G43830
AT5G18470	AT5G19770	AT1G18720	AT5G64330		AT5G21170
AT1G73010	AT5G64040	AT5G14440	AT3G56330		AT1G59610
AT5G38280	AT1G52230	AT1G76570	AT5G18960		AT4G31540
AT5G40690	AT2G13360	AT4G14230	AT5G18660		AT4G18120
AT4G25631	AT1G70490	AT4G16330	AT1G62740		AT4G18120
AT3G26440	AT2G05100	AT4G33520	AT3G50590		AT2G37050
AT2G38250		AT5G62050	AT4G29840		AT4G38900
AT1G34060		AT1G58360	AT5G47030		AT5G07240
AT3G61280		AT5G15230	AT1G36310		AT1G42550
AT1G66465		AT3G48740	AT4G39990		AT4G22290
AT1G54570		AT2G27200	AT1G70410		AT4G22290
AT1G51760		AT1G21900	AT5G03650		AT1G08680
AT5G57150		AT2G17720	ATCG00430		AT5G58140
AT5G25930		AT3G53030	AT1G64900		AT1G20440
AT5G07325		AT3G03120	AT3G19480		AT5G58140
AT3G57500		AT1G11720	AT3G55620		AT2G14835
AT1G72280		AT1G20500	AT4G35490		AT1G19450
AT3G57760		AT4G11740	AT5G47700		AT4G27840
AT3G60490		AT4G02520	AT4G31300		AT1G42550
AT5G39610		AT1G64430	AT1G49970		AT2G41900
AT4G11890		AT2G22500	AT1G79560		AT2G41900
AT3G09020		AT3G15710	AT3G05100		AT5G43310
AT3G23250		AT1G28600	AT1G66200		AT5G05010
AT3G55820		AT2G20810	AT4G34090		AT2G28150
AT1G65500		AT3G49390	AT5G48030		AT5G56890
AT4G22230		AT1G51390	AT5G42480		AT4G16310
AT5G07745		AT1G06650	AT5G48480		AT1G72790
AT5G65600		AT3G21770	AT3G02530		AT3G45780
AT2G18690		AT1G31220	AT4G34920		AT3G13570
AT4G21865		AT3G18080	AT2G32860		AT3G13570
AT5G63590		AT1G09210	AT1G07670		AT5G27950
AT1G70140		AT2G23120	AT4G14040		AT5G27950
AT4G15990		AT1G65280	AT2G36870		AT1G78880
AT4G33467		AT3G14120	AT3G07480		AT4G28610
AT1G52800		AT4G30810	AT1G09300		AT2G31070
AT5G45380		AT3G22370	AT4G24175		AT1G07110
AT4G18210		AT5G39040	AT1G16020		AT5G02800
AT2G18500		AT3G43240	AT4G33500		AT5G58140
AT4G17070		AT1G70830	AT5G27470		AT2G26280
AT2G21187		AT4G39640	AT1G16850		AT3G26890
AT2G37750		AT4G23990	AT3G13860		AT3G26890
AT3G47342		AT5G33370	AT1G17100		AT2G20190
AT1G26930		AT5G57560	AT3G05625		AT2G20190
AT1G79900		AT1G06000	AT1G30690		AT5G10470
AT4G25000		AT5G11670	AT1G06190		AT2G45540
AT3G13782		AT5G61060	AT1G24510		AT5G21160
AT3G09863		AT2G02040	AT5G63410		AT2G47160
AT3G09220		AT5G65110	AT5G56000		AT5G55900
AT1G07897		AT5G01450	AT3G16640		AT1G16860
AT1G25560		AT3G53890	AT5G50310		AT3G28860
AT3G62860		AT4G32050	AT2G42590		AT1G45688
AT1G63530		AT1G64850	AT2G24820		AT1G45688
AT5G09930		AT5G05480	AT1G51560		AT4G26480
AT2G22330		AT5G61640	AT4G12830		AT3G61130
AT5G25250		AT1G48440	AT1G32500		AT1G48210
AT1G13340		AT5G44720	AT5G67385		AT1G07110
AT3G47480		AT1G34350	AT2G26910		AT4G25610
AT3G22460		AT5G12430	AT1G10390		AT4G25610
AT3G16860		AT1G01980	AT1G15390		AT3G55020
AT2G21220		AT5G11690	AT3G05090		AT3G51800
AT5G65200		AT1G06890	AT5G45170		AT3G58640
AT4G28085		AT3G53230	ATCG00520		AT2G02170
AT3G28890		AT2G06210	AT3G19900		AT3G25690
AT3G28930		AT5G47420	AT5G07120		ATCG00480
AT3G51450		AT2G39660	AT3G47470		AT3G22270
AT4G38540		AT5G19320	AT1G20260		AT5G43310
AT1G54030		AT5G54810	AT5G57870		AT3G51800
AT2G16660		AT5G41960	AT4G19500		AT4G27060
AT4G35180		AT5G05690	AT2G34640		AT4G27060
AT4G32780		AT1G21400	AT1G49740		AT4G27060
AT1G62760		AT1G47960	AT2G13440		AT2G17650
AT3G28580		AT2G42620	AT2G26670		AT2G40980
AT2G06255		AT3G24440	AT3G18390		AT5G42750
AT1G30720		AT1G22970	AT5G16150		AT5G42750
AT1G29330		AT5G54870	AT5G13030		AT4G15930
AT5G46871		AT1G71220	AT5G16840		AT5G46670
AT5G07010		AT1G03230	AT3G14810		AT1G48240
AT2G03980		AT5G07440	AT3G20570		AT2G20950
AT1G14870		AT5G56170	AT2G33340		AT3G01860
AT1G23840		AT4G11860	ATCG00120		AT1G22060
AT4G29930		AT1G27680	AT1G33780		AT2G25620
AT1G10140		AT5G59890	AT1G08980		AT5G47070
AT2G37980		AT4G39920	AT1G68370		AT1G30440
AT4G26270		AT5G57890	AT2G44050		AT2G25290
AT1G04227		AT4G18930	AT2G43180		AT2G32240
AT2G15390		AT4G01320	AT5G42100		AT2G32240
AT1G02610		AT3G09670	AT2G35450		AT2G32240
AT1G57560		AT3G47650	AT4G28050		AT3G28920
AT2G18550		AT3G17380	AT2G04842		AT5G08200
AT3G50260		AT5G58110	AT2G41680		AT3G25690
AT5G13820		AT5G45490	AT3G55610		AT3G02830
AT3G51660		AT5G33290	AT2G47250		AT3G02830
AT1G74360		AT5G48620	AT5G64940		AT3G21670
AT1G53625		AT2G43820	AT4G38890		AT2G18220
AT3G48360		AT1G22360	AT1G80380		AT2G37080
AT5G44390		AT3G22290	AT1G01170		AT4G01650
AT2G36770		AT3G51000	AT5G15450		AT3G25690
AT5G36907		AT2G45010	AT1G68760		AT2G01690
AT2G33020		AT1G18485	AT5G20490		AT3G26400
AT3G25870		AT5G02490	AT2G32080		AT4G22120
AT1G62300		AT1G64950	AT2G22795		AT4G22120
AT5G10600		AT1G72710	AT1G24180		AT4G22120
AT1G07260		AT1G51460	AT2G45770		AT4G39680
AT5G64810		AT1G71950	AT4G22890		AT1G16860
AT2G44910		AT2G45070	AT1G26630		AT4G28080
AT5G10520		AT5G67330	AT5G06600		AT1G54920
AT2G16595		AT4G02020	AT3G28200		AT1G54920
AT5G50200		AT3G61070	AT1G62560		AT3G63000
AT1G66920		AT2G06010	AT5G22650		AT3G63000
AT1G65970		AT4G19450	AT1G04270		AT1G48410
AT5G14360		AT2G31880	AT5G39320		AT1G26190
AT2G02990		AT4G04180	AT2G37690		AT1G26190
AT1G03850		AT5G39050	AT1G25490		AT3G25690
AT1G02930		AT5G42570	AT2G36530		AT1G07650
AT2G39660		AT5G27600	AT1G13270		AT1G07650
AT5G64190		AT1G20620	AT1G18450		AT4G16340
AT1G32560		AT4G35910	AT1G64740		AT3G45640
AT5G50760		AT1G69510	AT1G33140		AT3G45640
AT4G30140		AT2G18730	AT3G52840		AT3G28920
AT3G56705		AT3G19930	AT4G14890		AT5G18280
AT3G22160		AT1G27020	AT2G21660		AT3G28690
AT2G18370		AT3G20550	AT3G62910		AT5G49760
AT2G46150		AT2G40510	AT1G07440		AT1G11360
AT4G39950		AT5G01950	AT1G66130		AT3G62800
AT5G44572		AT1G21250	AT3G13060		AT3G57410
AT1G30760		AT2G40890	AT5G58140		AT3G08850
AT4G18360		AT3G54960	AT1G77550		AT3G08850
AT3G04000		AT1G52760	AT1G67830		AT5G42950
AT5G56870		AT1G02816	AT3G04870		AT5G20050
AT3G51440		AT4G15760	AT4G32260		AT5G23450
AT2G43520		AT5G03660	AT1G61580		AT5G43870
AT1G05000		AT3G44880	AT5G63570		AT5G43870
AT1G21100		AT1G01820	AT2G01320		AT1G42550
AT3G22600		AT3G10410	AT5G13050		AT3G55020
AT2G34500		AT3G04290	AT1G78380		AT5G04430
AT1G01010		AT4G34910	AT1G12190		AT1G13020
AT5G56550		AT5G34930	AT5G38480		AT2G20050
AT1G17380		AT3G51850	AT1G18640		AT5G40890
AT2G41380		AT1G55450	AT3G02900		AT2G32450
AT3G08970		AT1G54140	AT1G43670		AT4G17140
AT1G30700		AT5G16370	AT5G19510		AT5G50640
AT1G07750		AT4G19810	AT1G04640		AT3G20640
AT3G50280		AT2G42790	AT3G11710		AT3G20640
AT3G60140		AT1G51160	AT3G17210		AT4G13350
AT4G10265		AT4G16760	AT1G60950		AT4G30890
AT1G19670		AT2G14740	AT3G55010		AT4G29440
AT4G39670		AT3G51330	AT1G80600		AT1G49580
AT4G00200		AT4G01870	AT1G53840		AT1G49580
AT2G45220		AT3G58640	AT5G45390		AT2G45200
AT5G22570		AT1G25220	AT1G65650		AT2G18220
AT5G48670		AT2G22300	AT2G42210		AT1G26210
AT1G14250		AT1G58270	AT1G18580		AT1G26210
AT3G05675		AT4G05020	AT1G01090		AT4G32720
AT3G16530		AT3G13110	AT4G30190		AT4G32720
AT3G05360		AT3G08950	AT1G09830		AT4G27430
AT1G34180		AT3G11880	AT1G12000		AT1G78880
AT2G47190		AT5G40170	AT1G54220		AT3G16270
AT3G16700		AT1G27770	AT1G49430		AT4G01650
AT1G44350		AT3G11930	AT4G00290		AT3G06868
AT5G23800		AT3G14650	AT5G48220		AT3G02750
AT3G26210		AT1G08160	AT5G42960		AT3G01860
AT3G26770		AT1G22450	AT5G14780		AT1G74690
AT4G29700		AT5G17990	AT4G39210		AT3G60320
AT5G38930		AT4G38780	AT3G53110		AT1G75080
AT3G61990		AT3G03990	AT1G43190		AT5G37190
AT3G15356		AT1G13210	AT2G40660		AT5G37190
AT3G26220		AT4G23250	AT1G63680		AT4G02630
AT3G04720		AT2G38610	AT1G76550		AT5G04550
AT3G21780		AT3G51430	AT2G01250		AT5G65590
AT3G51860		AT3G56340	AT5G05620		AT1G20650
AT5G38120		AT1G29760	AT1G28200		AT4G31160
AT4G15230		AT5G54960	AT3G21190		AT2G40070
AT4G37390		AT3G52430	AT3G10920		AT5G47690
AT1G72060		AT2G29700	AT4G26870		AT5G47690
AT5G26340		AT1G16670	AT5G48230		AT2G44440
AT2G37280		AT4G25230	AT1G67140		AT5G16720
AT3G05727		AT5G12890	AT4G33760		AT1G42550
AT3G14060		AT3G49080	AT4G04350		AT3G17650
AT4G22517		AT2G38580	AT1G06820		AT1G42550
AT3G29034		AT5G50380	AT2G22480		AT3G53720
AT4G25110		AT5G04480	AT2G44100		AT3G62800
AT1G79310		AT1G55210			AT3G62800
AT1G61610		AT3G21240			AT3G60750
AT4G23320		AT2G32680			AT2G21380
AT5G42180		AT1G21750			AT2G26730
AT4G40020		AT4G25890			AT5G56890
AT5G45000		AT3G20870			AT5G14740
AT4G21903		AT5G22020			AT4G04210
AT1G01480		AT4G39230			AT3G17650
AT5G44380		AT1G03900			AT5G12080
AT4G30500		AT3G07700			AT5G06140
AT1G22900		AT5G18610			AT5G06140
AT1G78410		AT1G53290			AT3G42170
AT1G23120		AT5G52200			AT2G41900
AT4G21850		AT2G36340			AT1G66670
AT5G44920		AT2G33240			AT1G23080
AT5G20230		AT3G06035			AT5G06970
AT5G09980		AT5G54160			AT5G56890
AT5G23820		AT1G35470			AT5G19220
AT3G17690		AT4G27830			AT5G40450
AT5G67210		AT5G50000			AT5G40450
AT3G25795		AT4G15420			AT1G58250
AT1G58190		AT3G53960			AT1G16860
AT3G22415		AT5G28040			AT1G45207
AT5G46350		AT3G10260			AT1G30440
AT1G73325		AT2G14750			AT1G30440
AT4G39030		AT3G32980			AT3G13290
AT3G15950		AT1G02880			AT5G11060
AT4G12290		AT1G22750			AT5G22840
AT1G61800		AT5G44110			AT1G06070
AT5G23830		AT1G29060			AT5G50640
AT5G64510		AT3G54640			AT1G23080
AT3G03595		AT4G12610			AT1G23080
AT3G07045		AT4G37640			AT5G65990
AT1G65690		AT1G10870			AT4G02510
AT1G13635		AT3G54420			AT5G51300
AT5G51465		AT5G04930			AT1G07110
AT1G74010		AT5G35690			AT5G51300
AT4G33540		AT4G08620			AT3G58690
AT5G10300		AT2G46800			AT5G49760
AT1G03935		AT1G11910			AT1G30480
AT4G33150		AT5G12480			AT1G26150
AT5G23660		AT4G36960			AT5G18590
AT2G31180		AT5G43900			AT5G18590
AT1G61810		AT4G29740			AT5G43310
AT3G26840		AT5G06320			AT5G16720
AT5G17490		AT5G61520			AT5G38640
AT3G54990		AT3G19010			AT3G54390
AT1G10340		AT3G20410			AT2G46020
AT3G50770		AT1G47330			AT2G46020
AT2G43530		AT4G37430			AT1G19450
AT1G57630		AT1G10180			AT1G23080
AT2G19990		AT5G08330			AT1G01320
AT1G02920		AT2G38760			AT1G24300
AT3G49620		AT3G11820			AT3G15970
AT1G30135		AT1G08350			AT3G15970
AT2G18660		AT2G03150			AT2G31840
AT1G28190		AT2G24180			AT4G30190
AT2G04375		AT1G04280			AT2G28000
AT3G26500		AT4G24350			AT3G54390
AT2G19190		AT5G25980			AT1G21060
AT2G04070		AT2G19560			AT1G21060
AT3G29590		AT1G11840			AT2G43680
AT5G08240		AT3G11210			AT5G14720
AT3G48020		AT2G45290			AT4G35310
AT1G02360		AT4G27560			AT3G23920
AT1G08347		AT3G52760			AT1G45688
AT3G26330		AT1G51650			AT1G20650
AT3G57950		AT1G77420			AT5G46750
AT3G27400		AT5G56660			AT4G11790
AT1G26390		AT2G35530			AT5G05010
AT1G14240		AT5G43060			AT3G28920
AT2G23010		AT1G69220			AT1G49720
AT2G43620		AT1G77510			AT3G19290
AT1G23850		AT1G18210			AT3G56850
AT1G79680		AT4G17740			AT2G41070
AT2G02930		AT1G56340
AT2G05315		AT1G16190
AT5G59090		AT1G13470
AT1G06993		AT5G66910
AT3G60180		AT3G49110
AT1G24145		AT4G29960
AT1G67920		AT2G37040
AT5G44610		AT2G47130
AT4G12130		AT1G70810
AT2G44745		AT1G76040
AT4G31020		AT4G11190
AT5G17220		AT1G15230
AT1G19570		AT1G58060
AT4G23700		AT1G74100
AT5G67340		AT5G10760
AT3G50220		AT1G71220
AT2G38940		AT3G44320
AT2G31945		AT5G58590
AT3G45060		AT1G78280
AT3G15720		AT1G22860
AT3G05655		AT2G28790
AT1G54000		AT3G13510
AT4G15200		AT5G44030
AT4G23680		AT1G34300
AT5G17860		AT3G12590
AT3G04975		AT1G65430
AT2G29410		AT1G22200
AT3G25760		AT1G51410
AT1G28480		AT1G17860
AT1G70690		AT5G35980
AT5G57320		AT5G49820
AT1G56150		AT3G51730
AT1G54575		AT3G04720
AT5G22380		AT2G22425
AT5G43570		AT5G23680
AT4G08870		AT1G28580
AT1G06160		AT2G40435
AT1G77380		AT1G28680
AT1G09190		AT2G02100
AT3G22450		AT1G26300
AT1G09500		AT1G67325
AT3G45140		AT5G44635
AT1G59930		AT2G23000
AT3G47340		AT1G71240
AT4G39830		AT5G38940
AT1G52100		AT3G30390
AT5G60950		AT2G42230
AT3G14395		AT1G11400
AT3G12145		AT1G05620
AT5G07322		AT1G73177
AT5G26690		AT2G20340
AT2G26560		AT4G13180
AT4G13290		AT1G78490
AT1G66370		AT3G22530
AT2G29710		AT5G19240
AT2G28110		AT2G37180
AT3G25180		AT4G36030
AT1G17020		AT3G15790
AT3G23635		AT3G07320
AT2G32487		AT4G03410
AT1G50590		AT2G38530
AT3G29639		AT3G12740
AT3G56770		AT5G61330
AT5G19110		AT4G16500
AT3G48850		AT2G13370
AT1G68290		AT3G44310
AT1G66700		AT2G22420
AT4G39270		AT5G47810
AT1G64170		AT5G46050
AT1G05057		AT5G27350
AT2G15042		AT4G38240
AT4G22950		AT1G09700
AT3G14280		AT5G28220
AT4G17470		AT4G04830
AT1G10070		AT1G78800
AT3G20340		AT1G32640
AT3G21520		AT5G05450
AT3G16400		AT5G65020
AT4G21910		AT5G59730
AT5G06825		AT4G02050
AT3G09260		AT5G10490
AT1G62333		AT5G10290
AT2G29490		AT4G08790
AT3G16420		AT5G64430
AT2G34810		AT1G02410
AT2G46750		AT2G40590
AT4G13400		AT1G60440
AT1G69210		AT2G29420
AT2G39518		AT2G30720
AT5G42800		AT5G07460
AT1G65730		AT5G62200
AT5G61160		AT2G22330
AT3G49780		AT5G60460
AT5G44480		AT1G53165
AT5G19230		AT1G71080
AT3G11150		AT1G03010
AT1G13830		AT5G62360
AT4G37150		AT4G15210
AT1G04263		AT4G15240
AT5G52390		AT1G11960
AT1G76930		AT2G18950
AT1G03940		AT1G31550
AT4G27970		AT3G43270
AT1G15125		AT4G37520
AT4G15330		AT4G29900
AT1G15520		AT1G80310
AT5G28237		AT4G21710
AT5G44575		AT1G43580
AT5G38780		AT2G37130
AT4G04490		AT2G04400
AT1G77520		AT2G29180
AT1G45145		AT2G03450
AT4G22470		AT2G38860
AT2G37770		AT2G43020
AT3G05055		AT1G55805
AT2G45930		AT1G50710
AT4G11911		AT1G21130
AT1G54095		AT1G74020
AT1G73810		AT2G17560
AT1G54890		AT5G64120
AT5G09970		AT1G05805
AT4G10290		AT2G45460
AT1G21520		AT1G61065
AT2G42360		AT4G20830
AT3G46690		AT5G13590
AT1G12805		AT4G16190
AT1G48000		AT2G18150
AT4G22880		AT4G31540
AT1G12030		AT5G05730
AT3G06120		AT1G12280
AT4G36670		AT1G07410
AT1G02850		AT2G39310
AT3G56825		AT2G39800
AT3G15518		AT1G66100
AT4G18250		AT4G31500
AT1G07900		AT4G01610
AT3G57260		AT5G18860
AT2G25000		AT1G79080
[truncated: 352 more rows]

## Sheet: Suppl DS2
Supplemental Data, Wang et al., (2022). Integrated omics reveal novel functions of FERONIA. Plant Cell.
Supplemental Data Set S1. Mis-regulated gene list in FER omics data
RNA-UP in fer/biological process		RNA-DN in fer/biological process		RNA-UP in fer/cellular component		RNA-DN in fer/cellular component		Protein-UP in fer/biological process		Protein-DN in fer/biological process		Protein-UP in fer/cellular component		Protein-DN in fer/cellular component		Phospho-UP in fer/biological process		Phospho-DN in fer/biological process		Phospho-DN in fer/cellular component
GOID	GOTerm	GOID	GOTerm	GOID	GOTerm	GOID	GOTerm	GOID	GOTerm	GOID	GOTerm	GOID	GOTerm	GOID	GOTerm	GOID	GOTerm	GOID	GOTerm	GOID	GOTerm
GO:0009738	abscisic acid-activated signaling pathway	GO:0009653	anatomical structure morphogenesis	GO:0000325	plant-type vacuole	GO:0009506	plasmodesma	GO:0009738	abscisic acid-activated signaling pathway	GO:0051084	'de novo' posttranslational protein folding	GO:0000323	lytic vacuole	GO:0045298	tubulin complex	GO:0006914	autophagy	GO:0007015	actin filament organization	GO:0005875	microtubule associated complex
GO:0009820	alkaloid metabolic process	GO:0009926	auxin polar transport	GO:0010168	ER body	GO:0031224	intrinsic component of membrane	GO:0009820	alkaloid metabolic process	GO:0006458	'de novo' protein folding	GO:0044459	plasma membrane part	GO:0005829	cytosol	GO:0010256	endomembrane system organization	GO:0009742	brassinosteroid mediated signaling pathway	GO:0010287	plastoglobule
GO:1901606	alpha-amino acid catabolic process	GO:0060918	auxin transport	GO:0044446	intracellular organelle part	GO:0046658	anchored component of plasma membrane	GO:1901607	alpha-amino acid biosynthetic process	GO:0030036	actin cytoskeleton organization	GO:0009506	plasmodesma	GO:0009506	plasmodesma	GO:0006997	nucleus organization	GO:0043624	cellular protein complex disassembly	GO:0015629	actin cytoskeleton
GO:1901606	alpha-amino acid catabolic process	GO:0009734	auxin-activated signaling pathway	GO:0098796	membrane protein complex	GO:0009533	chloroplast stromal thylakoid	GO:1901606	alpha-amino acid catabolic process	GO:0051017	actin filament bundle assembly	GO:0010168	ER body	GO:0010007	magnesium chelatase complex	GO:0042044	fluid transport	GO:0071367	cellular response to brassinosteroid stimulus	GO:0005856	cytoskeleton
GO:1901605	alpha-amino acid metabolic process	GO:0016051	carbohydrate biosynthetic process	GO:1990234	transferase complex	GO:0009538	photosystem I reaction center	GO:1901606	alpha-amino acid catabolic process	GO:0061572	actin filament bundle organization	GO:0005634	nucleus	GO:0010319	stromule	GO:0006833	water transport	GO:0071383	cellular response to steroid hormone stimulus	GO:0044430	cytoskeletal part
GO:1901605	alpha-amino acid metabolic process	GO:0016052	carbohydrate catabolic process	GO:0005773	vacuole	GO:0010007	magnesium chelatase complex	GO:1901606	alpha-amino acid catabolic process	GO:0007015	actin filament organization	GO:0031201	SNARE complex	GO:0046658	anchored component of plasma membrane	GO:0051640	organelle localization	GO:0030244	cellulose biosynthetic process	GO:0015630	microtubule cytoskeleton
GO:0009308	amine metabolic process	GO:0005975	carbohydrate metabolic process	GO:0005694	chromosome	GO:0010319	stromule	GO:1901606	alpha-amino acid catabolic process	GO:0071616	acyl-CoA biosynthetic process	GO:0000325	plant-type vacuole	GO:0010598	NAD(P)H dehydrogenase complex (plastoquinone)	GO:0051656	establishment of organelle localization	GO:0009904	chloroplast accumulation movement	GO:0005874	microtubule
GO:0006820	anion transport	GO:0015977	carbon fixation	GO:0043232	intracellular non-membrane-bounded organelle	GO:0010598	NAD(P)H dehydrogenase complex (plastoquinone)	GO:1901605	alpha-amino acid metabolic process	GO:0046031	ADP metabolic process	GO:0005788	endoplasmic reticulum lumen	GO:0005634	nucleus	GO:0033037	polysaccharide localization	GO:0009903	chloroplast avoidance movement	GO:0099512	supramolecular fiber
GO:0046283	anthocyanin-containing compound metabolic process	GO:0046394	carboxylic acid biosynthetic process	GO:0044445	cytosolic part	GO:0005634	nucleus	GO:1901605	alpha-amino acid metabolic process	GO:0009060	aerobic respiration	GO:0005829	cytosol	GO:0046930	pore complex	GO:0042430	indole-containing compound metabolic process	GO:0019750	chloroplast localization	GO:0005938	cell cortex
GO:0009073	aromatic amino acid family biosynthetic process	GO:0019752	carboxylic acid metabolic process	GO:0022626	cytosolic ribosome	GO:0048492	ribulose bisphosphate carboxylase complex	GO:0043604	amide biosynthetic process	GO:0046184	aldehyde biosynthetic process	GO:0009536	plastid	GO:0080008	Cul4-RING E3 ubiquitin ligase complex	GO:0052545	callose localization	GO:0009902	chloroplast relocation	GO:0009524	phragmoplast
GO:0009074	aromatic amino acid family catabolic process	GO:0006725	cellular aromatic compound metabolic process	GO:0071944	cell periphery	GO:0009573	chloroplast ribulose bisphosphate carboxylase complex	GO:0042886	amide transport	GO:1901607	alpha-amino acid biosynthetic process	GO:0009507	chloroplast	GO:0009368	endopeptidase Clp complex	GO:0052542	defense response by callose deposition	GO:0030865	cortical cytoskeleton organization	GO:0099568	cytoplasmic region
GO:0009074	aromatic amino acid family catabolic process	GO:0044249	cellular biosynthetic process	GO:0005886	plasma membrane	GO:0071944	cell periphery	GO:0009309	amine biosynthetic process	GO:1901605	alpha-amino acid metabolic process	GO:0071944	cell periphery	GO:0009840	chloroplastic endopeptidase Clp complex	GO:0009309	amine biosynthetic process	GO:0030865	cortical cytoskeleton organization	GO:0005819	spindle
GO:0009074	aromatic amino acid family catabolic process	GO:0034637	cellular carbohydrate biosynthetic process	GO:0012505	endomembrane system	GO:0005886	plasma membrane	GO:0009653	anatomical structure morphogenesis	GO:1901605	alpha-amino acid metabolic process	GO:0005886	plasma membrane	GO:0031224	intrinsic component of membrane	GO:0042435	indole-containing compound biosynthetic process	GO:0043622	cortical microtubule organization	GO:0015630	microtubule cytoskeleton
GO:0009072	aromatic amino acid family metabolic process	GO:0044262	cellular carbohydrate metabolic process	GO:0005783	endoplasmic reticulum	GO:0009547	plastid ribosome	GO:0009073	aromatic amino acid family biosynthetic process	GO:0043604	amide biosynthetic process	GO:0031224	intrinsic component of membrane	GO:0016021	integral component of membrane	GO:0006576	cellular biogenic amine metabolic process	GO:0043622	cortical microtubule organization	GO:0044448	cell cortex part
GO:0009072	aromatic amino acid family metabolic process	GO:0006073	cellular glucan metabolic process	GO:0030312	external encapsulating structure	GO:0000311	plastid large ribosomal subunit	GO:0009074	aromatic amino acid family catabolic process	GO:0042886	amide transport	GO:0016021	integral component of membrane	GO:0048492	ribulose bisphosphate carboxylase complex	GO:0052386	cell wall thickening	GO:0031122	cytoplasmic microtubule organization	GO:0099513	polymeric cytoskeletal fiber
GO:0009072	aromatic amino acid family metabolic process	GO:0034622	cellular macromolecular complex assembly	GO:0005618	cell wall	GO:0012505	endomembrane system	GO:0009074	aromatic amino acid family catabolic process	GO:0043038	amino acid activation	GO:0031227	intrinsic component of endoplasmic reticulum membrane	GO:0009573	chloroplast ribulose bisphosphate carboxylase complex	GO:0052543	callose deposition in cell wall	GO:0031122	cytoplasmic microtubule organization	GO:0005874	microtubule
GO:0019439	aromatic compound catabolic process	GO:0044264	cellular polysaccharide metabolic process	GO:0031224	intrinsic component of membrane	GO:0005794	Golgi apparatus	GO:0009072	aromatic amino acid family metabolic process	GO:0006526	arginine biosynthetic process	GO:0030176	integral component of endoplasmic reticulum membrane	GO:0033178	proton-transporting two-sector ATPase complex, catalytic domain	GO:0052482	defense response by cell wall thickening	GO:0007010	cytoskeleton organization
GO:0019439	aromatic compound catabolic process	GO:0043623	cellular protein complex assembly	GO:0016021	integral component of membrane	GO:0030312	external encapsulating structure	GO:0009072	aromatic amino acid family metabolic process	GO:0009067	aspartate family amino acid biosynthetic process	GO:0005769	early endosome	GO:0045259	proton-transporting ATP synthase complex	GO:0052544	defense response by callose deposition in cell wall	GO:0007010	cytoskeleton organization
GO:0042537	benzene-containing compound metabolic process	GO:0071365	cellular response to auxin stimulus	GO:0042579	microbody	GO:0005618	cell wall	GO:0019439	aromatic compound catabolic process	GO:0009066	aspartate family amino acid metabolic process	GO:0031901	early endosome membrane	GO:0005753	mitochondrial proton-transporting ATP synthase complex	GO:0042401	cellular biogenic amine biosynthetic process	GO:0006897	endocytosis
GO:0010120	camalexin biosynthetic process	GO:0070887	cellular response to chemical stimulus	GO:0005777	peroxisome	GO:0009505	plant-type cell wall	GO:0051274	beta-glucan biosynthetic process	GO:1902626	assembly of large subunit precursor of preribosome	GO:0031903	microbody membrane	GO:0000229	cytoplasmic chromosome	GO:0012501	programmed cell death	GO:0010256	endomembrane system organization
GO:0010120	camalexin biosynthetic process	GO:0071495	cellular response to endogenous stimulus	GO:0044435	plastid part	GO:0000229	cytoplasmic chromosome	GO:1901137	carbohydrate derivative biosynthetic process	GO:1902626	assembly of large subunit precursor of preribosome	GO:0005778	peroxisomal membrane	GO:0042646	plastid nucleoid	GO:0010941	regulation of cell death	GO:0051656	establishment of organelle localization
GO:0052317	camalexin metabolic process	GO:0032870	cellular response to hormone stimulus	GO:0009532	plastid stroma	GO:0042646	plastid nucleoid	GO:1901136	carbohydrate derivative catabolic process	GO:0006757	ATP generation from ADP	GO:0005635	nuclear envelope	GO:0009508	plastid chromosome	GO:0034050	host programmed cell death induced by symbiont	GO:0051667	establishment of plastid localization
GO:0052317	camalexin metabolic process	GO:0071310	cellular response to organic substance	GO:0044434	chloroplast part	GO:0009508	plastid chromosome	GO:1901135	carbohydrate derivative metabolic process	GO:0046034	ATP metabolic process	GO:0005643	nuclear pore	GO:0030427	site of polarized growth	GO:0060548	negative regulation of cell death	GO:0006972	hyperosmotic response
GO:1901136	carbohydrate derivative catabolic process	GO:0015995	chlorophyll biosynthetic process	GO:0009570	chloroplast stroma	GO:0098796	membrane protein complex	GO:1901135	carbohydrate derivative metabolic process	GO:0051275	beta-glucan catabolic process	GO:0042579	microbody	GO:0044463	cell projection part	GO:0061025	membrane fusion	GO:0032984	macromolecular complex disassembly
GO:1901135	carbohydrate derivative metabolic process	GO:0015994	chlorophyll metabolic process	GO:0043233	organelle lumen	GO:0030076	light-harvesting complex	GO:0005975	carbohydrate metabolic process	GO:0051273	beta-glucan metabolic process	GO:0005777	peroxisome	GO:0120038	plasma membrane bounded cell projection part	GO:0080135	regulation of cellular response to stress	GO:0051494	negative regulation of cytoskeleton organization
GO:0005975	carbohydrate metabolic process	GO:0009658	chloroplast organization	GO:0070013	intracellular organelle lumen	GO:0009521	photosystem	GO:0008643	carbohydrate transport	GO:0009082	branched-chain amino acid biosynthetic process	GO:0022624	proteasome accessory complex	GO:1905368	peptidase complex	GO:0009626	plant-type hypersensitive response	GO:0043242	negative regulation of protein complex disassembly
GO:0046394	carboxylic acid biosynthetic process	GO:0009902	chloroplast relocation	GO:0044428	nuclear part	GO:0009522	photosystem I	GO:0046394	carboxylic acid biosynthetic process	GO:0016051	carbohydrate biosynthetic process	GO:0005838	proteasome regulatory particle	GO:0000502	proteasome complex	GO:0031348	negative regulation of defense response	GO:1901880	negative regulation of protein depolymerization
GO:0046395	carboxylic acid catabolic process	GO:0051188	cofactor biosynthetic process	GO:0031981	nuclear lumen	GO:0010287	plastoglobule	GO:0046395	carboxylic acid catabolic process	GO:0016051	carbohydrate biosynthetic process	GO:0008541	proteasome regulatory particle, lid subcomplex	GO:1905369	endopeptidase complex	GO:0043067	regulation of programmed cell death	GO:1902904	negative regulation of supramolecular fiber organization
GO:0019752	carboxylic acid metabolic process	GO:0051186	cofactor metabolic process	GO:0005730	nucleolus	GO:0030529	intracellular ribonucleoprotein complex	GO:0046395	carboxylic acid catabolic process	GO:0016051	carbohydrate biosynthetic process	GO:0030312	external encapsulating structure	GO:0005839	proteasome core complex	GO:0009863	salicylic acid mediated signaling pathway	GO:0051640	organelle localization
GO:0043603	cellular amide metabolic process	GO:0022900	electron transport chain	GO:0009579	thylakoid	GO:0043232	intracellular non-membrane-bounded organelle	GO:0019752	carboxylic acid metabolic process	GO:0016052	carbohydrate catabolic process	GO:0005618	cell wall	GO:0000313	organellar ribosome	GO:0043069	negative regulation of programmed cell death	GO:0009638	phototropism
GO:0044106	cellular amine metabolic process	GO:0009790	embryo development	GO:0044436	thylakoid part	GO:0005840	ribosome	GO:0000902	cell morphogenesis	GO:0016052	carbohydrate catabolic process	GO:0009505	plant-type cell wall	GO:0000315	organellar large ribosomal subunit	GO:0009867	jasmonic acid mediated signaling pathway	GO:0051644	plastid localization
GO:0044106	cellular amine metabolic process	GO:0009793	embryo development ending in seed dormancy	GO:0034357	photosynthetic membrane	GO:0044391	ribosomal subunit	GO:0043603	cellular amide metabolic process	GO:0016052	carbohydrate catabolic process	GO:0035770	ribonucleoprotein granule	GO:0009547	plastid ribosome	GO:0010363	regulation of plant-type hypersensitive response	GO:0046777	protein autophosphorylation
GO:0009063	cellular amino acid catabolic process	GO:0006112	energy reserve metabolic process	GO:0042651	thylakoid membrane	GO:0044445	cytosolic part	GO:0044106	cellular amine metabolic process	GO:1901137	carbohydrate derivative biosynthetic process	GO:0036464	cytoplasmic ribonucleoprotein granule	GO:0000311	plastid large ribosomal subunit	GO:0071395	cellular response to jasmonic acid stimulus	GO:0043241	protein complex disassembly
GO:0009063	cellular amino acid catabolic process	GO:0007167	enzyme linked receptor protein signaling pathway	GO:0031976	plastid thylakoid	GO:0015934	large ribosomal subunit	GO:0008652	cellular amino acid biosynthetic process	GO:1901137	carbohydrate derivative biosynthetic process	GO:0000932	P-body	GO:0030076	light-harvesting complex	GO:0071446	cellular response to salicylic acid stimulus	GO:0051261	protein depolymerization
GO:0006520	cellular amino acid metabolic process	GO:0051667	establishment of plastid localization	GO:0055035	plastid thylakoid membrane	GO:0005730	nucleolus	GO:0009063	cellular amino acid catabolic process	GO:1901135	carbohydrate derivative metabolic process	GO:0012505	endomembrane system	GO:0009521	photosystem	GO:0051235	maintenance of location	GO:0051258	protein polymerization
GO:0006520	cellular amino acid metabolic process	GO:0072596	establishment of protein localization to chloroplast	GO:0009534	chloroplast thylakoid	GO:0022626	cytosolic ribosome	GO:0009063	cellular amino acid catabolic process	GO:1901135	carbohydrate derivative metabolic process	GO:0005783	endoplasmic reticulum	GO:0009522	photosystem I	GO:0051651	maintenance of location in cell	GO:0018298	protein-chromophore linkage
GO:0044262	cellular carbohydrate metabolic process	GO:0006633	fatty acid biosynthetic process	GO:0009535	chloroplast thylakoid membrane	GO:0022625	cytosolic large ribosomal subunit	GO:0009063	cellular amino acid catabolic process	GO:0005975	carbohydrate metabolic process	GO:0005794	Golgi apparatus	GO:0009538	photosystem I reaction center	GO:0051238	sequestering of metal ion	GO:0022603	regulation of anatomical structure morphogenesis
GO:0044248	cellular catabolic process	GO:1901570	fatty acid derivative biosynthetic process			GO:0005622	intracellular	GO:0009063	cellular amino acid catabolic process	GO:0005975	carbohydrate metabolic process	GO:0031984	organelle subcompartment	GO:0010287	plastoglobule	GO:0006818	hydrogen transport	GO:0022603	regulation of anatomical structure morphogenesis
GO:0022607	cellular component assembly	GO:0006631	fatty acid metabolic process			GO:0031975	envelope	GO:0006520	cellular amino acid metabolic process	GO:0005975	carbohydrate metabolic process	GO:0005622	intracellular	GO:0044436	thylakoid part	GO:0043269	regulation of ion transport	GO:0090066	regulation of anatomical structure size
GO:0044242	cellular lipid catabolic process	GO:0010154	fruit development			GO:0098796	membrane protein complex	GO:0042401	cellular biogenic amine biosynthetic process	GO:0015977	carbon fixation	GO:0044424	intracellular part	GO:0031977	thylakoid lumen	GO:0010039	response to iron ion	GO:0001558	regulation of cell growth
GO:0044242	cellular lipid catabolic process	GO:0006091	generation of precursor metabolites and energy			GO:1990204	oxidoreductase complex	GO:0006576	cellular biogenic amine metabolic process	GO:0046394	carboxylic acid biosynthetic process	GO:0043229	intracellular organelle	GO:0009523	photosystem II	GO:0015992	proton transport	GO:0001558	regulation of cell growth
GO:0034622	cellular macromolecular complex assembly	GO:0009250	glucan biosynthetic process			GO:0044424	intracellular part	GO:0044262	cellular carbohydrate metabolic process	GO:0019752	carboxylic acid metabolic process	GO:0005737	cytoplasm	GO:0031978	plastid thylakoid lumen	GO:0030003	cellular cation homeostasis	GO:0022604	regulation of cell morphogenesis
GO:0034645	cellular macromolecule biosynthetic process	GO:0044042	glucan metabolic process			GO:0043229	intracellular organelle	GO:0044248	cellular catabolic process	GO:0016117	carotenoid biosynthetic process	GO:0043231	intracellular membrane-bounded organelle	GO:0009543	chloroplast thylakoid lumen	GO:0006875	cellular metal ion homeostasis	GO:0022604	regulation of cell morphogenesis
GO:0044260	cellular macromolecule metabolic process	GO:0006006	glucose metabolic process			GO:0005737	cytoplasm	GO:0006073	cellular glucan metabolic process	GO:0016116	carotenoid metabolic process	GO:0044444	cytoplasmic part	GO:0071944	cell periphery	GO:0055065	metal ion homeostasis	GO:0008360	regulation of cell shape
GO:0044260	cellular macromolecule metabolic process	GO:0005977	glycogen metabolic process			GO:0009579	thylakoid	GO:0044255	cellular lipid metabolic process	GO:0045454	cell redox homeostasis	GO:0031090	organelle membrane	GO:0005886	plasma membrane	GO:0072503	cellular divalent inorganic cation homeostasis	GO:0032535	regulation of cellular component size
GO:0006575	cellular modified amino acid metabolic process	GO:0009630	gravitropism			GO:0044446	intracellular organelle part	GO:0044255	cellular lipid metabolic process	GO:0071555	cell wall organization	GO:0098588	bounding membrane of organelle	GO:0030312	external encapsulating structure	GO:0072507	divalent inorganic cation homeostasis	GO:0051493	regulation of cytoskeleton organization
GO:0044271	cellular nitrogen compound biosynthetic process	GO:0046483	heterocycle metabolic process			GO:0043231	intracellular membrane-bounded organelle	GO:0034645	cellular macromolecule biosynthetic process	GO:0006081	cellular aldehyde metabolic process	GO:0044446	intracellular organelle part	GO:0005618	cell wall	GO:0046916	cellular transition metal ion homeostasis	GO:0051493	regulation of cytoskeleton organization
GO:0034641	cellular nitrogen compound metabolic process	GO:0009914	hormone transport			GO:0044436	thylakoid part	GO:0044265	cellular macromolecule catabolic process	GO:0006081	cellular aldehyde metabolic process	GO:0005794	Golgi apparatus	GO:0009505	plant-type cell wall	GO:0055076	transition metal ion homeostasis	GO:0043254	regulation of protein complex assembly
GO:0044267	cellular protein metabolic process	GO:0009755	hormone-mediated signaling pathway			GO:0044444	cytoplasmic part	GO:0044265	cellular macromolecule catabolic process	GO:0043603	cellular amide metabolic process	GO:0005773	vacuole	GO:0031090	organelle membrane	GO:0006882	cellular zinc ion homeostasis	GO:0043244	regulation of protein complex disassembly
GO:0044267	cellular protein metabolic process	GO:0009965	leaf morphogenesis			GO:0034357	photosynthetic membrane	GO:0070727	cellular macromolecule localization	GO:0008652	cellular amino acid biosynthetic process	GO:0044437	vacuolar part	GO:0098588	bounding membrane of organelle	GO:0055069	zinc ion homeostasis	GO:1901879	regulation of protein depolymerization
GO:0071215	cellular response to abscisic acid stimulus	GO:0065003	macromolecular complex assembly			GO:0031967	organelle envelope	GO:0070727	cellular macromolecule localization	GO:0006520	cellular amino acid metabolic process	GO:0005774	vacuolar membrane	GO:0005773	vacuole	GO:0030026	cellular manganese ion homeostasis	GO:0010119	regulation of stomatal movement
GO:0071229	cellular response to acid chemical	GO:0043933	macromolecular complex subunit organization			GO:0031984	organelle subcompartment	GO:0006575	cellular modified amino acid metabolic process	GO:0044249	cellular biosynthetic process	GO:0012505	endomembrane system	GO:0019866	organelle inner membrane			GO:1902903	regulation of supramolecular fiber organization
GO:0071229	cellular response to acid chemical	GO:0032787	monocarboxylic acid metabolic process			GO:0009521	photosystem	GO:0044271	cellular nitrogen compound biosynthetic process	GO:0034637	cellular carbohydrate biosynthetic process	GO:0042175	nuclear outer membrane-endoplasmic reticulum membrane network	GO:0044437	vacuolar part			GO:1902903	regulation of supramolecular fiber organization
GO:0097306	cellular response to alcohol	GO:0007275	multicellular organism development			GO:0009536	plastid	GO:0044270	cellular nitrogen compound catabolic process	GO:0034637	cellular carbohydrate biosynthetic process	GO:0005783	endoplasmic reticulum	GO:0005774	vacuolar membrane			GO:0051510	regulation of unidimensional cell growth
GO:0070887	cellular response to chemical stimulus	GO:0009825	multidimensional cell growth			GO:0031977	thylakoid lumen	GO:0033692	cellular polysaccharide biosynthetic process	GO:0044275	cellular carbohydrate catabolic process	GO:0031984	organelle subcompartment	GO:0043233	organelle lumen			GO:0051510	regulation of unidimensional cell growth
GO:0071495	cellular response to endogenous stimulus	GO:0006996	organelle organization			GO:0044435	plastid part	GO:0044264	cellular polysaccharide metabolic process	GO:0044275	cellular carbohydrate catabolic process	GO:0044432	endoplasmic reticulum part	GO:0043232	intracellular non-membrane-bounded organelle			GO:0009637	response to blue light
GO:0071495	cellular response to endogenous stimulus	GO:0016053	organic acid biosynthetic process			GO:0042651	thylakoid membrane	GO:0034613	cellular protein localization	GO:0044262	cellular carbohydrate metabolic process	GO:0005789	endoplasmic reticulum membrane	GO:0070013	intracellular organelle lumen			GO:0009741	response to brassinosteroid
GO:0071369	cellular response to ethylene stimulus	GO:0006082	organic acid metabolic process			GO:0009654	photosystem II oxygen evolving complex	GO:0034613	cellular protein localization	GO:0044262	cellular carbohydrate metabolic process	GO:0098827	endoplasmic reticulum subcompartment	GO:0044428	nuclear part			GO:0048545	response to steroid hormone
GO:0071369	cellular response to ethylene stimulus	GO:1901576	organic substance biosynthetic process			GO:0009507	chloroplast	GO:0006464	cellular protein modification process	GO:0044248	cellular catabolic process	GO:0031300	intrinsic component of organelle membrane	GO:0031981	nuclear lumen			GO:0043401	steroid hormone mediated signaling pathway
GO:0032870	cellular response to hormone stimulus	GO:0043436	oxoacid metabolic process			GO:0009522	photosystem I	GO:0030244	cellulose biosynthetic process	GO:0022607	cellular component assembly	GO:0031301	integral component of organelle membrane	GO:0005730	nucleolus			GO:0097435	supramolecular fiber organization
GO:0032870	cellular response to hormone stimulus	GO:0007389	pattern specification process			GO:0009523	photosystem II	GO:0006732	coenzyme metabolic process	GO:0006073	cellular glucan metabolic process	GO:0031968	organelle outer membrane	GO:0099512	supramolecular fiber			GO:0097435	supramolecular fiber organization
GO:0071395	cellular response to jasmonic acid stimulus	GO:0009853	photorespiration			GO:0009526	plastid envelope	GO:0051186	cofactor metabolic process	GO:0019725	cellular homeostasis	GO:0044455	mitochondrial membrane part	GO:0005856	cytoskeleton			GO:0009606	tropism
GO:0071396	cellular response to lipid	GO:0015979	photosynthesis			GO:0009532	plastid stroma	GO:0016482	cytosolic transport	GO:0044255	cellular lipid metabolic process	GO:0005741	mitochondrial outer membrane	GO:0044430	cytoskeletal part
GO:0071310	cellular response to organic substance	GO:0019685	photosynthesis, dark reaction			GO:0031976	plastid thylakoid	GO:0006952	defense response	GO:0044255	cellular lipid metabolic process	GO:0098573	intrinsic component of mitochondrial membrane	GO:0015630	microtubule cytoskeleton
GO:1901701	cellular response to oxygen-containing compound	GO:0009765	photosynthesis, light harvesting			GO:0042170	plastid membrane	GO:0042742	defense response to bacterium	GO:0034622	cellular macromolecular complex assembly	GO:0031306	intrinsic component of mitochondrial outer membrane	GO:0099513	polymeric cytoskeletal fiber
GO:1901701	cellular response to oxygen-containing compound	GO:0009768	photosynthesis, light harvesting in photosystem I			GO:0044434	chloroplast part	GO:0098542	defense response to other organism	GO:0070727	cellular macromolecule localization	GO:0031307	integral component of mitochondrial outer membrane	GO:0005874	microtubule
GO:0006952	defense response	GO:0009768	photosynthesis, light harvesting in photosystem I			GO:0031978	plastid thylakoid lumen	GO:0009814	defense response, incompatible interaction	GO:0070727	cellular macromolecule localization	GO:0043233	organelle lumen	GO:0012505	endomembrane system
GO:0042742	defense response to bacterium	GO:0019684	photosynthesis, light reaction			GO:0055035	plastid thylakoid membrane	GO:0005984	disaccharide metabolic process	GO:0043094	cellular metabolic compound salvage	GO:0070013	intracellular organelle lumen	GO:0031982	vesicle
GO:0042742	defense response to bacterium	GO:0009767	photosynthetic electron transport chain			GO:0009528	plastid inner membrane	GO:0015766	disaccharide transport	GO:0006575	cellular modified amino acid metabolic process	GO:0044428	nuclear part	GO:0097708	intracellular vesicle
GO:0009816	defense response to bacterium, incompatible interaction	GO:0009773	photosynthetic electron transport in photosystem I			GO:0009534	chloroplast thylakoid	GO:0010256	endomembrane system organization	GO:0034641	cellular nitrogen compound metabolic process	GO:0005681	spliceosomal complex	GO:0005794	Golgi apparatus
GO:0002213	defense response to insect	GO:0010207	photosystem II assembly			GO:0009570	chloroplast stroma	GO:0016197	endosomal transport	GO:0034641	cellular nitrogen compound metabolic process	GO:0031981	nuclear lumen	GO:0005768	endosome
GO:0098542	defense response to other organism	GO:0010206	photosystem II repair			GO:0009941	chloroplast envelope	GO:1902221	erythrose 4-phosphate/phosphoenolpyruvate family amino acid metabolic process	GO:0044247	cellular polysaccharide catabolic process	GO:0005654	nucleoplasm	GO:0031410	cytoplasmic vesicle
GO:0098542	defense response to other organism	GO:0046148	pigment biosynthetic process			GO:0031969	chloroplast membrane	GO:1902221	erythrose 4-phosphate/phosphoenolpyruvate family amino acid metabolic process	GO:0044247	cellular polysaccharide catabolic process	GO:0005730	nucleolus	GO:0005802	trans-Golgi network
GO:0009814	defense response, incompatible interaction	GO:0099402	plant organ development			GO:0098807	chloroplast thylakoid membrane protein complex	GO:0051649	establishment of localization in cell	GO:0044264	cellular polysaccharide metabolic process	GO:0044451	nucleoplasm part	GO:0005622	intracellular
GO:0016311	dephosphorylation	GO:0009657	plastid organization			GO:0009535	chloroplast thylakoid membrane	GO:0051649	establishment of localization in cell	GO:0044264	cellular polysaccharide metabolic process	GO:0016604	nuclear body	GO:0044424	intracellular part
GO:0098754	detoxification	GO:0032544	plastid translation			GO:0009543	chloroplast thylakoid lumen	GO:0045184	establishment of protein localization	GO:0043623	cellular protein complex assembly	GO:0016607	nuclear speck	GO:0043229	intracellular organelle
GO:0006259	DNA metabolic process	GO:0000272	polysaccharide catabolic process			GO:0010287	plastoglobule	GO:0051236	establishment of RNA localization	GO:0043624	cellular protein complex disassembly	GO:0031975	envelope	GO:0005737	cytoplasm
GO:0006281	DNA repair	GO:0005976	polysaccharide metabolic process			GO:0009706	chloroplast inner membrane	GO:0006887	exocytosis	GO:0043624	cellular protein complex disassembly	GO:0031967	organelle envelope	GO:0043231	intracellular membrane-bounded organelle
GO:0009790	embryo development	GO:0006779	porphyrin-containing compound biosynthetic process			GO:0030095	chloroplast photosystem II	GO:0006635	fatty acid beta-oxidation	GO:0034613	cellular protein localization	GO:0019866	organelle inner membrane	GO:0044444	cytoplasmic part
GO:0009793	embryo development ending in seed dormancy	GO:0006778	porphyrin-containing compound metabolic process					GO:0009062	fatty acid catabolic process	GO:0034613	cellular protein localization	GO:0044429	mitochondrial part	GO:0009536	plastid
GO:1902221	erythrose 4-phosphate/phosphoenolpyruvate family amino acid metabolic process	GO:0009958	positive gravitropism					GO:0006631	fatty acid metabolic process	GO:0044267	cellular protein metabolic process	GO:0005740	mitochondrial envelope	GO:0009507	chloroplast
GO:0009873	ethylene-activated signaling pathway	GO:0009791	post-embryonic development					GO:0006631	fatty acid metabolic process	GO:0045333	cellular respiration	GO:0031966	mitochondrial membrane	GO:0098796	membrane protein complex
GO:0009873	ethylene-activated signaling pathway	GO:0006461	protein complex assembly					GO:0019395	fatty acid oxidation	GO:0034599	cellular response to oxidative stress	GO:0044455	mitochondrial membrane part	GO:1990204	oxidoreductase complex
GO:0009813	flavonoid biosynthetic process	GO:0070271	protein complex biogenesis					GO:0009813	flavonoid biosynthetic process	GO:0030245	cellulose catabolic process	GO:0005741	mitochondrial outer membrane	GO:0009521	photosystem
GO:0009812	flavonoid metabolic process	GO:0071822	protein complex subunit organization					GO:0009812	flavonoid metabolic process	GO:0030243	cellulose metabolic process	GO:0005743	mitochondrial inner membrane	GO:0031977	thylakoid lumen
GO:0010467	gene expression	GO:0045036	protein targeting to chloroplast					GO:0010467	gene expression	GO:0051085	chaperone mediated protein folding requiring cofactor	GO:0098573	intrinsic component of mitochondrial membrane	GO:0009654	photosystem II oxygen evolving complex
GO:0016458	gene silencing	GO:0018298	protein-chromophore linkage					GO:0010467	gene expression	GO:0061077	chaperone-mediated protein folding	GO:0012506	vesicle membrane	GO:0009522	photosystem I
GO:0019760	glucosinolate metabolic process	GO:0019253	reductive pentose-phosphate cycle					GO:0009250	glucan biosynthetic process	GO:0015995	chlorophyll biosynthetic process	GO:0030117	membrane coat	GO:0009523	photosystem II
GO:0006749	glutathione metabolic process	GO:0003002	regionalization					GO:0044042	glucan metabolic process	GO:0015994	chlorophyll metabolic process	GO:0030133	transport vesicle	GO:0031978	plastid thylakoid lumen
GO:0006749	glutathione metabolic process	GO:0050794	regulation of cellular process					GO:0019762	glucosinolate catabolic process	GO:0009658	chloroplast organization	GO:0044433	cytoplasmic vesicle part	GO:0098807	chloroplast thylakoid membrane protein complex
GO:0019757	glycosinolate metabolic process	GO:0043467	regulation of generation of precursor metabolites and energy					GO:0019760	glucosinolate metabolic process	GO:0080158	chloroplast ribulose bisphosphate carboxylase complex biogenesis	GO:0005798	Golgi-associated vesicle	GO:0009543	chloroplast thylakoid lumen
GO:1901657	glycosyl compound metabolic process	GO:0040008	regulation of growth					GO:0006749	glutathione metabolic process	GO:0006101	citrate metabolic process	GO:0030135	coated vesicle	GO:0030095	chloroplast photosystem II
GO:0009755	hormone-mediated signaling pathway	GO:0010817	regulation of hormone levels					GO:0019759	glycosinolate catabolic process	GO:0009108	coenzyme biosynthetic process	GO:0030659	cytoplasmic vesicle membrane	GO:0030529	intracellular ribonucleoprotein complex
GO:0009755	hormone-mediated signaling pathway	GO:0010109	regulation of photosynthesis					GO:0019757	glycosinolate metabolic process	GO:0009108	coenzyme biosynthetic process	GO:0030660	Golgi-associated vesicle membrane	GO:0043232	intracellular non-membrane-bounded organelle
GO:0006972	hyperosmotic response	GO:0042548	regulation of photosynthesis, light reaction					GO:1901658	glycosyl compound catabolic process	GO:0009108	coenzyme biosynthetic process	GO:0030662	coated vesicle membrane	GO:0005840	ribosome
GO:0042538	hyperosmotic salinity response	GO:0051049	regulation of transport					GO:1901657	glycosyl compound metabolic process	GO:0009108	coenzyme biosynthetic process	GO:0030140	trans-Golgi network transport vesicle	GO:0044391	ribosomal subunit
GO:0042343	indole glucosinolate metabolic process	GO:0048608	reproductive structure development					GO:1901657	glycosyl compound metabolic process	GO:0006732	coenzyme metabolic process	GO:0030120	vesicle coat	GO:0044445	cytosolic part
GO:0042435	indole-containing compound biosynthetic process	GO:0061458	reproductive system development					GO:0048193	Golgi vesicle transport	GO:0006732	coenzyme metabolic process	GO:0030136	clathrin-coated vesicle	GO:0015934	large ribosomal subunit
GO:0042435	indole-containing compound biosynthetic process	GO:0009733	response to auxin					GO:0018130	heterocycle biosynthetic process	GO:0006732	coenzyme metabolic process	GO:0030137	COPI-coated vesicle	GO:0015935	small ribosomal subunit
GO:0042430	indole-containing compound metabolic process	GO:0009637	response to blue light					GO:0046700	heterocycle catabolic process	GO:0051188	cofactor biosynthetic process	GO:0030663	COPI-coated vesicle membrane	GO:0031981	nuclear lumen
GO:0042430	indole-containing compound metabolic process	GO:0009409	response to cold					GO:0046219	indolalkylamine biosynthetic process	GO:0051188	cofactor biosynthetic process	GO:0030665	clathrin-coated vesicle membrane	GO:0022626	cytosolic ribosome
GO:0045087	innate immune response	GO:0009735	response to cytokinin					GO:0006586	indolalkylamine metabolic process	GO:0051188	cofactor biosynthetic process	GO:0030126	COPI vesicle coat	GO:0022625	cytosolic large ribosomal subunit
GO:0045087	innate immune response	GO:0010218	response to far red light					GO:0042343	indole glucosinolate metabolic process	GO:0051186	cofactor metabolic process	GO:0012505	endomembrane system	GO:0022627	cytosolic small ribosomal subunit
GO:0035556	intracellular signal transduction	GO:0010218	response to far red light					GO:0042343	indole glucosinolate metabolic process	GO:0051186	cofactor metabolic process	GO:0098796	membrane protein complex	GO:0009579	thylakoid
GO:0035556	intracellular signal transduction	GO:0009629	response to gravity					GO:0042435	indole-containing compound biosynthetic process	GO:0051186	cofactor metabolic process	GO:0030904	retromer complex	GO:0044436	thylakoid part
GO:0006811	ion transport	GO:0009644	response to high light intensity					GO:0042430	indole-containing compound metabolic process	GO:0007010	cytoskeleton organization	GO:0031982	vesicle	GO:0034357	photosynthetic membrane
GO:0009695	jasmonic acid biosynthetic process	GO:0009725	response to hormone					GO:0042430	indole-containing compound metabolic process	GO:0042742	defense response to bacterium	GO:0042175	nuclear outer membrane-endoplasmic reticulum membrane network	GO:0031984	organelle subcompartment
GO:0009867	jasmonic acid mediated signaling pathway	GO:0009642	response to light intensity					GO:0045087	innate immune response	GO:0043648	dicarboxylic acid metabolic process	GO:0012506	vesicle membrane	GO:0031977	thylakoid lumen
GO:0009694	jasmonic acid metabolic process	GO:0009416	response to light stimulus					GO:0045087	innate immune response	GO:0022900	electron transport chain	GO:0098588	bounding membrane of organelle	GO:0044435	plastid part
GO:0006558	L-phenylalanine metabolic process	GO:0010033	response to organic substance					GO:0098661	inorganic anion transmembrane transport	GO:0022900	electron transport chain	GO:0097708	intracellular vesicle	GO:0042651	thylakoid membrane
GO:0010150	leaf senescence	GO:0009314	response to radiation					GO:0098660	inorganic ion transmembrane transport	GO:0015980	energy derivation by oxidation of organic compounds	GO:0005794	Golgi apparatus	GO:0031976	plastid thylakoid
GO:0009809	lignin biosynthetic process	GO:0010114	response to red light					GO:0006886	intracellular protein transport	GO:0015980	energy derivation by oxidation of organic compounds	GO:0031984	organelle subcompartment	GO:0044434	chloroplast part
GO:0009808	lignin metabolic process	GO:0009639	response to red or far red light					GO:0006886	intracellular protein transport	GO:0015980	energy derivation by oxidation of organic compounds	GO:0005768	endosome	GO:0055035	plastid thylakoid membrane
GO:0016042	lipid catabolic process	GO:0009266	response to temperature stimulus					GO:0046907	intracellular transport	GO:0006112	energy reserve metabolic process	GO:0031410	cytoplasmic vesicle	GO:0009534	chloroplast thylakoid
GO:0016042	lipid catabolic process	GO:0042254	ribosome biogenesis					GO:0046907	intracellular transport	GO:0006112	energy reserve metabolic process	GO:0044431	Golgi apparatus part	GO:0009535	chloroplast thylakoid membrane
GO:0006629	lipid metabolic process	GO:0048316	seed development					GO:0009695	jasmonic acid biosynthetic process	GO:0006112	energy reserve metabolic process	GO:0044432	endoplasmic reticulum part	GO:0031975	envelope
GO:0030258	lipid modification	GO:0048367	shoot system development					GO:0009694	jasmonic acid metabolic process	GO:0051649	establishment of localization in cell	GO:0044433	cytoplasmic vesicle part	GO:0009579	thylakoid
GO:0034440	lipid oxidation	GO:0048367	shoot system development					GO:0006558	L-phenylalanine metabolic process	GO:0051649	establishment of localization in cell	GO:0005789	endoplasmic reticulum membrane	GO:0044446	intracellular organelle part
GO:0065003	macromolecular complex assembly	GO:0010016	shoot system morphogenesis					GO:0006558	L-phenylalanine metabolic process	GO:0045184	establishment of protein localization	GO:0005770	late endosome	GO:0044444	cytoplasmic part
GO:0043933	macromolecular complex subunit organization	GO:0010016	shoot system morphogenesis					GO:0016042	lipid catabolic process	GO:0072596	establishment of protein localization to chloroplast	GO:0010008	endosome membrane	GO:0031967	organelle envelope
GO:0009059	macromolecule biosynthetic process	GO:0007165	signal transduction					GO:0006629	lipid metabolic process	GO:0072594	establishment of protein localization to organelle	GO:0030135	coated vesicle	GO:0009536	plastid
GO:0043170	macromolecule metabolic process	GO:0044283	small molecule biosynthetic process					GO:0006629	lipid metabolic process	GO:0051236	establishment of RNA localization	GO:0030659	cytoplasmic vesicle membrane	GO:0044435	plastid part
GO:0043170	macromolecule metabolic process	GO:0019252	starch biosynthetic process					GO:0030258	lipid modification	GO:0045229	external encapsulating structure organization	GO:0030662	coated vesicle membrane	GO:0009507	chloroplast
GO:0072329	monocarboxylic acid catabolic process	GO:0005983	starch catabolic process					GO:0034440	lipid oxidation	GO:0006633	fatty acid biosynthetic process	GO:0044440	endosomal part	GO:0009526	plastid envelope
GO:0072329	monocarboxylic acid catabolic process	GO:0005982	starch metabolic process					GO:0001676	long-chain fatty acid metabolic process	GO:0006631	fatty acid metabolic process	GO:0098791	Golgi subcompartment	GO:0009532	plastid stroma
GO:0032787	monocarboxylic acid metabolic process	GO:0048731	system development					GO:0009059	macromolecule biosynthetic process	GO:0006760	folic acid-containing compound metabolic process	GO:0098827	endoplasmic reticulum subcompartment	GO:0031976	plastid thylakoid
GO:0016071	mRNA metabolic process	GO:0033014	tetrapyrrole biosynthetic process					GO:0009057	macromolecule catabolic process	GO:0006091	generation of precursor metabolites and energy	GO:0000139	Golgi membrane	GO:0044434	chloroplast part
GO:0090304	nucleic acid metabolic process	GO:0033013	tetrapyrrole metabolic process					GO:0043412	macromolecule modification	GO:0006091	generation of precursor metabolites and energy	GO:0005802	trans-Golgi network	GO:0009534	chloroplast thylakoid
GO:0006857	oligopeptide transport	GO:0009888	tissue development					GO:0061024	membrane organization	GO:0009250	glucan biosynthetic process	GO:0031902	late endosome membrane	GO:0009570	chloroplast stroma
GO:0006996	organelle organization	GO:0042793	transcription from plastid promoter					GO:0072330	monocarboxylic acid biosynthetic process	GO:0009250	glucan biosynthetic process			GO:0009941	chloroplast envelope
GO:0016053	organic acid biosynthetic process	GO:0007169	transmembrane receptor protein tyrosine kinase signaling pathway					GO:0072330	monocarboxylic acid biosynthetic process	GO:0009250	glucan biosynthetic process			GO:0031090	organelle membrane
GO:0016054	organic acid catabolic process	GO:0009606	tropism					GO:0072329	monocarboxylic acid catabolic process	GO:0009251	glucan catabolic process			GO:0070469	respiratory chain
GO:0006082	organic acid metabolic process	GO:0016192	vesicle-mediated transport					GO:0032787	monocarboxylic acid metabolic process	GO:0009251	glucan catabolic process			GO:0098796	membrane protein complex
GO:1901362	organic cyclic compound biosynthetic process	GO:0010025	wax biosynthetic process					GO:0032787	monocarboxylic acid metabolic process	GO:0044042	glucan metabolic process			GO:1990204	oxidoreductase complex
GO:1901361	organic cyclic compound catabolic process	GO:0010166	wax metabolic process					GO:0006402	mRNA catabolic process	GO:0006094	gluconeogenesis			GO:0070069	cytochrome complex
GO:1901616	organic hydroxy compound catabolic process	GO:0010051	xylem and phloem pattern formation					GO:0016071	mRNA metabolic process	GO:0006094	gluconeogenesis			GO:0098803	respiratory chain complex
GO:1901615	organic hydroxy compound metabolic process							GO:0016071	mRNA metabolic process	GO:0051156	glucose 6-phosphate metabolic process			GO:0009521	photosystem
GO:1901575	organic substance catabolic process							GO:0006397	mRNA processing	GO:0051156	glucose 6-phosphate metabolic process			GO:0019866	organelle inner membrane
GO:1901566	organonitrogen compound biosynthetic process							GO:0009299	mRNA transcription	GO:0006006	glucose metabolic process			GO:0044429	mitochondrial part
GO:1901565	organonitrogen compound catabolic process							GO:0051028	mRNA transport	GO:0006006	glucose metabolic process			GO:0009654	photosystem II oxygen evolving complex
GO:0043436	oxoacid metabolic process							GO:0007275	multicellular organism development	GO:0009084	glutamine family amino acid biosynthetic process			GO:0098798	mitochondrial protein complex
GO:0031408	oxylipin biosynthetic process							GO:0006491	N-glycan processing	GO:0009064	glutamine family amino acid metabolic process			GO:0005740	mitochondrial envelope
GO:0031407	oxylipin metabolic process							GO:0071705	nitrogen compound transport	GO:0006541	glutamine metabolic process			GO:0005759	mitochondrial matrix
GO:0018958	phenol-containing compound metabolic process							GO:0000956	nuclear-transcribed mRNA catabolic process	GO:0019682	glyceraldehyde-3-phosphate metabolic process			GO:0009523	photosystem II
GO:0009699	phenylpropanoid biosynthetic process							GO:0000184	nuclear-transcribed mRNA catabolic process, nonsense-mediated decay	GO:0019682	glyceraldehyde-3-phosphate metabolic process			GO:0031966	mitochondrial membrane
GO:0009698	phenylpropanoid metabolic process							GO:0090304	nucleic acid metabolic process	GO:0019682	glyceraldehyde-3-phosphate metabolic process			GO:0042170	plastid membrane
GO:0006796	phosphate-containing compound metabolic process							GO:0090304	nucleic acid metabolic process	GO:0006544	glycine metabolic process			GO:0044455	mitochondrial membrane part
GO:0000160	phosphorelay signal transduction system							GO:0050657	nucleic acid transport	GO:0006544	glycine metabolic process			GO:0005743	mitochondrial inner membrane
GO:0000160	phosphorelay signal transduction system							GO:0097659	nucleic acid-templated transcription	GO:0005978	glycogen biosynthetic process			GO:0005746	mitochondrial respiratory chain
GO:0006793	phosphorus metabolic process							GO:0034654	nucleobase-containing compound biosynthetic process	GO:0005978	glycogen biosynthetic process			GO:0009528	plastid inner membrane
GO:0090693	plant organ senescence							GO:0034655	nucleobase-containing compound catabolic process	GO:0005977	glycogen metabolic process			GO:0031969	chloroplast membrane
GO:1905623	positive regulation of leaf development							GO:0015931	nucleobase-containing compound transport	GO:0005977	glycogen metabolic process			GO:0098800	inner mitochondrial membrane protein complex
GO:1900057	positive regulation of leaf senescence							GO:0055086	nucleobase-containing small molecule metabolic process	GO:0005977	glycogen metabolic process			GO:0009706	chloroplast inner membrane
GO:0048584	positive regulation of response to stimulus							GO:0006753	nucleoside phosphate metabolic process	GO:0006096	glycolytic process			GO:0030095	chloroplast photosystem II
GO:0048584	positive regulation of response to stimulus							GO:0009117	nucleotide metabolic process	GO:1901659	glycosyl compound biosynthetic process
GO:0019538	protein metabolic process							GO:0015772	oligosaccharide transport	GO:1901659	glycosyl compound biosynthetic process
GO:0019538	protein metabolic process							GO:0048284	organelle fusion	GO:1901657	glycosyl compound metabolic process
GO:0006468	protein phosphorylation							GO:0051640	organelle localization	GO:1901657	glycosyl compound metabolic process
GO:0072593	reactive oxygen species metabolic process							GO:0006996	organelle organization	GO:0006783	heme biosynthetic process
GO:0010646	regulation of cell communication							GO:0016053	organic acid biosynthetic process	GO:0042168	heme metabolic process
GO:0010646	regulation of cell communication							GO:0016054	organic acid catabolic process	GO:0019319	hexose biosynthetic process
GO:0031347	regulation of defense response							GO:0016054	organic acid catabolic process	GO:0019318	hexose metabolic process
GO:0050776	regulation of immune response							GO:0006082	organic acid metabolic process	GO:0019318	hexose metabolic process
GO:0002682	regulation of immune system process							GO:1901361	organic cyclic compound catabolic process	GO:0006188	IMP biosynthetic process
GO:0045088	regulation of innate immune response							GO:1901615	organic hydroxy compound metabolic process	GO:0046040	IMP metabolic process
GO:2000022	regulation of jasmonic acid mediated signaling pathway							GO:1901575	organic substance catabolic process	GO:0006886	intracellular protein transport
GO:1900055	regulation of leaf senescence							GO:0071702	organic substance transport	GO:0006886	intracellular protein transport
GO:0002831	regulation of response to biotic stimulus							GO:1901565	organonitrogen compound catabolic process	GO:0046907	intracellular transport
GO:0032101	regulation of response to external stimulus							GO:1901564	organonitrogen compound metabolic process	GO:0046907	intracellular transport
GO:0048583	regulation of response to stimulus							GO:0090407	organophosphate biosynthetic process	GO:0009240	isopentenyl diphosphate biosynthetic process
GO:0048583	regulation of response to stimulus							GO:0015748	organophosphate ester transport	GO:0009240	isopentenyl diphosphate biosynthetic process
GO:0080134	regulation of response to stress							GO:0019637	organophosphate metabolic process	GO:0009240	isopentenyl diphosphate biosynthetic process
GO:0009966	regulation of signal transduction							GO:0019637	organophosphate metabolic process	GO:0019288	isopentenyl diphosphate biosynthetic process, methylerythritol 4-phosphate pathway
GO:0009966	regulation of signal transduction							GO:0043436	oxoacid metabolic process	GO:0019288	isopentenyl diphosphate biosynthetic process, methylerythritol 4-phosphate pathway
GO:0023051	regulation of signaling							GO:0031408	oxylipin biosynthetic process	GO:0019288	isopentenyl diphosphate biosynthetic process, methylerythritol 4-phosphate pathway
GO:0023051	regulation of signaling							GO:0031407	oxylipin metabolic process	GO:0046490	isopentenyl diphosphate metabolic process
GO:0010112	regulation of systemic acquired resistance							GO:0043043	peptide biosynthetic process	GO:0046490	isopentenyl diphosphate metabolic process
GO:0009737	response to abscisic acid							GO:0006518	peptide metabolic process	GO:0046490	isopentenyl diphosphate metabolic process
GO:0001101	response to acid chemical							GO:0002790	peptide secretion	GO:0008299	isoprenoid biosynthetic process
GO:0097305	response to alcohol							GO:0015833	peptide transport	GO:0008299	isoprenoid biosynthetic process
GO:0009617	response to bacterium							GO:0018193	peptidyl-amino acid modification	GO:0008299	isoprenoid biosynthetic process
GO:0010200	response to chitin							GO:0018209	peptidyl-serine modification	GO:0006563	L-serine metabolic process
GO:0009409	response to cold							GO:0018105	peptidyl-serine phosphorylation	GO:0009098	leucine biosynthetic process
GO:0009723	response to ethylene							GO:0016559	peroxisome fission	GO:0008610	lipid biosynthetic process
GO:0043207	response to external biotic stimulus							GO:0009698	phenylpropanoid metabolic process	GO:0008610	lipid biosynthetic process
GO:0009620	response to fungus							GO:0035435	phosphate ion transmembrane transport	GO:0006629	lipid metabolic process
GO:0009408	response to heat							GO:0006796	phosphate-containing compound metabolic process	GO:0065003	macromolecular complex assembly
GO:0080027	response to herbivore							GO:0006796	phosphate-containing compound metabolic process	GO:0032984	macromolecular complex disassembly
GO:0009725	response to hormone							GO:0006793	phosphorus metabolic process	GO:0032984	macromolecular complex disassembly
GO:0042542	response to hydrogen peroxide							GO:0006793	phosphorus metabolic process	GO:0043933	macromolecular complex subunit organization
GO:0010035	response to inorganic substance							GO:0016310	phosphorylation	GO:0042256	mature ribosome assembly
GO:0009753	response to jasmonic acid							GO:0000271	polysaccharide biosynthetic process	GO:0042256	mature ribosome assembly
GO:0080167	response to karrikin							GO:0005976	polysaccharide metabolic process	GO:0072330	monocarboxylic acid biosynthetic process
GO:0033993	response to lipid							GO:0048584	positive regulation of response to stimulus	GO:0032787	monocarboxylic acid metabolic process
GO:0002237	response to molecule of bacterial origin							GO:0046777	protein autophosphorylation	GO:0032787	monocarboxylic acid metabolic process
GO:1901698	response to nitrogen compound							GO:0008104	protein localization	GO:0046364	monosaccharide biosynthetic process
GO:0014070	response to organic cyclic compound							GO:0033365	protein localization to organelle	GO:0046364	monosaccharide biosynthetic process
GO:0010033	response to organic substance							GO:0033365	protein localization to organelle	GO:0005996	monosaccharide metabolic process
GO:0010243	response to organonitrogen compound							GO:0036211	protein modification process	GO:0005996	monosaccharide metabolic process
GO:0006970	response to osmotic stress							GO:0006487	protein N-linked glycosylation	GO:0006739	NADP metabolic process
GO:0051707	response to other organism							GO:0006468	protein phosphorylation	GO:0006739	NADP metabolic process
GO:0006979	response to oxidative stress							GO:0009306	protein secretion	GO:0034660	ncRNA metabolic process
GO:1901700	response to oxygen-containing compound							GO:0006605	protein targeting	GO:0030837	negative regulation of actin filament polymerization
GO:0010193	response to ozone							GO:0006605	protein targeting	GO:0051494	negative regulation of cytoskeleton organization
GO:0000302	response to reactive oxygen species							GO:0006605	protein targeting	GO:1905156	negative regulation of photosynthesis
GO:0009751	response to salicylic acid							GO:0006623	protein targeting to vacuole	GO:0043155	negative regulation of photosynthesis, light reaction
GO:0009651	response to salt stress							GO:0006623	protein targeting to vacuole	GO:0031333	negative regulation of protein complex assembly
GO:0009266	response to temperature stimulus							GO:0015031	protein transport	GO:0043242	negative regulation of protein complex disassembly
GO:0009636	response to toxic substance							GO:0006508	proteolysis	GO:1901880	negative regulation of protein depolymerization
GO:0009415	response to water							GO:0009889	regulation of biosynthetic process	GO:0032272	negative regulation of protein polymerization
GO:0009414	response to water deprivation							GO:0008360	regulation of cell shape	GO:1902904	negative regulation of supramolecular fiber organization
GO:0009611	response to wounding							GO:0031326	regulation of cellular biosynthetic process	GO:0046496	nicotinamide nucleotide metabolic process
GO:0016143	S-glycoside metabolic process							GO:2000112	regulation of cellular macromolecule biosynthetic process	GO:0046496	nicotinamide nucleotide metabolic process
GO:0044550	secondary metabolite biosynthetic process							GO:0031323	regulation of cellular metabolic process	GO:0046496	nicotinamide nucleotide metabolic process
GO:0090487	secondary metabolite catabolic process							GO:0031347	regulation of defense response	GO:0071705	nitrogen compound transport
GO:0007165	signal transduction							GO:0031347	regulation of defense response	GO:0051168	nuclear export
GO:0007165	signal transduction							GO:0010468	regulation of gene expression	GO:0051170	nuclear import
GO:0044283	small molecule biosynthetic process							GO:0010556	regulation of macromolecule biosynthetic process	GO:0051170	nuclear import
GO:0044282	small molecule catabolic process							GO:0060255	regulation of macromolecule metabolic process	GO:0051169	nuclear transport
GO:0006790	sulfur compound metabolic process							GO:0019222	regulation of metabolic process	GO:0051169	nuclear transport
GO:0006790	sulfur compound metabolic process							GO:0051171	regulation of nitrogen compound metabolic process	GO:0090304	nucleic acid metabolic process
GO:0009627	systemic acquired resistance							GO:1903506	regulation of nucleic acid-templated transcription	GO:0090304	nucleic acid metabolic process
GO:0009407	toxin catabolic process							GO:0019219	regulation of nucleobase-containing compound metabolic process	GO:0050657	nucleic acid transport
GO:0009404	toxin metabolic process							GO:0080090	regulation of primary metabolic process	GO:0097659	nucleic acid-templated transcription
GO:0009404	toxin metabolic process							GO:0048583	regulation of response to stimulus	GO:0046112	nucleobase biosynthetic process
GO:0009404	toxin metabolic process							GO:0080134	regulation of response to stress	GO:0046112	nucleobase biosynthetic process
GO:0055085	transmembrane transport							GO:0080134	regulation of response to stress	GO:0034654	nucleobase-containing compound biosynthetic process
GO:0006810	transport							GO:2001141	regulation of RNA biosynthetic process	GO:0055086	nucleobase-containing small molecule metabolic process
GO:0006570	tyrosine metabolic process							GO:0051252	regulation of RNA metabolic process	GO:0006913	nucleocytoplasmic transport
								GO:0006355	regulation of transcription, DNA-templated	GO:0006913	nucleocytoplasmic transport
								GO:0009737	response to abscisic acid	GO:0009163	nucleoside biosynthetic process
								GO:0001101	response to acid chemical	GO:0009163	nucleoside biosynthetic process
								GO:0097305	response to alcohol	GO:0009132	nucleoside diphosphate metabolic process
								GO:0009617	response to bacterium	GO:0006165	nucleoside diphosphate phosphorylation
								GO:0046686	response to cadmium ion	GO:0009116	nucleoside metabolic process
								GO:0009269	response to desiccation	GO:0009116	nucleoside metabolic process
								GO:0034976	response to endoplasmic reticulum stress	GO:0009124	nucleoside monophosphate biosynthetic process
								GO:0043207	response to external biotic stimulus	GO:0009124	nucleoside monophosphate biosynthetic process
								GO:0010035	response to inorganic substance	GO:0009123	nucleoside monophosphate metabolic process
								GO:0009753	response to jasmonic acid	GO:1901293	nucleoside phosphate biosynthetic process
								GO:0080167	response to karrikin	GO:1901293	nucleoside phosphate biosynthetic process
								GO:0010038	response to metal ion	GO:0006753	nucleoside phosphate metabolic process
								GO:0006970	response to osmotic stress	GO:0009141	nucleoside triphosphate metabolic process
								GO:0051707	response to other organism	GO:0009165	nucleotide biosynthetic process
								GO:0006979	response to oxidative stress	GO:0009165	nucleotide biosynthetic process
								GO:1901700	response to oxygen-containing compound	GO:0009117	nucleotide metabolic process
								GO:0009651	response to salt stress	GO:0046939	nucleotide phosphorylation
								GO:0009266	response to temperature stimulus	GO:0009225	nucleotide-sugar metabolic process
								GO:0009636	response to toxic substance	GO:0006730	one-carbon metabolic process
								GO:0009415	response to water	GO:0070925	organelle assembly
								GO:0009414	response to water deprivation	GO:0006996	organelle organization
								GO:0009611	response to wounding	GO:0016053	organic acid biosynthetic process
								GO:0010043	response to zinc ion	GO:0006082	organic acid metabolic process
								GO:0042147	retrograde transport, endosome to Golgi	GO:1901360	organic cyclic compound metabolic process
								GO:0031123	RNA 3'-end processing	GO:1901360	organic cyclic compound metabolic process
								GO:0032774	RNA biosynthetic process	GO:1901576	organic substance biosynthetic process
								GO:0006401	RNA catabolic process	GO:1901575	organic substance catabolic process
								GO:0006401	RNA catabolic process	GO:1901575	organic substance catabolic process
								GO:0006403	RNA localization	GO:0071702	organic substance transport
								GO:0016070	RNA metabolic process	GO:1901566	organonitrogen compound biosynthetic process
								GO:0016070	RNA metabolic process	GO:1901564	organonitrogen compound metabolic process
								GO:0006396	RNA processing	GO:0090407	organophosphate biosynthetic process
								GO:0006396	RNA processing	GO:0019637	organophosphate metabolic process
								GO:0050658	RNA transport	GO:0009854	oxidative photosynthetic carbon pathway
								GO:0016145	S-glycoside catabolic process	GO:0006733	oxidoreduction coenzyme metabolic process
								GO:0016143	S-glycoside metabolic process	GO:0006733	oxidoreduction coenzyme metabolic process
								GO:0044550	secondary metabolite biosynthetic process	GO:0006733	oxidoreduction coenzyme metabolic process
								GO:0090487	secondary metabolite catabolic process	GO:0043436	oxoacid metabolic process
								GO:0046903	secretion	GO:0006098	pentose-phosphate shunt
								GO:0032940	secretion by cell	GO:0006098	pentose-phosphate shunt
								GO:0044283	small molecule biosynthetic process	GO:0043043	peptide biosynthetic process
								GO:0044282	small molecule catabolic process	GO:0006518	peptide metabolic process
								GO:0044282	small molecule catabolic process	GO:0015833	peptide transport
								GO:0005985	sucrose metabolic process	GO:0018208	peptidyl-proline modification
								GO:0015770	sucrose transport	GO:0006796	phosphate-containing compound metabolic process
								GO:0044272	sulfur compound biosynthetic process	GO:0006793	phosphorus metabolic process
								GO:0044273	sulfur compound catabolic process	GO:0010205	photoinhibition
								GO:0006790	sulfur compound metabolic process	GO:0009853	photorespiration
								GO:0048731	system development	GO:0015979	photosynthesis
								GO:0009407	toxin catabolic process	GO:0019685	photosynthesis, dark reaction
								GO:0009404	toxin metabolic process	GO:0009765	photosynthesis, light harvesting
								GO:0006351	transcription, DNA-templated	GO:0009765	photosynthesis, light harvesting
								GO:0006412	translation	GO:0009768	photosynthesis, light harvesting in photosystem I
								GO:0055085	transmembrane transport	GO:0019684	photosynthesis, light reaction
								GO:0006810	transport	GO:0019684	photosynthesis, light reaction
								GO:0000162	tryptophan biosynthetic process	GO:0009767	photosynthetic electron transport chain
								GO:0006568	tryptophan metabolic process	GO:0009767	photosynthetic electron transport chain
								GO:0006570	tyrosine metabolic process	GO:0009773	photosynthetic electron transport in photosystem I
								GO:0007034	vacuolar transport	GO:0009773	photosynthetic electron transport in photosystem I
								GO:0007034	vacuolar transport	GO:0048564	photosystem I assembly
								GO:0007033	vacuole organization	GO:0010207	photosystem II assembly
								GO:0016050	vesicle organization	GO:0010206	photosystem II repair
								GO:0016192	vesicle-mediated transport	GO:0046148	pigment biosynthetic process
										GO:0009668	plastid membrane organization
										GO:0009657	plastid organization
										GO:0032544	plastid translation
										GO:0005976	polysaccharide metabolic process
										GO:0005976	polysaccharide metabolic process
										GO:0005976	polysaccharide metabolic process
										GO:0006779	porphyrin-containing compound biosynthetic process
										GO:0006778	porphyrin-containing compound metabolic process
										GO:0006461	protein complex assembly
										GO:0070271	protein complex biogenesis
										GO:0043241	protein complex disassembly
										GO:0043241	protein complex disassembly
										GO:0071822	protein complex subunit organization
										GO:0071822	protein complex subunit organization
										GO:0051261	protein depolymerization
										GO:0006611	protein export from nucleus
										GO:0017038	protein import
										GO:0017038	protein import
										GO:0045037	protein import into chloroplast stroma
										GO:0008104	protein localization
										GO:0072598	protein localization to chloroplast
										GO:0033365	protein localization to organelle
										GO:0019538	protein metabolic process
										GO:0000413	protein peptidyl-prolyl isomerization
										GO:0030091	protein repair
										GO:0006605	protein targeting
										GO:0045036	protein targeting to chloroplast
										GO:0015031	protein transport
										GO:0006782	protoporphyrinogen IX biosynthetic process
										GO:0046501	protoporphyrinogen IX metabolic process
										GO:0042558	pteridine-containing compound metabolic process
										GO:0042451	purine nucleoside biosynthetic process
										GO:0009135	purine nucleoside diphosphate metabolic process
										GO:0009127	purine nucleoside monophosphate biosynthetic process
										GO:0009126	purine nucleoside monophosphate metabolic process
										GO:0009145	purine nucleoside triphosphate biosynthetic process
										GO:0009144	purine nucleoside triphosphate metabolic process
										GO:0006164	purine nucleotide biosynthetic process
										GO:0006163	purine nucleotide metabolic process
										GO:0046129	purine ribonucleoside biosynthetic process
										GO:0009179	purine ribonucleoside diphosphate metabolic process
										GO:0009168	purine ribonucleoside monophosphate biosynthetic process
										GO:0009167	purine ribonucleoside monophosphate metabolic process
										GO:0009206	purine ribonucleoside triphosphate biosynthetic process
										GO:0009205	purine ribonucleoside triphosphate metabolic process
										GO:0009152	purine ribonucleotide biosynthetic process
										GO:0009150	purine ribonucleotide metabolic process
										GO:0072522	purine-containing compound biosynthetic process
										GO:0072521	purine-containing compound metabolic process
										GO:0019362	pyridine nucleotide metabolic process
										GO:0019362	pyridine nucleotide metabolic process
										GO:0019362	pyridine nucleotide metabolic process
										GO:0072525	pyridine-containing compound biosynthetic process
										GO:0072524	pyridine-containing compound metabolic process
										GO:0072524	pyridine-containing compound metabolic process
										GO:0072524	pyridine-containing compound metabolic process
										GO:0042823	pyridoxal phosphate biosynthetic process
										GO:0042822	pyridoxal phosphate metabolic process
										GO:0006090	pyruvate metabolic process
										GO:0006090	pyruvate metabolic process
										GO:0006090	pyruvate metabolic process
										GO:0072593	reactive oxygen species metabolic process
										GO:0019253	reductive pentose-phosphate cycle
										GO:0030834	regulation of actin filament depolymerization
										GO:0009889	regulation of biosynthetic process
										GO:0031326	regulation of cellular biosynthetic process
										GO:2000112	regulation of cellular macromolecule biosynthetic process
										GO:0031323	regulation of cellular metabolic process
										GO:0010468	regulation of gene expression
										GO:0043467	regulation of generation of precursor metabolites and energy
										GO:0010556	regulation of macromolecule biosynthetic process
										GO:0060255	regulation of macromolecule metabolic process
										GO:0019222	regulation of metabolic process
										GO:0051171	regulation of nitrogen compound metabolic process
										GO:1903506	regulation of nucleic acid-templated transcription
										GO:0019219	regulation of nucleobase-containing compound metabolic process
										GO:0010109	regulation of photosynthesis
										GO:0042548	regulation of photosynthesis, light reaction
										GO:0080090	regulation of primary metabolic process
										GO:0043244	regulation of protein complex disassembly
										GO:1901879	regulation of protein depolymerization
										GO:2001141	regulation of RNA biosynthetic process
										GO:0051252	regulation of RNA metabolic process
										GO:0006355	regulation of transcription, DNA-templated
										GO:0009617	response to bacterium
										GO:0046686	response to cadmium ion
										GO:0009409	response to cold
										GO:0009735	response to cytokinin
										GO:0009644	response to high light intensity
										GO:0009644	response to high light intensity
										GO:0009725	response to hormone
										GO:0010035	response to inorganic substance
										GO:0009642	response to light intensity
										GO:0009642	response to light intensity
										GO:0009416	response to light stimulus
										GO:0010038	response to metal ion
										GO:0010033	response to organic substance
										GO:0006970	response to osmotic stress
										GO:0006979	response to oxidative stress
										GO:0009314	response to radiation
										GO:0000302	response to reactive oxygen species
										GO:0009651	response to salt stress
										GO:0009266	response to temperature stimulus
										GO:0022618	ribonucleoprotein complex assembly
										GO:0022613	ribonucleoprotein complex biogenesis
										GO:0071426	ribonucleoprotein complex export from nucleus
										GO:0071166	ribonucleoprotein complex localization
										GO:0071826	ribonucleoprotein complex subunit organization
										GO:0042455	ribonucleoside biosynthetic process
										GO:0042455	ribonucleoside biosynthetic process
										GO:0009185	ribonucleoside diphosphate metabolic process
										GO:0009119	ribonucleoside metabolic process
										GO:0009119	ribonucleoside metabolic process
										GO:0009156	ribonucleoside monophosphate biosynthetic process
										GO:0009156	ribonucleoside monophosphate biosynthetic process
										GO:0009161	ribonucleoside monophosphate metabolic process
										GO:0009201	ribonucleoside triphosphate biosynthetic process
										GO:0009199	ribonucleoside triphosphate metabolic process
										GO:0009260	ribonucleotide biosynthetic process
										GO:0009260	ribonucleotide biosynthetic process
										GO:0009259	ribonucleotide metabolic process
										GO:0046390	ribose phosphate biosynthetic process
										GO:0046390	ribose phosphate biosynthetic process
										GO:0019693	ribose phosphate metabolic process
										GO:0042273	ribosomal large subunit biogenesis
										GO:0042273	ribosomal large subunit biogenesis
										GO:0000028	ribosomal small subunit assembly
										GO:0042255	ribosome assembly
										GO:0042254	ribosome biogenesis
										GO:0032774	RNA biosynthetic process
										GO:0006405	RNA export from nucleus
										GO:0006403	RNA localization
										GO:0016070	RNA metabolic process
										GO:0016070	RNA metabolic process
										GO:0050658	RNA transport
										GO:0071428	rRNA-containing ribonucleoprotein complex export from nucleus
										GO:0071428	rRNA-containing ribonucleoprotein complex export from nucleus
										GO:0009070	serine family amino acid biosynthetic process
										GO:0009069	serine family amino acid metabolic process
										GO:0009069	serine family amino acid metabolic process
										GO:0044283	small molecule biosynthetic process
										GO:0019252	starch biosynthetic process
										GO:0019252	starch biosynthetic process
										GO:0005982	starch metabolic process
										GO:0005982	starch metabolic process
										GO:0044272	sulfur compound biosynthetic process
										GO:0044272	sulfur compound biosynthetic process
										GO:0006790	sulfur compound metabolic process
										GO:0097435	supramolecular fiber organization
										GO:0035999	tetrahydrofolate interconversion
										GO:0035999	tetrahydrofolate interconversion
										GO:0046653	tetrahydrofolate metabolic process
										GO:0033014	tetrapyrrole biosynthetic process
										GO:0033013	tetrapyrrole metabolic process
										GO:0016109	tetraterpenoid biosynthetic process
										GO:0016108	tetraterpenoid metabolic process
										GO:0035384	thioester biosynthetic process
										GO:0010027	thylakoid membrane organization
										GO:0042793	transcription from plastid promoter
										GO:0006351	transcription, DNA-templated
										GO:0006412	translation
										GO:0006413	translational initiation
										GO:0006810	transport
										GO:0006099	tricarboxylic acid cycle
										GO:0072350	tricarboxylic acid metabolic process
										GO:0043039	tRNA aminoacylation
										GO:0006418	tRNA aminoacylation for protein translation
										GO:0006399	tRNA metabolic process
										GO:0042819	vitamin B6 biosynthetic process
										GO:0042816	vitamin B6 metabolic process
										GO:0009110	vitamin biosynthetic process
										GO:0006766	vitamin metabolic process
										GO:0042364	water-soluble vitamin biosynthetic process
										GO:0006767	water-soluble vitamin metabolic process

## Sheet: Suppl DS3
Supplemental Data, Wang et al., (2022). Integrated omics reveal novel functions of FERONIA. Plant Cell.
Supplemental Data Set S1. Mis-regulated gene list in FER omics data
motif	score	fg.matches	fg.size	bg.matches	bg.size	fold.increase	Enrich.seq	Enrich.pro	TAIR.enrich.pro
.......[ST]...SPR.	623.188	25	2523	576	1497192	25.756	SGTPKTTSRPISPRR;NHGSPTASVAQSPRR;GEVEGTWSPFYSPRH;VTSLAASSPARSPRR;LKHGSGFSISQSPRN;NLFADSPSQSASPRY;PVKRKSGTFSRSPRF;ASPQAISSKPPSPRA;PVNNRSLSQVFSPRV;SYPWSRASFIASPRW;_____MTSPGKSPRS;VAKRVNFSPMSSPRV;IKDNGKVSAQASPRI;PSGSRSRSVEVSPR_;EGADGYVSVEVSPRL;PHILSESSPSSSPRS;SPKVHRTTSMESPRV;SPRVLRTTSMESPRL;MDRILSHSQEVSPRT;TATPKIISTSVSPRG;VSKRFKFSPMSSPRT;SYNSYPDSAESSPRS;KGFGVEDSDAESPRD;AEEIKQFSATNSPRK;SYNSYPDSTDSSPRS	Q93W28;Q94K80::A0A1P8B569;Q9FKL3;F4HRE0::Q9C636;Q9CAD5;Q9SL08::Q9AT60;Q9SJ62;Q8LPG9::B3H4F6;Q8VYR7::A8MS82;Q8GXX7::A0A1I9LM16;C0Z2J1;Q940P1;F4IXW2;Q8L3X8::Q9LYR4;Q93YU8;Q9LZJ5;Q8VY20::A0A1P8B8B1;Q9SA50;A0A1P8BA84::A0A1P8BA88::A0A1P8BA94::Q940Q0::F4KF77;A0A1P8BCE3::Q9LXC6;Q9FMP8::B3H5D4;Q9FNC2;Q9FGF3	AT4G15545;AT4G35890::AT4G35890;AT5G57610;AT1G45688::AT1G45688;AT1G63700;AT2G05590::AT2G05590;AT2G35880;AT2G43680::AT2G43680;AT2G47160::AT2G47160;AT3G02830::AT3G02830;AT1G11360;AT3G09760;AT3G43300;AT3G55460::AT5G13420;AT3G60320;AT3G62700;AT4G14740::AT4G14740;AT1G16520;AT5G03180::AT5G03180::AT5G03180::AT5G03180::AT5G03180;AT5G09620::AT5G09620;AT5G12150::AT5G12150;AT5G44040;AT5G64430;;;;;;;;;;;;;;;;…
...S...[ST]PR.....	622.995	25	2754	482	1516403	28.559	VQSSRGPTPRPSNFE;EIYSLNTTPRGSNFN;SSLSGRSTPRGSPTL;VSLSPAQTPRSSDKS;STLSDPGSPRRDVPS;KTTSRPISPRRHSVS;PTASVAQSPRRPSRQ;SDLSDPSTPRFRDDS;GTWSPFYSPRHHGHH;QQQSQNQTPRTRAVP;AASSPARSPRRPVYY;AISSKPPSPRAEPPT;RSLSQVFSPRVSGIR;SRASFIASPRWQDPS;_MTSPGKSPRSDRKS;VNFSPMSSPRVGQRG;GKVSAQASPRIGTHG;RSRSVEVSPR_____;GYVSVEVSPRLADDT;LSHSQEVSPRTSGRL;FKFSPMSSPRTGRRV;YPDSAESSPRSRDVE;VEDSDAESPRDIHCS;KQFSATNSPRKSPSR;YPDSTDSSPRSREIE	Q9S7Z8::Q940Y5::A8MQX0;Q940Y5::A8MQX0;Q9LSB5;Q9LZU5::A0A2H1ZEJ0;Q940N7;Q93W28;Q94K80::A0A1P8B569;Q8GXZ3;Q9FKL3;Q93Y06;F4HRE0::Q9C636;Q8LPG9::B3H4F6;Q8VYR7::A8MS82;Q8GXX7::A0A1I9LM16;C0Z2J1;Q940P1;F4IXW2;Q8L3X8::Q9LYR4;Q8VY20::A0A1P8B8B1;A0A1P8BA84::A0A1P8BA88::A0A1P8BA94::Q940Q0::F4KF77;A0A1P8BCE3::Q9LXC6;Q9FMP8::B3H5D4;Q9FNC2;Q9FGF3	AT1G70940::AT1G23080::AT1G23080;AT1G23080::AT1G23080;AT3G15940;AT3G45850::AT3G45850;AT4G05150;AT4G15545;AT4G35890::AT4G35890;AT5G01020;AT5G57610;AT5G67200;AT1G45688::AT1G45688;AT2G43680::AT2G43680;AT2G47160::AT2G47160;AT3G02830::AT3G02830;AT1G11360;AT3G09760;AT3G43300;AT3G55460::AT5G13420;AT4G14740::AT4G14740;AT5G03180::AT5G03180::AT5G03180::AT5G03180::AT5G03180;AT5G09620::AT5G09620;AT5G12150::AT…
...S.P.[ST]P......	622.984	30	2498	836	1496616	21.4997	GRRSRPETPLLKWKV;MHDSEPPTPHSTTKM;MVSSSPVSPSKETDR;RSTSRPATPTRRSTT;TDPSPPMSPILGATR;DKRSNPTTPEVKNAH;KKRSAPTTPINQNAA;TIPSLPTSPKLHCRT;VRSSAPATPYNNNKE;ESPSPPLSPNRRVLR;AITSLPVSPCSSPLR;SDTSPPPSPASKDTV;KSYSDPPSPGRFKPF;ISNSCPVTPPVSSPT;ARESRPPSPAFATIA;PISSEPSSPGRQASA;ASKSNPSSPPHLAEG;GSKSIPSSPTSCYSL;ASSSSPASPSYYNKP;SKKSVPVSPGSRSLT;PSLSRPSSPGPRVRN;QDFSPPPSPSAPKHA;PFVSAPSSPGRGPPP;DEQSQPSSPSVKKTE;ISNSAPVTPPVSSPT…	Q9LPT5;F4IIM1;Q9C6M2;Q9S7V5;Q9LIR6;F4JTA8::Q8RXF0;Q9T074;Q0WQX9;Q0WMJ7::Q9SGI5;Q8GUM0;F4HRJ4;F4HS98::A0A1P8AR50::F4HS99;Q8H0Z6::F4IA20;Q8S307;Q8GXC6::F4HZ25;Q9ZUM1::A0A1P8B0S4;F4IFM0::F4IFM1::F4IFL9::A0A1P8B1V0::Q7X8U5::A0A1P8B1V4;Q9FRR2;Q66GS2::A0A1P8B0L1;F4IIU4::A0A1P8B0X3;Q9C9Y9;F4J8V5;Q9LZK2;Q93ZH3;Q9LN63::F4HP45;Q84VQ1::Q2V357;Q9FIZ5;Q9FKT4;Q9LSL6	AT1G50660;AT2G22125;AT1G25530;AT3G09000;AT3G23920;AT4G25610::AT4G25610;AT4G37870;AT5G65683;AT3G01860::AT3G01860;AT1G38131;AT1G53570;AT1G01320::AT1G01320::AT1G01320;AT1G71710::AT1G71710;AT1G75080;AT1G75370::AT1G75370;AT2G02170::AT2G02170;AT2G20950::AT2G20950::AT2G20950::AT2G20950::AT2G20950::AT2G20950;AT1G08760;AT2G26100::AT2G26100;AT2G34680::AT2G34680;AT3G08670;AT3G18770;AT3G62630;AT4G11790;AT1G1…
.......[ST]SP.....	615.305	121	2729	10165	1515921	6.61228	AVVRSLSSSPQKTSL;PSTTPDHSSPDESSR;RSIGFNPTSPTRLSI;PVGRSPVTSPVRASQ;ENKKSPDTSPTRRST;____MVSSSPVSPSK;DEDLVSSSSPKEALL;EKKKSPDTSPSAEAK;SSLPKTVTSPDPETP;VTIPSLPTSPKLHCR;STISTNPSSPISTAS;GETDDELSSPKKKNG;SGGKGRSSSPPGNVD;SPKDEMKSSPQEETK;DLSNVTSTSPRVVNV;EVTSLAASSPARSPR;SETSDTTTSPSRVGS;SLPVSPCSSPLRQLG;SPGRNLPSSPSHSIK;KNSKQSDTSPPPSPA;YSLARQRSSPADFFT;PGQKESVTSPDRETP;DIRNKFSTSPSIIDR;SLDDDTVSSPKEALS;CPVTPPVSSPTSKNP…	F4HZK3::Q8H1F3;F4HZS8;Q8GZA4;F4HTN8::Q9SR48;O81644;Q9C6M2;Q9C664::A0A1P8AW02::A0A1P8AW21::A0A1P8AW03::A0A1P8AVZ4::A0A1P8AW50;O81645;F4JNM2::F4JNM3;Q0WQX9;Q66GP0::A0A1P8BEF2;Q9ZQC5::A0A1P8AZ83;P42698;Q9C865;A0A1P8AMX7::F4HRB5;F4HRE0::Q9C636;Q9C698::F4HV50;F4HRJ4;Q6IMT1::F4I9T6;F4HS98::A0A1P8AR50::F4HS99;Q8H102;Q9LNE0;Q9CAJ1;Q9C9B9;Q8S307;Q9C9Q4;Q9ZUM1::A0A1P8B0S4;B5X0I6;F4IFM0::F4IFM1::F4IFL9::A0A…	AT1G15280::AT1G15280;AT1G22060;AT1G65320;AT1G67590::AT1G67590;AT2G41740;AT1G25530;AT1G26190::AT1G26190::AT1G26190::AT1G26190::AT1G26190::AT1G26190;AT3G57410;AT4G29440::AT4G29440;AT5G65683;AT5G67385::AT5G67385;AT2G37080::AT2G37080;AT1G30480;AT1G31440;AT1G45207::AT1G45207;AT1G45688::AT1G45688;AT1G47900::AT1G47900;AT1G53570;AT1G58250::AT1G58250;AT1G01320::AT1G01320::AT1G01320;AT1G05805;AT1G06070;AT1…
......S[ST]P......	615.305	78	2402	7737	1487470	6.24306	STTPDHSSPDESSRC;ESSGRFSTPLGSGNV;KQPKTPSTPAAGGSK;ESKSLTSTPLRQLRR;RSVFDPSTPRHQDGA;PPVYRYSTPERPREP;SSSSTTSTPSIKAKL;PKGSLKSTPSFKSGT;TNEASTSTPTANVNQ;RNASLTSSPVAKRVN;APVMRISTPELPPPV;ESPEPVSTPKSNPQP;EDELFPSTPGKFKID;QVKAGDSTPEELANA;TISTNPSSPISTAST;ETDDELSSPKKKNGS;PKDEMKSSPQEETKS;LPVSPCSSPLRQLGP;PGRNLPSSPSHSIKI;SLARQRSSPADFFTY;LDDDTVSSPKEALSR;PVTPPVSSPTSKNPK;ESSSGTSSPSQFSLP;TKSSLDSSPIPDKSS;EESHPNSSPQKEKEE…	F4HZS8;Q9S9Q9;Q9FVQ1;Q9FX86;Q9C5E5;F4IFM0::A0A1P8B1X2::F4IFM1::F4IFL9::A0A1P8B1V0::A0A1P8B1W5::Q7X8U5::A0A1P8B1V4::A0A1P8B1U9;A0A1P8AXQ0::A0A1P8AXJ9::F4IVP3;Q9SQT6::B3H497;Q9SFB6::A0A1I9LPC3::A0A1I9LPC2;Q940P1;Q940N7;Q9M0B6;Q9FF90;Q66GP0::A0A1P8BEF2;Q9ZQC5::A0A1P8AZ83;Q9C865;F4HRJ4;Q6IMT1::F4I9T6;Q8H102;Q9C9B9;Q8S307;Q9C9Q4;B5X0I6;Q9SKY9;F4ISU2;O80643;P93755;F4IG73;F4IK44::Q9M1R7::Q8GXD3;Q9SRH7;Q…	AT1G22060;AT1G30440;AT1G48920;AT1G49580;AT2G20900;AT2G20950::AT2G20950::AT2G20950::AT2G20950::AT2G20950::AT2G20950::AT2G20950::AT2G20950::AT2G20950;AT2G27060::AT2G27060::AT2G27060;AT3G06330::AT3G06330;AT3G07980::AT3G07980::AT3G07980;AT3G09760;AT4G05150;AT4G30440;AT5G23900;AT5G67385::AT5G67385;AT2G37080::AT2G37080;AT1G31440;AT1G53570;AT1G58250::AT1G58250;AT1G05805;AT1G73980;AT1G75080;AT1G75100;AT2…
.......[ST]...SP..	615.305	81	2324	8377	1479733	6.15664	___MRGRSYTPSPPR;ATTPVGRSPVTSPVR;RTPSRDQTPPASPAR;LVAENKKSPDTSPTR;FNRAPPPSSTGSPPR;NLPLSFRTPPVSPPR;EAAAPLKTPENSPSA;KAHGTDPSPPMSPIL;DIRRKPVSPSQSPTG;LTAEKKKSPDTSPSA;QTTTPRLTPPGSPPI;TPAPSIISGDDSPSL;EKKESGSTDGDSPTE;KGRFKVTSADLSPKG;KKEATESTAPGSPTG;RINSGALSATMSPKD;STSVTIPSLPTSPKL;TSSSTISTNPSSPIS;ENVRAITSLPVSPCS;SQTAKLVSPIASPSI;RLLQIFGSNIFSPDR;NSKQSDTSPPPSPAS;PEDRWSVSGLKSPKS;LSGVKSYSDPPSPGR;SLNKNKETVSSSPLS…	Q9SEU4::Q9LHP2::A0A2H1ZEE9;F4HTN8::Q9SR48;A0A1P8AYN4::A0A1P8AYH5::Q9SKR5;O81644;Q8H136;Q93YQ1;Q9LW88;Q9LIR6;Q9ASW3::F4IWT1;O81645;Q93W28;Q5XEZ5;F4JKH6;Q84WU5;Q8VYW7;Q9FKB6;Q0WQX9;Q66GP0::A0A1P8BEF2;F4HRJ4;Q9C6F8;Q9SI85;F4HS98::A0A1P8AR50::F4HS99;Q9C9V6;Q8H0Z6::F4IA20;Q9C9Q4;Q8GXC6::F4HZ25;Q9ZUM1::A0A1P8B0S4;Q8RXE7::A0A1P8ANR5::F4HXP0;F4IFM0::F4IFM1::F4IFL9::A0A1P8B1V0::Q7X8U5::A0A1P8B1V4;Q9FRR2;Q…	AT1G55310::AT3G13570::AT1G55310;AT1G67590::AT1G67590;AT2G20960::AT2G20960::AT2G20960;AT2G41740;AT3G01540;AT3G08850;AT3G15970;AT3G23920;AT3G49260::AT3G49260;AT3G57410;AT4G15545;AT4G22120;AT4G28080;AT5G14720;AT5G16210;AT5G48800;AT5G65683;AT5G67385::AT5G67385;AT1G53570;AT1G58070;AT1G62630;AT1G01320::AT1G01320::AT1G01320;AT1G67900;AT1G71710::AT1G71710;AT1G75100;AT1G75370::AT1G75370;AT2G02170::AT2G021…
.....S.[ST]P......	615.305	123	3160	10073	1553645	6.00359	VVRSLSSSPQKTSLS;ARNVSSPSPEISRTP;PSPEISRTPRRDL__;SNNNASETPKASLTR;SERGPSTTPDHSSPD;GQNDDSGSPRTPRSR;_MRGRSYTPSPPRGY;EIYSLSSTPRGSNFN;GGSLPSPTPNQITTP;TPKQRSKTPEPSPRI;SSPRFSGSPVSTGTP;___MVSSSPVSPSKE;PRKNRSYTPEQARSQ;GQYDDSGSPRTPKSR;EDLVSSSSPKEALLR;RHRTLSSTPLALVGA;ANRTLSSTPLALVGA;SPEPESETPTRIQPA;HASPVSTTPEPKRTS;RGGIVSLSPAQTPRS;KPVSPSQSPTGFGKR;EMDTDSSTPVVKTKV;SKRSGSSTPVNTVPE;PILSASGTPKTTSRP;AQITNSATPTTTPRS…	F4HZK3::Q8H1F3;Q9LDZ5;A0A1P8APZ6::F4HY32::A0A1P8AQ08::F4HY33;F4HZS8;F4HPS0::F4HPS1::F4HPR9;Q9SEU4::Q9LHP2::A0A2H1ZEE9;Q8RWZ6::A0A1P8AY30;Q9SIV5::A0A1P8B1D0;A0A1P8AYN4::A0A1P8AYH5::Q9SKR5;O48724;Q9C6M2;Q9LHP2;Q9LDN6;Q9C664::A0A1P8AW02::A0A1P8AW21::A0A1P8AW03::A0A1P8AVZ4::A0A1P8AW50;P92941::P92942;Q9LHF0;Q0WPH8;Q9LZU5::A0A2H1ZEJ0;Q9ASW3::F4IWT1;Q9M2U8::A0A1I9LTW1;Q9LEX1;Q93W28;O65655;Q8L6X8;Q8W0Y9:…	AT1G15280::AT1G15280;AT1G20650;AT1G21630::AT1G21630::AT1G21630::AT1G21630;AT1G22060;AT1G53165::AT1G53165::AT1G53165;AT1G55310::AT3G13570::AT1G55310;AT2G01420::AT2G01420;AT2G16485::AT2G16485;AT2G20960::AT2G20960::AT2G20960;AT2G26570;AT1G25530;AT3G13570;AT3G15220;AT1G26190::AT1G26190::AT1G26190::AT1G26190::AT1G26190::AT1G26190;AT5G40890::AT3G27170;AT3G28920;AT3G44200;AT3G45850::AT3G45850;AT3G49260:…
......R[ST].S.....	615.305	85	2608	8564	1505756	5.73046	QHSAVVRSLSSSPQK;GTSDIERTNSSLHEF;SNSPAKRTVSLSSVP;NGKYVERTGSLESPL;DTSPTRRSTSSNPAD;SSSGSSRSTSRPATP;TNLHPQRTLSYPTPP;KALTVLRTVSLRIER;PLVKANRTLSSTPLA;KRSSYQRTLSGGLGS;TGQSSKRSGSSTPVN;GRTGGIRTLSDLNRR;SSRGGIRTLSDLNRR;PAFTWIRSQSESGAM;EQSQKLRSFSTGSNK;SRGWITRTLSGDQWE;PDTQSVRTTSGPLGP;QSYLNRRSNSFRSPT;LQRLPRRTTSLGSND;TSTTRDRSASRNSVD;VSVGNRRTNSLALPR;KKLDYQRTVSLDLSN;QDTKLSRTTSDSSDE;SSRLPPRTLSGGFNR;VDGVAARSLSEISEV…	F4HZK3::Q8H1F3;A0A1P8ASQ6::A0A1P8ASK1::Q9SAJ2;Q0WNP8;Q9ZQC5::A0A1P8AZ83;O81644;Q9S7V5;Q9LTT8::A0A1I9LRS8;Q9LIK0;P92941::P92942;Q9LFA4;Q9LEX1;Q9SUG6::Q8RWU7;Q9SYS3;Q8GYX5;A0A1P8B4T8::Q9M0F0;O48946;Q8L707;F4K5Y5::F4K5Y4::A0A1P8BFE3::F4K5Y6;Q9ZWB3;Q9C8E6;A0A1P8AMX7::F4HRB5;Q8S9K7::F4HYJ3;Q9C690;A0A1P8AMU5::A0A1P8AMT7::Q9C7J8::F4I3L9;Q9C9Q4;P42763;F4IA60;Q0WPK4;Q9ZU48;Q6IM92;C0LGE0::F4HSE1::A0A1P8AQ0…	AT1G15280::AT1G15280;AT1G79570::AT1G79570::AT1G79570;AT2G33990;AT2G37080::AT2G37080;AT2G41740;AT3G09000;AT3G13300::AT3G13300;AT3G22960;AT5G40890::AT3G27170;AT3G52870;AT3G61050;AT4G22150::AT4G04210;AT4G04570;AT4G25620;AT4G29310::AT4G29310;AT4G32410;AT4G36890;AT5G43310::AT5G43310::AT5G43310::AT5G43310;AT1G03930;AT1G42550;AT1G45207::AT1G45207;AT1G48635::AT1G48635;AT1G51140;AT1G56230::AT1G56230::AT1G…
.......[ST].SP....	615.305	107	3037	9857	1543572	5.51723	SAVVRSLSSSPQKTS;HEARNVSSPSPEISR;VRGQNDDSGSPRTPR;TVSSPRFSGSPVSTG;PRAEVPRTLSPKPPS;_____MVSSSPVSPS;RAPPPSSTGSPPRSF;FRRNASLTSSPVAKR;VRGQYDDSGSPRTPK;LDEDLVSSSSPKEAL;QRRGGIVSLSPAQTP;RRKPVSPSQSPTGFG;__MERARTESPSYFR;RAVSKRASLSPNSRT;NSGALSATMSPKDNY;QRTGYNLTPSPSPRS;TGYNLTPSPSPRSCV;RYGEVEGTWSPFYSP;GSGGKGRSSSPPGNV;SNDNGCRSESPSPPL;KPRARRLSLSPWRSR;LDLSNVTSTSPRVVN;DSETSDTTTSPSRVG;HGSGFSISQSPRNMS;SERPQRRSQSPSSLQ…	F4HZK3::Q8H1F3;Q9LDZ5;F4HPS0::F4HPS1::F4HPR9;O48724;Q8LPG9::B3H4F6;Q9C6M2;Q8H136;Q940P1;Q9LDN6;Q9C664::A0A1P8AW02::A0A1P8AW21::A0A1P8AW03::A0A1P8AVZ4::A0A1P8AW50;Q9LZU5::A0A2H1ZEJ0;Q9ASW3::F4IWT1;Q8VZL1;Q9C6N3;Q9FKB6;Q9LTA6;Q9FKL3;P42698;Q8GUM0;Q9C8E6;A0A1P8AMX7::F4HRB5;Q9C698::F4HV50;Q9CAD5;F4I5B1;Q94BQ6::B9DFN3::F4I3X3;Q9C9Q4;Q8S3U9;Q39117;Q9SYM1;Q9ZUM1::A0A1P8B0S4;Q8RXE7::A0A1P8ANR5::F4HXP0;Q0…	AT1G15280::AT1G15280;AT1G20650;AT1G53165::AT1G53165::AT1G53165;AT2G26570;AT2G43680::AT2G43680;AT1G25530;AT3G01540;AT3G09760;AT3G15220;AT1G26190::AT1G26190::AT1G26190::AT1G26190::AT1G26190::AT1G26190;AT3G45850::AT3G45850;AT3G49260::AT3G49260;AT5G13260;AT1G27850;AT5G48800;AT5G49665;AT5G57610;AT1G30480;AT1G38131;AT1G42550;AT1G45207::AT1G45207;AT1G47900::AT1G47900;AT1G63700;AT1G64180;AT1G70100::AT1G7…
.R..S..[ST].......	615.305	89	2843	8729	1525132	5.46961	GRKQSKTSFSVPSPK;KRTVSLSSVPAKTPF;ERTGSLESPLRRRNV;SRHMSPPTPPKAATP;RRNASLTSSPVAKRV;QRTLSYPTPPLNLQS;NRGLSQQTSDAASQK;TRDFSNPSTRRTRST;QREVSTLSDPGSPRR;LRSFSTGSNKEFKFD;RRSNSFRSPTSLDSS;SRSVSDLSDPSTPRF;DRKSSDCSVSTSEKS;SRRMSCTSETDDDED;RRTTSLGSNDFQKFP;SRKPSESSDYAGSDL;DRSASRNSVDGPLSK;PRIASEESSEEEEEE;SRTTSDSSDEAVSKF;SRALSSITRVVSRGS;LRWDSTTSEEAKENL;ARSLSEISEVDAVRI;RRSQSPSSLQVKFED;RRNLSDLSLTDDSKG;SRLRSVSSYPDLRLR…	Q9C8E6;Q0WNP8;Q9ZQC5::A0A1P8AZ83;Q9ZNU3;Q940P1;Q9LTT8::A0A1I9LRS8;F4J077;Q9LJX0;Q940N7;Q8GYX5;Q8L707;Q8GXZ3;Q0WRY5;Q9FLL5::F4JWY3;F4K5Y5::F4K5Y4::A0A1P8BFE3::F4K5Y6;Q9FMP8::B3H5D4;Q9ZWB3;Q9C642::F4HRD2;Q8S9K7::F4HYJ3;Q38821::F4I9M3::A0A1P8AUA0;Q9SYG5;A0A1P8AMU5::A0A1P8AMT7::Q9C7J8::F4I3L9;F4I5B1;F4IDB4::F4IDB3;Q9CAJ1;P42763;F4IA60;O64545;C0LGE0::F4HSE1::A0A1P8AQ09::A0A1P8APW9;Q6NLF1;Q8RXE7::A0A1P…	AT1G42550;AT2G33990;AT2G37080::AT2G37080;AT2G46630;AT3G09760;AT3G13300::AT3G13300;AT3G22270;AT3G28860;AT4G05150;AT4G25620;AT4G36890;AT5G01020;AT5G02800;AT5G41140::AT5G41140;AT5G43310::AT5G43310::AT5G43310::AT5G43310;AT5G12150::AT5G12150;AT1G03930;AT1G45230::AT1G45230;AT1G48635::AT1G48635;AT1G51690::AT1G51690::AT1G51690;AT1G54090;AT1G56230::AT1G56230::AT1G56230::AT1G56230;AT1G64180;AT1G72410::AT1G…
....R..[ST]..S....	323.306	87	2930	8583	1533715	5.30588	RLNERILSSLSRRSV;SHEARNVSSPSPEIS;SPAKRTVSLSSVPAK;KYVERTGSLESPLRR;DLFRRNASLTSSPVA;PLLKRHRTLSSTPLA;RFMGRTITGQSSKRS;AKIQREVSTLSDPGS;SQKLRSFSTGSNKEF;YLNRRSNSFRSPTSL;KKHSRSVSDLSDPST;HKLDRKSSDCSVSTS;TEESRRMSCTSETDD;RLPRRTTSLGSNDFQ;PRFSRQKTSPSLQSP;VLLSRKPSESSDYAG;TTRDRSASRNSVDGP;LRRPRIASEESSEEE;TKLSRTTSDSSDEAV;TPSQRPSTSSSSGGF;KIILRWDSTTSEEAK;GVAARSLSEISEVDA;DALRRNLSDLSLTDD;KRFSRLRSVSSYPDL;EKLHRSDSSSSSSSE…	Q93V56;Q9LDZ5;Q0WNP8;Q9ZQC5::A0A1P8AZ83;Q940P1;P92941::P92942;Q9LEX1;Q940N7;Q8GYX5;Q8L707;Q8GXZ3;Q0WRY5;Q9FLL5::F4JWY3;F4K5Y5::F4K5Y4::A0A1P8BFE3::F4K5Y6;Q9XGR4::A0A1P8BH17;Q9FMP8::B3H5D4;Q9ZWB3;Q9C642::F4HRD2;Q8S9K7::F4HYJ3;Q8GXW8;Q9SYG5;A0A1P8AMU5::A0A1P8AMT7::Q9C7J8::F4I3L9;F4IDB4::F4IDB3;Q9CAJ1;P42763;Q8S3U9;F4IA60;Q9SYM1;O64545;C0LGE0::F4HSE1::A0A1P8AQ09::A0A1P8APW9;Q6NLF1;Q8RXE7::A0A1P8ANR5…	AT1G01050;AT1G20650;AT2G33990;AT2G37080::AT2G37080;AT3G09760;AT5G40890::AT3G27170;AT3G61050;AT4G05150;AT4G25620;AT4G36890;AT5G01020;AT5G02800;AT5G41140::AT5G41140;AT5G43310::AT5G43310::AT5G43310::AT5G43310;AT5G44090::AT5G44090;AT5G12150::AT5G12150;AT1G03930;AT1G45230::AT1G45230;AT1G48635::AT1G48635;AT1G04780;AT1G54090;AT1G56230::AT1G56230::AT1G56230::AT1G56230;AT1G72410::AT1G72410;AT1G72790;AT1G7…
.......[ST]P...S..	320.924	57	2183	6254	1462980	6.10804	KTSFSVPSPKMTSRS;SIGFNPTSPTRLSIG;ATPVRATTPVGRSPV;RDQTPPASPARGSRS;___MEGKSPDLESIG;AEPPTLDTPRPPSPR;LDTPRPPSPRAASLR;AEVPRTLSPKPPSPR;SMDMTPKSPEPESET;PSSKVVMTPDTPSKG;PVFIKPESPEPVSTP;PRLTPPGSPPILSAS;TVSGEIRTPDTQSVR;TKELDPETPTSVSTL;RFSRQKTSPSLQSPL;RACLWIRTPVRSSAP;PNKKTRGSPSSSSAT;EVPRFMESPKCPSDS;NVAAAPRSPERVSPK;KIPVSRNSPIVSSEI;KASSFVYSPGRFSDH;IVQQLTGSPSRESLP;PSSPRGASPQAISSK;TPSRLCPSPLSQSSK;RETWDGTSPISSSNA…	Q9C8E6;Q8GZA4;F4HTN8::Q9SR48;A0A1P8AYN4::A0A1P8AYH5::Q9SKR5;Q9SLM4;Q8LPG9::B3H4F6;Q9LHF0;Q8H1D4;Q940N7;Q93W28;O48946;Q0WNW4;Q9XGR4::A0A1P8BH17;Q0WMJ7::Q9SGI5;Q9LQM3;Q9C698::F4HV50;F4HRJ4::A0A1P8AT18::A0A1P8ASW4;Q9CAI5;Q8RXE7::A0A1P8ANR5::F4HXP0;O82170;Q6EVK6;Q8VYR7::A8MS82;Q9LDN6;Q8GXT3::A0A1I9LLG6::A0A1I9LLG7::A0A1I9LLG5;Q9LFA4;Q9LQU7::F4HXV4;Q9M199;Q9STN5::F4JFX5;Q9SA50;F4JLS1;Q0WLR1::A0A1P8B8G…	AT1G42550;AT1G65320;AT1G67590::AT1G67590;AT2G20960::AT2G20960::AT2G20960;AT2G40980;AT2G43680::AT2G43680;AT3G28920;AT3G62800;AT4G05150;AT4G15545;AT4G32410;AT5G16720;AT5G44090::AT5G44090;AT3G01860::AT3G01860;AT1G32360;AT1G47900::AT1G47900;AT1G53570::AT1G53570::AT1G53570;AT1G72710;AT1G08680::AT1G08680::AT1G08680;AT2G35230;AT2G46020;AT2G47160::AT2G47160;AT3G15220;AT3G20640::AT3G20640::AT3G20640::AT3G…
....SP.[ST].......	319.962	60	1939	8221	1419225	5.34195	DDSGSPRTPRSRLGL;RFSGSPVSTGTPKNV;ADRRSPRTPVNEIQK;DDSGSPRTPKSRLGI;RVHASPVSTTPEPKR;PKALSPTTSAASGGE;NSFRSPTSLDSSVDG;NSFFSPPTPSRLNQS;LTRLSPKTPRVLPWE;RASLSPNSRTSRSSK;PKALSPTTSVASKGE;TNPSSPISTASTGKP;KTRGSPSSSSATTTS;SPPPSPASKDTVVDE;PPVSSPTSKNPKPLP;TVSSSPLSRTSSKAD;TPIRSPISSEPSSPG;QASASPMSNKELSEK;SIPSSPTSCYSLPNS;SSSLSPGSNKSSGSA;SSGVSPDSRDAKNSS;SVPVSPGSRSLTKST;SPSSSPLSRFKFLRD;RGCRSPASLQGR___;VEPISPMSARVSMLA…	F4HPS0::F4HPS1::F4HPR9;O48724;Q9ZQC5;Q9LDN6;Q0WPH8;F4JP52::A0A1P8B518;Q8L707;Q93ZH7;A0A1P8BH59;Q9C6N3;B9DFV2::A0A178UD59::A0A178UBX9::A0A1P8BBL5;Q66GP0::A0A1P8BEF2;Q9LQM3;F4HS98::A0A1P8AR50::F4HS99;Q8S307;Q9C9Q4;Q9ZUM1::A0A1P8B0S4;Q9FRR2;Q0WQB7;A0A1P8B1S9::A0A1P8B1T2::Q8GYT8;F4IIU4::A0A1P8B0X3;O80643;A8MRI7::A0A1P8AY74::Q494P4;P93755;Q8LPG9::B3H4F6;Q6EVK6;Q8RWY3::F4JAV9;Q940P1;Q9CAF4;Q9LUN2;Q6A33…	AT1G53165::AT1G53165::AT1G53165;AT2G26570;AT2G37080;AT3G15220;AT3G44200;AT4G17410::AT4G17410;AT4G36890;AT5G03040;AT5G04020;AT1G27850;AT5G47430::AT5G47430;AT5G67385::AT5G67385;AT1G32360;AT1G01320::AT1G01320::AT1G01320;AT1G75080;AT1G75100;AT2G02170::AT2G02170;AT1G08760;AT2G25800;AT2G28150::AT2G28150::AT2G28150;AT2G34680::AT2G34680;AT2G39560;AT2G40070::AT2G40070::AT2G40070;AT2G41900;AT2G43680::AT2G4…
.......[ST]..SP...	319.016	50	1802	7191	1393037	5.37513	DSYKIEKSEVSPERE;NRAPPPSSTGSPPRS;EKTSESGSALSPEKV;GNDRKDDTGDSPLCT;SLDEDLVSSSSPKEA;RNYKAHGTDPSPPMS;EVRSMDMTPKSPEPE;VPSSGRASVNSPTAS;SSSSLPKTVTSPDPE;QDTSGEFSAASPERL;NGPPNKKTRGSPSSS;SLDLSNVTSTSPRVV;GGKNSKQSDTSPPPS;PSPGQKESVTSPDRE;SLSWEKFSSFSPNKY;KLSLDDDTVSSPKEA;TLRLITESSGSPSKA;SHRFTTASSSSPASP;ALRSVSSSGVSPDSR;EEATQPNSSSSPPNS;KSRDIDLSFSSPTKR;RKTLSLSSNRSPKTQ;SSDSSISSRKSPTTA;LLSKSFNSQLSPANA;LEEDPHASPLSPKQS…	F4I8B9;Q8H136;A0A1I9LR13::F4J9K9;F4JFS3::F4JFS2::A0A1I9LS39;Q9C664::A0A1P8AW02::A0A1P8AW21::A0A1P8AW03::A0A1P8AVZ4::A0A1P8AW50;Q9LIR6;Q9LHF0;Q9SU08::Q0WQ57::A0A1P8B6Z5::F4JRF7::A0A1P8B700::F4JRG0::A0A1P8B708;F4JNM2::F4JNM3;Q941L0;Q9LQM3;A0A1P8AMX7::F4HRB5;F4HS98::A0A1P8AR50::F4HS99;Q9LNE0;Q94BQ6::B9DFN3::F4I3X3;Q9C9B9;Q8S3U9;Q66GS2::A0A1P8B0L1;A0A1P8B1S9::A0A1P8B1T2::Q8GYT8;O82277;F4ISU2;P60838::…	AT1G65010;AT3G01540;AT3G05900::AT3G05900;AT3G14172::AT3G14172::AT3G14172;AT1G26190::AT1G26190::AT1G26190::AT1G26190::AT1G26190::AT1G26190;AT3G23920;AT3G28920;AT4G12780::AT4G12770::AT4G12780::AT4G12770::AT4G12780::AT4G12780::AT4G12780;AT4G29440::AT4G29440;AT5G05170;AT1G32360;AT1G45207::AT1G45207;AT1G01320::AT1G01320::AT1G01320;AT1G06070;AT1G70100::AT1G70100::AT1G70100;AT1G73980;AT1G76850;AT2G26100…
.....SP[ST].......	318.101	66	2468	8310	1495780	4.81355	GFNPTSPTRLSIGRS;EMRDISPTAAGLGLP;KSPDTSPTRRSTSSN;SSSPVSPSKETDRKS;STPRGSPTLRKVHSG;KTPENSPSAEDA___;VSPSQSPTGFGKRGW;KSPDTSPSAEAKDEK;RASVNSPTASQMDEL;PPKALSPTTSAASGG;ISGDDSPSLPFSGKL;STDGDSPTEKDAGDS;SGNHGSPTASVAQSP;SNSFRSPTSLDSSVD;RARTESPSYFRQWSG;STAPGSPTGQGPESP;SRQKTSPSLQSPLKS;PPKALSPTTSVASKG;PVFGLSPTRNGHLSG;KKTRGSPSSSSATTT;SDTTTSPSRVGSRLS;VSPIASPSISQTASS;RNLPSSPSHSIKIEK;QRRSQSPSSLQVKFE;NKFSTSPSIIDRRSR…	Q8GZA4;F4HRT5;O81644;Q9C6M2;Q9LSB5;Q9LW88;Q9ASW3::F4IWT1;O81645;Q9SU08::Q0WQ57::A0A1P8B6Z5::F4JRF7::A0A1P8B700::F4JRG0::A0A1P8B708;F4JP52::A0A1P8B518;Q5XEZ5;F4JKH6;Q94K80::A0A1P8B569;Q8L707;Q8VZL1;Q8VYW7;Q9XGR4::A0A1P8BH17;B9DFV2::A0A178UD59::A0A178UBX9::A0A1P8BBL5;Q8VWF5;Q9LQM3;Q9C698::F4HV50;Q9C6F8;Q6IMT1::F4I9T6;F4I5B1;Q9CAJ1;Q8S307;Q9C9Q4;Q8S3U9;Q9FRR2;Q66GS2::A0A1P8B0L1;F4ISU2;O82170;Q8RWY3:…	AT1G65320;AT1G67230;AT2G41740;AT1G25530;AT3G15940;AT3G15970;AT3G49260::AT3G49260;AT3G57410;AT4G12780::AT4G12770::AT4G12780::AT4G12770::AT4G12780::AT4G12780::AT4G12780;AT4G17410::AT4G17410;AT4G22120;AT4G28080;AT4G35890::AT4G35890;AT4G36890;AT5G13260;AT5G16210;AT5G44090::AT5G44090;AT5G47430::AT5G47430;AT1G29400;AT1G32360;AT1G47900::AT1G47900;AT1G58070;AT1G58250::AT1G58250;AT1G64180;AT1G72790;AT1G75…
.......[ST]P..S...	317.597	37	1752	4727	1385846	6.19152	GGGGTNMTPRPSNLT;PPPSSTGSPPRSFHE;ETRSRVETPTGSTVG;IRGGPAVTPAGSFGR;SPRRDVPSPYGSTSS;SGRASVNSPTASQMD;CPPPKALSPTTSAAS;KRQSRRNTPAPSIIS;RISGNHGSPTASVAQ;VAPPKKETPPSSGGA;KVTSADLSPKGSTNS;KTSPSLQSPLKSVRE;CPPPKALSPTTSVAS;VGHRKIPSPPNSFNA;RATTPIRSPISSEPS;LSNLFADSPSQSASP;SKFKDENSPVGSRAE;LSLPIIQTPVVSKEI;CQAIKHVSPDLSCNP;SNNLREESPGPSGGG;FASAAIATPPISKEI;LPEKKANSPDSSYQK;EGFDKMFSPKASRAG;NPELERKSPSSSLIQ;LHRKLDGSPNTSGPP…	Q940Y5::A8MQX0;Q8H136;A0A1I9LSS1::Q9CAW9;Q9LYC2;Q940N7;Q9SU08::Q0WQ57::A0A1P8B6Z5::F4JRF7::A0A1P8B700::F4JRG0::A0A1P8B708;F4JP52::A0A1P8B518;Q5XEZ5;Q94K80::A0A1P8B569;Q9LZF1::F4KFA7;Q84WU5;Q9XGR4::A0A1P8BH17;B9DFV2::A0A178UD59::A0A178UBX9::A0A1P8BBL5;Q9C9U5;Q9ZUM1::A0A1P8B0S4;Q9SL08::Q9AT60;Q9SJU0;F4I0Z0;Q94A87;Q9ZVI3;Q3EDL4::F4HSC9;Q9CAF4;F4JES7::Q84R14;Q6A332::A0A1I9LMF3;Q94AB2;Q9LY75;O23088;Q8…	AT1G23080::AT1G23080;AT3G01540;AT3G11590::AT3G11590;AT3G63000;AT4G05150;AT4G12780::AT4G12770::AT4G12780::AT4G12770::AT4G12780::AT4G12780::AT4G12780;AT4G17410::AT4G17410;AT4G22120;AT4G35890::AT4G35890;AT5G03380::AT5G03380;AT5G14720;AT5G44090::AT5G44090;AT5G47430::AT5G47430;AT1G73660;AT2G02170::AT2G02170;AT2G05590::AT2G05590;AT2G21380;AT1G09440;AT1G10090;AT2G38610;AT1G01540::AT1G01540;AT3G10650;AT3…
...SP..[ST].......	317.229	60	2243	8376	1471356	4.69897	LSSSPQKTSLSRNRY;SSPSPEISRTPRRDL;VGRSPVTSPVRASQR;FSGSPVSTGTPKNVD;NKKSPDTSPTRRSTS;TGDSPLCTPSSSSVS;VHASPVSTTPEPKRT;KKKSPDTSPSAEAKD;DVPSPYGSTSSAPVM;SVNSPTASQMDELDD;KALSPTTSAASGGEK;KPVSPKKSVTFSETN;KALSPTTSVASKGEK;NPSSPISTASTGKPP;TRGSPSSSSATTTSA;KLVSPIASPSISQTA;PIASPSISQTASSSS;LPSSPSHSIKIEKSD;SRNSPIVSSEINKLS;KIPSPPNSFNAKNRA;VSESPRVSTKRDPVG;YERSPQETKLKRRRS;DENSPVGSRAELTQG;KAVSPGASPKYMSSE;RGVSPCSSEKLLSLS…	F4HZK3::Q8H1F3;Q9LDZ5;F4HTN8::Q9SR48;O48724;O81644;F4JFS3::F4JFS2::A0A1I9LS39;Q0WPH8;O81645;Q940N7;Q9SU08::Q0WQ57::A0A1P8B6Z5::F4JRF7::A0A1P8B700::F4JRG0::A0A1P8B708;F4JP52::A0A1P8B518;O80386;B9DFV2::A0A178UD59::A0A178UBX9::A0A1P8BBL5;Q66GP0::A0A1P8BEF2;Q9LQM3;Q9C6F8;Q6IMT1::F4I9T6;Q9CAI5;Q9C9U5;Q9SYM1;Q9ZQR4::A0A1P8AZH6::A0A1P8AZE8;Q9SJU0;P46573;O81643::Q2V445::A0A1P8AZB7::F4ILN8;O82277;Q94A87;Q…	AT1G15280::AT1G15280;AT1G20650;AT1G67590::AT1G67590;AT2G26570;AT2G41740;AT3G14172::AT3G14172::AT3G14172;AT3G44200;AT3G57410;AT4G05150;AT4G12780::AT4G12770::AT4G12780::AT4G12770::AT4G12780::AT4G12780::AT4G12780;AT4G17410::AT4G17410;AT4G27430;AT5G47430::AT5G47430;AT5G67385::AT5G67385;AT1G32360;AT1G58070;AT1G58250::AT1G58250;AT1G72710;AT1G73660;AT1G78610;AT2G14520::AT2G14520::AT2G14520;AT2G21380;AT2…
.......[ST]....SP.	316.406	37	1341	5909	1239738	5.7888	KSSLSGRSTPRGSPT;ASGTPKTTSRPISPR;SEKKESGSTDGDSPT;SMSPRRISGNHGSPT;HKGRFKVTSADLSPK;GKKEATESTAPGSPT;KTSSSTISTNPSSPI;KTDSEVTSLAASSPA;CPSDSETSDTTTSPS;RENVRAITSLPVSPC;PAHKPESSSGTSSPS;KKSQGTKSSLDSSPI;EGELMEESHPNSSPQ;KGLHAKASSFVYSPG;GASPQAISSKPPSPR;NLGFPRISSASTSPE;NVKSLFLSSTSASPA;CLDKAAISKNESSPS;WGKSKDDSSVQSSPS;FALPILQSEWNSSPV;KKLDVTNSGAAYSPR;EPKSVSSSQLISSPA;KSDKQARSQTHSSPS;WYPSSQQSSAANSPP;NNSRGPVSEGAGSPK…	Q9LSB5;Q93W28;F4JKH6;Q94K80::A0A1P8B569;Q84WU5;Q8VYW7;Q66GP0::A0A1P8BEF2;F4HRE0::Q9C636;Q9C698::F4HV50;F4HRJ4;Q9C9Q4;B5X0I6;Q8RXE7::A0A1P8ANR5::F4HXP0;Q8LPG9::B3H4F6;Q9SRR2;Q9LVE0;Q9LI74::F4JA42::A0A1I9LT48;Q9LMY2::A2RVL9;Q9FT53;Q9M1J3;O23088;Q9SA50;Q8SAB7;Q8LA96;Q8H100;C0LGQ9;Q8RWL6;Q9LNQ4;A0A1P8BGZ2::Q9LYP2;Q8GX37;Q9FH24;F4HWD0::F4HWD1;Q9FIL6;F4HZS8	AT3G15940;AT4G15545;AT4G28080;AT4G35890::AT4G35890;AT5G14720;AT5G16210;AT5G67385::AT5G67385;AT1G45688::AT1G45688;AT1G47900::AT1G47900;AT1G53570;AT1G75100;AT2G06210;AT1G08680::AT1G08680::AT1G08680;AT2G43680::AT2G43680;AT3G07540;AT3G21670;AT3G25690::AT3G25690::AT3G25690;AT1G13650::AT1G13650;AT3G52290;AT3G57070;AT4G00890;AT1G16520;AT4G16340;AT4G17720;AT4G17890;AT4G20940;AT4G35780;AT1G17500;AT5G07240…
....S.S[ST].......	315.41	71	1674	17235	1374042	3.38136	KSFFSLSTFRGKGND;RSFFSLSTFRSKGND;PTKTSLSTSHSSLKK;SLSTSHSSLKKEKVS;AEIYSLSSTPRGSNF;QENESSSSTTSTPSI;PTRRSTSSNPADDIP;SSGSSRSTSRPATPT;LCTPSSSSVSKDGSG;RLSHSLSTKSLSLRS;NLSYSYSTGADGRIE;SSKRSGSSTPVNTVP;KLLFSESSYVTTRVM;SPYGSTSSAPVMRIS;QKLRSFSTGSNKEFK;SSDCSVSTSEKSRAK;ETPTSVSTLFNKKLH;FPRPSKSTTPLKNSP;LTASSSSSTTANIVY;SLTSSRSSISLSGER;GCRSSASTSVTIPSL;EKKTSSSTISTNPSS;KKASSISSER_____;SSSDSDSSEGGDGEK;AASSSDSSDEDSDEE…	F4IDB4::F4IDB3::Q9LQI8;O48683;Q8RWZ6::A0A1P8AY30;A0A1P8AXQ0::A0A1P8AXJ9::F4IVP3;O81644;Q9S7V5;F4JFS3::F4JFS2::A0A1I9LS39;Q9LJX0;Q9LEX1;A0A1P8B517::F4JI10::F4JI11;Q940N7;Q8GYX5;Q0WRY5;Q0WNW4;Q8L6X8;Q9FH24;P0DH79::Q0WLC7;Q0WQX9;Q66GP0::A0A1P8BEF2;Q9S9Q9;Q7X9V3;Q9FVQ1;Q9FX99::F4I3D1;Q9C8K2;Q8GXW8;Q9C8M9::A8MQH3;Q9ZUJ2;P43298;Q94K75::A0A1P8AM12::A0A1P8AM09;F4IA60;Q0WPK4;Q9MB58;Q6IM92;Q8RXE7::A0A1P8AN…	AT1G72410::AT1G72410::AT1G17360;AT1G24160;AT2G01420::AT2G01420;AT2G27060::AT2G27060::AT2G27060;AT2G41740;AT3G09000;AT3G14172::AT3G14172::AT3G14172;AT3G28860;AT3G61050;AT4G01330::AT4G01330::AT4G01330;AT4G05150;AT4G25620;AT5G02800;AT5G16720;AT5G17160;AT5G49100;AT5G50640::AT5G50530;AT5G65683;AT5G67385::AT5G67385;AT1G30440;AT1G32070;AT1G48920;AT1G49730::AT1G49730;AT1G51500;AT1G04780;AT1G53730::AT1G53…
R..S...[ST].......	315.205	41	1715	7077	1381119	4.66554	RGRSYTPSPPRGYGR;RGLSQQTSDAASQKS;RDFSNPSTRRTRSTR;RTRSTRLSHSLSTKS;RNLSYSYSTGADGRI;RYGSFKGTPPSEKFK;RLTSRQDTSGEFSAA;RKFSGDFSRSDCFYD;RSASEIMSKMEETAK;RTVSLDLSNVTSTSP;RIASEESSEEEEEEE;RSLSASGSFRNDSTP;RSSSDEISERIVDFV;RHSSFELSKESAKVT;RELSLGHSKRESTPP;RFMSQSSSFPTKGAY;RFGSSFLSSGLIRRH;RWRSDETSDDEDELT;RAASNGRTGPSLSRP;RSGSAPPTVEGLLRA;RSPSSDSSISSRKSP;RLSSDLSSSAGMEKV;RPHSRAGSIDESRSV;RTRSRSRSVEDSADI;RSRSVEDSADIKDKS…	Q9SEU4::Q9LHP2::A0A2H1ZEE9;F4J077;Q9LJX0;Q7XYW9;Q941L0;A0A1P8AU41::A0A1P8AU58::Q9C752;Q9MAM1;A0A1P8AMX7::F4HRB5;Q9C642::F4HRD2;Q9MB58;Q0WVL7::F4HQB9::A0A1P8AQY7;Q9SL76::F4IUD7;Q0WQB7;Q9SJ62;F4IUW3::A0A1P8B0T4;Q84JU6;Q9C9Y9;Q9SS47;F4J3R7;F4JFS3::F4JFS2::A0A1I9LS39;Q9SAD7;F4J5A9::F4J5A7;Q9SMU2;Q8SAB7;F4JNE3::F4JNE4::F4JNE2;A0A1P8B633::Q8L7S5;Q0WVM7;Q9FZ45;Q8LPK2;Q94AV6;Q6NNJ2;Q93YP9;F4HQZ1;Q9FIU1;P…	AT1G55310::AT3G13570::AT1G55310;AT3G22270;AT3G28860;AT4G31540;AT5G05170;AT1G30280::AT1G30280::AT1G30280;AT1G01140;AT1G45207::AT1G45207;AT1G45230::AT1G45230;AT1G07110;AT1G79830::AT1G79830::AT1G79830;AT2G20050::AT2G20050;AT2G25800;AT2G35880;AT2G39130::AT2G39130;AT2G39810;AT3G08670;AT3G10360;AT3G10420;AT3G14172::AT3G14172::AT3G14172;AT1G13020;AT3G23900::AT3G23900;AT3G49050;AT4G16340;AT4G17140::AT4G1…
.......[ST].S..S..	315.113	91	2030	18147	1437372	3.55066	LNERILSSLSRRSVA;APTKTSLSTSHSSLK;MEPETSDSGSMASGS;SVQENESSSSTTSTP;ENESSSSTTSTPSIK;SPSYLKKTSSMKSSS;KDEKTSESGSALSPE;PNLNPTGSKSTGSSL;DSPLCTPSSSSVSKD;RSTRLSHSLSTKSLS;YDKADDATISSGSYR;SARPNTGSKSDPSAV;RPVKGGSTMSVLSRH;KKKKKMLTASSSSST;LLPRRSLTSSRSSIS;PRRSLTSSRSSISLS;HSVMKSSSDSDSSEG;SSRRAIPSSSRPSSA;PSSAGGPSDSRSSSR;MESPKCPSDSETSDT;PAAAKAASSSDSSDE;DSRIFGPSSSTTSRS;GPSSSTTSRSHYSRS;LNRTFGSSLSLNSGP;PSFKKVPSLSSLSSR…	Q93V56;O48683;O04379;A0A1P8AXQ0::A0A1P8AXJ9::F4IVP3;F4IRW0::A0A178VZ48;A0A1I9LR13::F4J9K9;Q8VZI9;F4JFS3::F4JFS2::A0A1I9LS39;Q9LJX0;Q93YU8;P56820;Q8LPQ8::F4JMZ7;Q9FH24;P0DH79::Q0WLC7;Q7X9V3;Q9ZWB3;Q9C698::F4HV50;Q9FVQ1;Q9FX99::F4I3D1;A0A1P8ASX9::Q8RWU2;Q9C8K2;Q8GXW8;F4HYL9::A0A1P8APP7::F4HYM0::F4HYL8;Q9C6F8;Q9ZUJ2;P43298;Q9C9Q4;P42763;Q9MB58;Q6IM92;Q6NQ63;Q8RXE7::A0A1P8ANR5::F4HXP0;O82233;O64843::…	AT1G01050;AT1G24160;AT1G48410;AT2G27060::AT2G27060::AT2G27060;AT2G37840;AT3G05900::AT3G05900;AT3G11100;AT3G14172::AT3G14172::AT3G14172;AT3G28860;AT3G60320;AT4G20980;AT4G35300::AT4G35300;AT5G49100;AT5G50640::AT5G50530;AT1G32070;AT1G03930;AT1G47900::AT1G47900;AT1G48920;AT1G49730::AT1G49730;AT1G50120::AT1G50120;AT1G51500;AT1G04780;AT1G54920::AT1G54920::AT1G54920::AT1G54920;AT1G58070;AT1G60010;AT1G66…
.....S.[ST]S......	315.096	77	1879	17967	1411004	3.21823	TSLSTSHSSLKKEKV;FGRKQSKTSFSVPSP;GGESKSLTSTPLRQL;GAEIYSLSSTPRGSN;VQENESSSSTTSTPS;AKRTVSLSSVPAKTP;SPTRRSTSSNPADDI;PLCTPSSSSVSKDGS;AKLLFSESSYVTTRV;PSPYGSTSSAPVMRI;ESRRMSCTSETDDDE;ELTNRSETSSFNLQT;KMLTASSSSSTTANI;MLTASSSSSTTANIV;RSLTSSRSSISLSGE;LSRKPSESSDYAGSD;HKKASSISSER____;KCPSDSETSDTTTSP;LSRTTSDSSDEAVSK;KAASSSDSSDEDSDE;FGPSSSTTSRSHYSR;FKKVPSLSSLSSRRH;PSQRPSTSSSSGGFN;QRPSTSSSSGGFNIG;ILRWDSTTSEEAKEN…	O48683;Q9C8E6;Q9FX86;Q8RWZ6::A0A1P8AY30;A0A1P8AXQ0::A0A1P8AXJ9::F4IVP3;Q0WNP8;O81644;F4JFS3::F4JFS2::A0A1I9LS39;A0A1P8B517::F4JI10::F4JI11;Q940N7;Q9FLL5::F4JWY3;Q9LTC0;Q9FH24;P0DH79::Q0WLC7;Q9FMP8::B3H5D4;Q9S9Q9;Q9C698::F4HV50;Q8S9K7::F4HYJ3;Q9FVQ1;Q9FX99::F4I3D1;Q9C8K2;Q8GXW8;Q9SYG5;Q9ZUJ2;P43298;Q94K75::A0A1P8AM12::A0A1P8AM09;Q9CAJ1;P42763;Q0WPK4;Q9MB58;Q6IM92;A0A1P8B2T9::O64580;O64843::A0A1P8B…	AT1G24160;AT1G42550;AT1G49580;AT2G01420::AT2G01420;AT2G27060::AT2G27060::AT2G27060;AT2G33990;AT2G41740;AT3G14172::AT3G14172::AT3G14172;AT4G01330::AT4G01330::AT4G01330;AT4G05150;AT5G41140::AT5G41140;AT5G47070;AT5G49100;AT5G50640::AT5G50530;AT5G12150::AT5G12150;AT1G30440;AT1G47900::AT1G47900;AT1G48635::AT1G48635;AT1G48920;AT1G49730::AT1G49730;AT1G51500;AT1G04780;AT1G54090;AT1G60010;AT1G66150;AT1G06…
....RT.[ST].......	314.897	28	1603	3506	1356807	6.75975	SDIERTNSSLHEFGN;PLSRRTRTLKGDSQF;LHPQRTLSYPTPPLN;LTVLRTVSLRIERWW;LKRHRTLSSTPLALV;VKANRTLSSTPLALV;SSYQRTLSGGLGSPK;TGGIRTLSDLNRRSE;RGGIRTLSDLNRRSG;GWITRTLSGDQWEKK;TQSVRTTSGPLGPSD;MERARTESPSYFRQW;VGNRRTNSLALPRSS;LDYQRTVSLDLSNVT;KKLRRTESGPW____;RLPPRTLSGGFNRSF;VGSLRTCTTEQDGNE;SPLSRTSSKADVVST;AFPMRTESGDLPSLS;LSANRTSTDKLQKLA;LQPQRTLSYPTPPLN;PSTRRTRSTRLSHSL;SLIKRTPSSQLRSLT;PSLNRTLSRPHSIKY;PVSPRTSTGSYNDGF…	A0A1P8ASQ6::A0A1P8ASK1::Q9SAJ2;Q93YU5::A0A1I9LSY6;Q9LTT8::A0A1I9LRS8;Q9LIK0;P92941::P92942;Q9LFA4;Q9SUG6::Q8RWU7;A0A1P8B4T8::Q9M0F0;O48946;Q8VZL1;Q9C8E6;A0A1P8AMX7::F4HRB5;Q9M7Q4::F4HRC9::A0A1P8AV75;Q9C690;F4HRT5;Q9C9Q4;Q9M8X0;Q9LJD8::Q9SFB6::A0A1I9LPC3::A0A1I9LPC2;Q9LTT9;Q9LJX0;Q9LQU7::F4HXV4;Q8LPK2;Q9FMZ0;Q9FKY3;Q8VZ31;Q9LNC4	AT1G79570::AT1G79570::AT1G79570;AT3G10380::AT3G10380;AT3G13300::AT3G13300;AT3G22960;AT5G40890::AT3G27170;AT3G52870;AT4G22150::AT4G04210;AT4G29310::AT4G29310;AT4G32410;AT5G13260;AT1G42550;AT1G45207::AT1G45207;AT1G45249::AT1G45249::AT1G45249;AT1G51140;AT1G67230;AT1G75100;AT3G04140;AT3G13530::AT3G07980::AT3G07980::AT3G07980;AT3G13290;AT3G28860;AT1G14840::AT1G14840;AT4G25960;AT5G42750;AT5G65990;AT1G0…
..S..S.[ST].......	314.723	96	2126	19354	1456726	3.39872	QKSFFSLSTFRGKGN;KRSFFSLSTFRSKGN;KQSKTSFSVPSPKMT;NESSSSTTSTPSIKA;TSSMKSSSGIKVDTR;LESIGSGTTTKRSSV;SGSSRSTSRPATPTR;NYSTDSLTRNSYISK;AASQKSETGLQFRSK;QSSKRSGSSTPVNTV;KSSDCSVSTSEKSRA;RMSCTSETDDDEDQK;TASSSSSTTANIVYK;ASSSSSTTANIVYKR;TSSRSSISLSGERSG;SRSSISLSGERSGER;CRSSASTSVTIPSLP;KSSSDSDSSEGGDGE;RGSPSSSSATTTSAA;FTSQRSASEIMSKME;SDSETSDTTTSPSRV;VPSLSSLSSRRHQPL;RPSTSSSSGGFNIGK;NNSIQSSSSVETKKL;TNSASSRSKTWRPSL…	F4IDB4::F4IDB3::Q9LQI8;Q9C8E6;A0A1P8AXQ0::A0A1P8AXJ9::F4IVP3;F4IRW0::A0A178VZ48;Q9SLM4;Q9S7V5;Q9C660;F4J077;Q9LEX1;Q0WRY5;Q9FLL5::F4JWY3;Q9FH24;P0DH79::Q0WLC7;Q0WQX9;Q7X9V3;Q9LQM3;Q9MAM1;Q9C698::F4HV50;Q9C8K2;Q8GXW8;Q9C8M9::A8MQH3;Q9ZUJ2;F4IDB4::F4IDB3;P42763;Q9ZVA7;Q0WPK4;Q6IM92;Q8RXE7::A0A1P8ANR5::F4HXP0;Q8RWY6;F4IIU4::A0A1P8B0X3;Q9SJ62;Q8LPG9::B3H4F6;Q6EVK6;Q9ZNU3;Q0WMJ7::Q9SGI5;Q940P1;F4J8L3:…	AT1G72410::AT1G72410::AT1G17360;AT1G42550;AT2G27060::AT2G27060::AT2G27060;AT2G37840;AT2G40980;AT3G09000;AT1G26150;AT3G22270;AT3G61050;AT5G02800;AT5G41140::AT5G41140;AT5G49100;AT5G50640::AT5G50530;AT5G65683;AT1G32070;AT1G32360;AT1G01140;AT1G47900::AT1G47900;AT1G51500;AT1G04780;AT1G53730::AT1G53730;AT1G60010;AT1G72410::AT1G72410;AT1G76180;AT1G78880;AT1G79090;AT1G07490;AT1G08680::AT1G08680::AT1G0868…
.......[ST]P......	307.653	127	1304	41413	1233829	2.90165	SQKVKATTPTPDKEP;KVKATTPTPDKEPLL;RGERPAFTPQSGNFR;KIEKSEVSPERETEL;RQEMRDISPTAAGLG;WEKFSAFSPNKYLEE;KKRNQPRTPNSDAEV;DAEVIALSPKTLMAT;SQGGSLPSPTPNQIT;PTPNQITTPTAKRRN;REPDEDVTPRSNGSG;RSKTPEPSPRIPQTQ;MGTSLVGTPKAAEMK;GSPVSTGTPKNVDSH;KVVADRRSPRTPVNE;TLSPKPPSPRAEVPR;SPPSRHMSPPTPPKA;PTPPKAATPPPPPPR;SESGSALSPEKVVPT;GASPRGASPGAVTPK;GASPGAVTPKSVRSI;ANVNQGDSPVADGGK;SFRTPPVSPPRTNYL;SRSQGEETPPSKELR;TPPLNLQSPRSNHNP…	Q9XI36;Q9FVQ1;F4I8B9;F4HRT5;O48683;Q9ZUL3;Q9SIV5::A0A1P8B1D0;F4IFM0::A0A1P8B1X2::F4IFM1::F4IFL9::A0A1P8B1V0::A0A1P8B1W5::Q7X8U5::A0A1P8B1V4::A0A1P8B1U9;A0A1P8AYN4::A0A1P8AYH5::Q9SKR5;Q9SLN1;O48724;Q9ZQC5;Q8LPG9::B3H4F6;Q9ZNU3;A0A1I9LR13::F4J9K9;Q9S7V6;Q9SFB6::A0A1I9LPC3::A0A1I9LPC2;Q93YQ1;F4IYK6;Q9LTT8::A0A1I9LRS8;F4JFS3::F4JFS2::A0A1I9LS39;Q9LH74::F4IWA1;Q9LSB5;Q0WPH8;Q9FVE6::F4J378;Q9LFA4;F4JKH…	AT1G15340;AT1G48920;AT1G65010;AT1G67230;AT1G24160;AT2G02070;AT2G16485::AT2G16485;AT2G20950::AT2G20950::AT2G20950::AT2G20950::AT2G20950::AT2G20950::AT2G20950::AT2G20950::AT2G20950;AT2G20960::AT2G20960::AT2G20960;AT2G23360;AT2G26570;AT2G37080;AT2G43680::AT2G43680;AT2G46630;AT3G05900::AT3G05900;AT3G07790;AT3G07980::AT3G07980::AT3G07980;AT3G08850;AT3G08960;AT3G13300::AT3G13300;AT3G14172::AT3G14172::A…
.....S.[ST].......	307.653	180	1177	91381	1192416	1.99557	SPQKTSLSRNRYPPD;VTRQNSGSIPILPAT;AEYLRSITLENKRTR;GGGGESKSLTSTPLR;GEGEISVTKVVGTYG;AKKFSSRSIGFNPTS;KEDSDSDSDTDTSSK;DSDSDSDTDTSSKHR;PPTPHSTTKMSLRDR;PELEESGTRFMESDP;LTEEESLSGKDYLDP;PTNQDSDTEPKKETE;KTNEASTSTPTANVN;GDMSSSRSQGEETPP;TRLSHSLSTKSLSLR;ATGDGSSSDEEGVTK;DATISSGSYRGGGDI;WIRSQSESGAMSLSD;SPPILSASGTPKTTS;PLRRQSQSGPLTSRT;KSVTFSETNMEEKYY;DTDNTSETEDQKELE;DQGDDSKTQEESDAE;KFLTQSGTFKDGDLR;SDCSVSTSEKSRAKS…	F4HZK3::Q8H1F3;Q9FZ45;Q9C8G9;Q9FX86;F4IB81;Q8GZA4;Q9C9V6;F4IIM1;O82291;Q9ZV07::A0A1P8AZD1;A0A1I9LR13::F4J9K9;Q9SFB6::A0A1I9LPC3::A0A1I9LPC2;F4IYK6;Q9LJX0;A0A1I9LNN0::F4J0P2;Q93YU8;Q9SYS3;Q93W28;A0A1P8B4B2::A0A1P8B4B7::A0A1P8B4A5::Q8RWU9;O80386;F4JKH6;F4JNM2::F4JNM3;Q94A06::Q9S7U9;Q0WRY5;Q9LZ82;Q9LZ71;Q0WNW4;Q8L6X8;Q9FN48;Q9FID9::Q9FID8;Q38890;Q9LK35;Q0WQX9;F4I2H1::Q9LR53;Q9ZWB3;Q6NQ48;Q9M7Q2::Q9L…	AT1G15280::AT1G15280;AT1G16860;AT1G30400;AT1G49580;AT1G51940;AT1G65320;AT1G67900;AT2G22125;AT2G35490;AT2G39010::AT2G39010;AT3G05900::AT3G05900;AT3G07980::AT3G07980::AT3G07980;AT3G08960;AT3G28860;AT3G50590::AT3G50590;AT3G60320;AT4G04570;AT4G15545;AT4G24100::AT4G24100::AT4G24100::AT4G24100;AT4G27430;AT4G28080;AT4G29440::AT4G29440;AT4G26070::AT4G29810;AT5G02800;AT5G04430;AT5G04550;AT5G16720;AT5G1716…
.......[ST].S.....	307.653	234	1575	113563	1353301	1.77049	SSSPQKTSLSRNRYP;GSVSMKKTNSGPLSK;GSNSMKKTNSGPLSK;GGVTRQNSGSIPILP;KAQKSFFSLSTFRGK;QAQKSFFSLSTFRGK;DFKRSFFSLSTFRSK;ANAKIKKTESANQLE;KPAPTKTSLSTSHSS;TKTSLSTSHSSLKKE;SDGGDGETESQRLDE;FYMEPETSDSGSMAS;SSAKQPKTPSTPAAG;VVKKKEDSDSDSDTD;KKKEDSDSDSDTDTS;DSDSDTDTSSKHRLL;TDRVRADTSSDEEDD;LTGAEIYSLSSTPRG;DPSDAIGTSSEEGYA;NSVQENESSSSTTST;VLPEALKTRSQLQAD;KKTSSMKSSSGIKVD;DELTEEESLSGKDYL;TSPTRRSTSSNPADD;PSKDEKTSESGSALS…	F4HZK3::Q8H1F3;Q9FZ45::Q9ZVA7;Q9FZ45;F4IDB4::F4IDB3::Q9LQI8;Q0WSY2;O48683;Q9C8E6;O04379;Q9FVQ1;Q9C9V6;Q9SAG7;Q8RWZ6::A0A1P8AY30;Q8RWY6;A0A1P8AXQ0::A0A1P8AXJ9::F4IVP3;Q682S0::F4INU4;F4IRW0::A0A178VZ48;Q9ZV07::A0A1P8AZD1;O81644;A0A1I9LR13::F4J9K9;Q9SFB6::A0A1I9LPC3::A0A1I9LPC2;Q9C660;Q8VZI9;A0A1I9LSS1::Q9CAW9;F4JFS3::F4JFS2::A0A1I9LS39;Q9LW88;Q67YG7;Q9LJX0;A0A1I9LNN0::F4J0P2;Q9M2U8::A0A1I9LTW1;Q93Y…	AT1G15280::AT1G15280;AT1G16860::AT1G78880;AT1G16860;AT1G72410::AT1G72410::AT1G17360;AT1G19835;AT1G24160;AT1G42550;AT1G48410;AT1G48920;AT1G67900;AT1G80930;AT2G01420::AT2G01420;AT2G20190;AT2G27060::AT2G27060::AT2G27060;AT2G30520::AT2G30520;AT2G37840;AT2G39010::AT2G39010;AT2G41740;AT3G05900::AT3G05900;AT3G07980::AT3G07980::AT3G07980;AT1G26150;AT3G11100;AT3G11590::AT3G11590;AT3G14172::AT3G14172::AT3G…
.......[ST].DE....	23.9655	33	821	4915	1000742	8.18407	LVKTVTETIDEISDG;DRVRADTSSDEEDDL;IPEDDFDTEDEDLDF;EEEEEEETEDEDTFE;______MTKDELTEE;GATGDGSSSDEEGVT;EDETETETDDEDDYC;DEEENETSDDEAEPK;LKGCFDISEDEDNAT;MSPYMGETDDELSSP;DSKEFLTSSDEEEES;DEDSDEESEDEKPAQ;VKIELGLSSDEDEK_;NVGPEEISDDEIELP;SSIPKRSSSDEISER;EFQARVYSDDERSDH;RRRRALSSSDEEGEL;TKEISHDSSDEEDGD;FGKNAPSSDDEDDED;PKTIFAKSDDEEEEG;VQLDEFHSSDEEEGN;DFVSELLSDDEDEDF;NRTSLGGSSDEEGRN;NDESEYSSEDEGTED;AKGRVDVSDDELYED…	Q9S713;Q9SAG7;Q8VZE7;P93015;Q9ZV07::A0A1P8AZD1;A0A1I9LNN0::F4J0P2;A0A1P8B4E3::Q9M120;Q9LEU5;Q84WU5;Q9ZQC5::A0A1P8AZ83;Q94A09;Q9FVQ1;Q9LNC6;Q8L4D8;Q0WVL7::F4HQB9::A0A1P8AQY7;Q9ZU48;B5X0I6;O48832::A0A1P8AYB1;Q9ZPV5;Q9SK69;F4IHS2;F4J3R7;Q9LH74::F4IWA1;Q9FYC5;Q9SNC6;Q96327;F4J4N6::Q9M2K5;Q8VZG7;F4KHD5;Q9FNM0;A0A1P8B9S9::Q9FLX0;Q9FNQ0::F4K204;F4KAT5::A0A1P8BGI4	AT1G68830;AT1G80930;AT2G31890;AT2G33810;AT2G39010::AT2G39010;AT3G50590::AT3G50590;AT4G01650::AT4G01650;AT5G10950;AT5G14720;AT2G37080::AT2G37080;AT1G36310;AT1G48920;AT1G06210;AT1G74690;AT1G79830::AT1G79830::AT1G79830;AT2G01190;AT2G06210;AT2G17840::AT2G17840;AT2G18220;AT2G20330;AT2G28290;AT3G10420;AT3G14810::AT3G14810;AT3G44850;AT3G46510;AT3G51800;AT3G58110::AT3G58110;AT5G07350;AT5G40450;AT5G46020;…
.......[ST]...S...	15.9546	176	997	100293	1101035	1.93797	NEEEEDDTEETSTEE;GEPLKKSSGPQSGGV;GPQSGGVTRQNSGSI;GPQSGGVTRQNSGPI;VSMKKTNSGPLSKHG;NSMKKTNSGPLSKHG;FGPADMYSVQSSRGP;EVSPERETELDSVEE;PTSPTRLSIGRSMYR;EPPTPHSTTKMSLRD;AQFLEKATSALSEAK;SLVYPEKSLRTSQEK;PSYLKKTSSMKSSSG;SYLKKTSSMKSSSGI;_MTKDELTEEESLSG;ESIGSGTTTKRSSVS;SIGSGTTTKRSSVSS;SPEKVVPTNQDSDTE;DKVPEGKTNEASTST;FRRMAFGSQNYSTDS;SRKNRGLSQQTSDAA;KKTMYGATGDGSSSD;RHGKDVKTDGDSSED;GRTITGQSSKRSGSS;ERYFRADTLDFSKWD…	Q9LQW3;Q9FZ45::Q9ZVA7;Q9S7Z8::Q940Y5::A8MQX0;F4I8B9;Q8GZA4;F4IIM1;O80858;O64768;F4IRW0::A0A178VZ48;Q9ZV07::A0A1P8AZD1;Q9SLM4;A0A1I9LR13::F4J9K9;Q9SFB6::A0A1I9LPC3::A0A1I9LPC2;Q9C660;F4J077;A0A1I9LNN0::F4J0P2;Q9M221;Q9LEX1;F4J0Y1::O22100;Q940N7;Q96262;F4JKH6;Q8LPQ8::F4JMZ7;O65655;Q0WRY5;Q941L0;F4K5Y5::F4K5Y4::A0A1P8BFE3::F4K5Y6;Q9LTC0;Q9FKB6;P0DH79::Q0WLC7;A0A1P8AU41::A0A1P8AU58::Q9C752;Q9S9Q9;Q8R…	AT1G14687;AT1G16860::AT1G78880;AT1G70940::AT1G23080::AT1G23080;AT1G65010;AT1G65320;AT2G22125;AT2G30930;AT2G35050;AT2G37840;AT2G39010::AT2G39010;AT2G40980;AT3G05900::AT3G05900;AT3G07980::AT3G07980::AT3G07980;AT1G26150;AT3G22270;AT3G50590::AT3G50590;AT3G60380;AT3G61050;AT3G63260::AT3G63260;AT4G05150;AT4G20260;AT4G28080;AT4G35300::AT4G35300;AT4G39680;AT5G02800;AT5G05170;AT5G43310::AT5G43310::AT5G433…
.......[ST]....S..	11.0404	127	788	84404	995827	1.90151	HGEPLKKSSGPQSGG;ITSGPITSGPLNSSG;SNFKAQKSFFSLSTF;FPEQAQKSFFSLSTF;KDGDFKRSFFSLSTF;FNYQRYDSFNAQSYD;ISERGPSTTPDHSSP;AEIYSLNTTPRGSNF;YKPAPTKTSLSTSHS;PESSGRFSTPLGSGN;RFSTPLGSGNVLSEE;RFYMEPETSDSGSMA;RPAFTPQSGNFRSGG;SEPPTPHSTTKMSLR;EKATSALSEAKESVT;EPSKDEKTSESGSAL;SQNYSTDSLTRNSYI;MSPILGATRADLSVA;AGRFMGRTITGQSSK;RTITGQSSKRSGSST;VEGDGEGSSGSGSGY;SQSGPLTSRTVLSHS;IRTPDTQSVRTTSGP;ITNSATPTTTPRSTG;FFSPPTPSRLNQSSR…	Q9FZ45::Q9ZVA7;Q9FZ45;F4IDB4::F4IDB3::Q9LQI8;A0A1P8APZ6::F4HY32::A0A1P8AQ08::F4HY33;F4HZS8;Q940Y5::A8MQX0;O48683;Q9S9Q9;O04379;Q9FVQ1;F4IIM1;O80858;A0A1I9LR13::F4J9K9;Q9C660;Q9LIR6;Q9LEX1;O23596;A0A1P8B4B2::A0A1P8B4B7::A0A1P8B4A5::Q8RWU9;O48946;O65655;Q93ZH7;Q941L0;Q9LK35;F4K946;Q0WQX9;Q8RWS4;Q7X9V3;Q9ZWB3;Q9C8E6;F4HRE0::Q9C636;Q9C821::A0A1P8AWI5;F4HS98::A0A1P8AR50::F4HS99;O23052;Q9ZUJ2;Q9CAD5;Q9…	AT1G16860::AT1G78880;AT1G16860;AT1G72410::AT1G72410::AT1G17360;AT1G21630::AT1G21630::AT1G21630::AT1G21630;AT1G22060;AT1G23080::AT1G23080;AT1G24160;AT1G30440;AT1G48410;AT1G48920;AT2G22125;AT2G30930;AT3G05900::AT3G05900;AT1G26150;AT3G23920;AT3G61050;AT4G17550;AT4G24100::AT4G24100::AT4G24100::AT4G24100;AT4G32410;AT4G39680;AT5G03040;AT5G05170;AT5G54380;AT5G56890;AT5G65683;AT1G31660;AT1G32070;AT1G0393…
.S.....[ST].......	7.84831	107	661	83165	911423	1.77403	ISQKVKATTPTPDKE;LSRIKRNTLVSGGVR;LSKIKRNTLVSGGVR;TSGPLNSSGAPRKVS;KSNASRRSFYGGGGT;GSGLDERTARSQGVI;ESMMKDESDGGDGET;DSDTDTSSKHRLLLE;PSDAIGTSSEEGYAG;ESSSSTTSTPSIKAK;SSTTSTPSIKAKLPV;LSKIKRNTLVTGGVR;TSESDFMTEYVVTRW;GSLKSTPSFKSGTTS;TSRPATPTRRSTTPT;SSGAVVKSALMNPNL;VSPRKNRSYTPEQAR;ISNEGEKSDLKARTR;TSENDFMTEYVVTRW;FSESSYVTTRVMGTF;KSETDFMTEYVVTRW;GSEMSYVTTRVMGTF;DSPSLPFSGKLV___;QSQSGPLTSRTVLSH;DSKTQEESDAETPTG…	Q9XI36;Q9LRY7::A0A1P8ASK1::F4I5S1::Q9SA26::Q9SAJ2;Q9FZ45;Q940Y5::A8MQX0;Q9ZUE4;Q9C8E6;Q9C9V6;Q8RWY6;A0A1P8AXQ0::A0A1P8AXJ9::F4IVP3;O64768;Q39026;Q9SQT6::B3H497;Q9S7V5;Q8VZI9;Q9LHP2;Q67YG7;Q39023;A0A1P8B517::F4JI10::F4JI11;Q9LMM5::Q39024::A0A1P8ASZ4;O22764;Q5XEZ5;A0A1P8B4B2::A0A1P8B4B7::A0A1P8B4A5::Q8RWU9;F4JNM2::F4JNM3;O48946;Q9T074;Q8GXZ3;Q9LZ82;A0A1P8BDL0::A0A1P8BDM3::Q9FHU3;Q9FID9::Q9FID8;Q9FM…	AT1G15340;AT3G24715::AT1G79570::AT1G04700::AT1G16270::AT1G79570;AT1G16860;AT1G23080::AT1G23080;AT1G23500;AT1G42550;AT1G67900;AT2G20190;AT2G27060::AT2G27060::AT2G27060;AT2G35050;AT2G43790;AT3G06330::AT3G06330;AT3G09000;AT3G11100;AT3G13570;AT1G26210;AT3G45640;AT4G01330::AT4G01330::AT4G01330;AT1G01560::AT4G01370::AT1G01560;AT4G02630;AT4G22120;AT4G24100::AT4G24100::AT4G24100::AT4G24100;AT4G29440::AT4…
....R..[ST].......	7.51926	57	554	38209	828258	2.23031	EISERGPSTTPDHSS;EGMGRMMSFEAQDRM;KRSLRELSEEEEEEE;ARFKRDTTSNQLPVF;PKPMRYGSFKGTPPS;GNLQRQGSLTLPRTI;EGLSRQGSLTLPRDL;EGLVRQGSLTLPRDL;NGLQRQGSLTLPRTL;LQLQRQGSLTLPRTL;SRPSRALSSITRVVS;PPIDRNKSFDDEDST;SGIPRRNSGQIFNSG;SESPRVSTKRDPVGR;SGAPRKISGPLDYSG;_MLCRKNSSLVDRGN;NLHSRGKSVTLYEAS;PAVDRQNSETLYYAD;TVKPRRLSFPGA___;SKLTRQLSIHDNRAA;AKLSRNVSMIQRKGY;SRMSRNVSMIQRKGY;RQFTRQSSLDPRRTN;GDATRNLSQQCLNAL;SQLSRPASCNTFRDM…	F4HZS8;F4I983::F4I982::A0A1P8AQI9;P93015;Q8L5Y5;Q7XYW9;Q9M7Q2::Q9LES3::Q9C5Q2::Q9M7Q5::Q9M7Q3::Q9M7Q4::A0A1P8AYN2::A0A1I9LNE0::F4JB53::F4JB55::F4HRC9::A0A1P8AYT6::A0A1P8AV67::F4HRD0::A0A1P8AV75::F4I3C9;Q38821::F4I9M3::A0A1P8AUA0;Q9C8M9::A8MQH3;Q9CAI5;Q9SYM1;Q9ZVA7;Q8LA90::Q9SAI9;Q8H1E3;Q944Q6;Q0WNP8;Q9LQ55::Q9SE83;Q9SLC7::F4J3H8;F4IS56::A0A1P8B137;F4IW47::Q8RWV0::F4JBY2;Q9SS47;Q9LTT8::A0A1I9LRS8;…	AT1G22060;AT1G24300::AT1G24300::AT1G24300;AT2G33810;AT4G15080;AT4G31540;AT3G19290::AT3G56850::AT2G41070::AT1G49720::AT4G34000::AT1G45249::AT2G41070::AT3G19290::AT3G19290::AT3G19290::AT1G45249::AT2G41070::AT1G45249::AT1G45249::AT1G45249::AT1G49720;AT1G51690::AT1G51690::AT1G51690;AT1G53730::AT1G53730;AT1G72710;AT1G78610;AT1G78880;AT1G80690::AT1G80690;AT2G07180;AT2G14835;AT2G33990;AT1G59610::AT1G102…
.......[ST]S......	6.39863	84	497	76142	790049	1.75369	EEDDTEETSTEEKMT;AMVENLRTSDCEQED;LITSGPITSGPLNSS;ITSGPLNSSGAPRKV;ADMYSVQSSRGPTPR;SDSDTDTSSKHRLLL;KNKKEMGTSLVGTPK;YPEKSLRTSQEKTGA;KTSSMKSSSGIKVDT;WRGLAYDTSDDQQDI;GKTNEASTSTPTANV;DAEMDTDSSTPVVKT;KADDATISSGSYRGG;DVKTDGDSSEDRAEA;SLEFPEPTSFRIGGG;EPAKTEGTSGEKEEI;PANDTDNTSETEDQK;DTQSVRTTSGPLGPS;PKKETPPSSGGAEKK;KALQECTSSKTLEKC;HNHLPRLTSRQDTSG;EDEEENETSDDEAEP;ELDPETPTSVSTLFN;SGTKFLPSSD_____;DMNNKDLTSGEGLET…	Q9LQW3;Q9SA26;Q9FZ45;Q9S7Z8::Q940Y5::A8MQX0;Q9C9V6;Q9SLN1;O64768;F4IRW0::A0A178VZ48;P10896::F4IVZ7;Q9SFB6::A0A1I9LPC3::A0A1I9LPC2;Q9M2U8::A0A1I9LTW1;Q93YU8;Q9M221;Q39008;Q96262;F4JKH6;O48946;Q9LZF1::F4KFA7;Q9LZ71;Q941L0;Q9LEU5;Q0WNW4;Q9FN48;A0A1P8BDL0::A0A1P8BDM3::Q9FHU3;Q9FID9::Q9FID8;Q9LTC0;Q0WMJ7::Q9SGI5;Q9SHE8;Q9FVQ4;Q9ZWB3;A0A1P8ASX9::Q8RWU2;F4HYL9::A0A1P8APP7::F4HYM0::F4HYL8;Q9FYF7;A1A6I1;Q…	AT1G14687;AT1G16270;AT1G16860;AT1G70940::AT1G23080::AT1G23080;AT1G67900;AT2G23360;AT2G35050;AT2G37840;AT2G39730::AT2G39730;AT3G07980::AT3G07980::AT3G07980;AT3G54390::AT3G54390;AT3G60320;AT3G60380;AT4G08500;AT4G20260;AT4G28080;AT4G32410;AT5G03380::AT5G03380;AT5G04550;AT5G05170;AT5G10950;AT5G16720;AT5G23060;AT5G37190::AT5G37190::AT5G37190;AT5G38990::AT5G39000;AT5G47070;AT3G01860::AT3G01860;AT1G3133…
