# Supplementary material for: Integrated omics reveal novel functions and underlying mechanisms of the receptor kinase FERONIA in Arabidopsis thaliana
Source: Plant Cell. 2022 Apr 18;34(7):2594–614. doi: 10.1093/plcell/koac111 (PMC9252503; doi:10.1093/plcell/koac111)
Supplement: koac111_Supplementary_Data [file koac111_supplementary_data.zip › koac111-suppl_data/TPC2021LSB00634R2 Suppl DS4.xlsx]

## Sheet: Suppl DS4
Supplemental Data, Wang et al., (2022). Integrated omics reveal novel functions of FERONIA. Plant Cell.
Supplemental Data Set S4. Mis-regulated genes in 10-day-old fer seedlings
UP in fer	Down in fer
AT2G38530	AT5G51090
AT2G18160	AT3G51550
AT1G30230	AT2G33260
AT4G13940	AT5G08980
AT4G34110	AT1G29090
AT1G14320	AT1G76000
AT5G28060	AT5G28010
AT1G13440	AT1G09153
AT3G12120	AT5G34780
AT1G22300	AT1G34047
AT3G10860	AT5G46960
AT1G10370	AT1G09193
AT3G24100	AT3G02945
AT3G44010	AT2G34330
AT5G20010	AT2G25820
AT4G40040	AT2G23118
AT3G48990	AT2G43860
AT3G48140	AT1G12630
AT2G07708	AT5G08030
AT2G33040	AT4G23560
AT2G04520	AT2G07714
AT2G36460	AT4G06425
AT2G43460	AT3G20210
AT3G02090	AT1G60050
AT4G02890	AT2G41260
AT4G35750	AT5G48740
AT2G20820	AT5G43300
AT2G07718	AT1G12890
AT1G69850	AT2G29370
AT1G23310	AT5G24940
AT2G39390	AT2G23970
AT4G09320	AT4G36740
AT5G27850	AT4G03130
AT5G48180	AT4G28160
AT1G51980	AT1G60450
AT2G36120	AT5G10890
AT4G19410	AT3G21370
AT1G51200	AT2G07213
AT3G55440	AT4G23070
AT5G14120	AT1G49940
AT3G09440	AT1G07485
AT2G20420	AT1G62515
AT1G79550	AT5G06650
AT1G47128	AT4G04025
AT3G62400	AT5G03310
AT3G13200	AT3G52780
AT1G11475	AT3G58795
AT1G64190	AT3G51530
AT4G03020	AT1G34520
AT3G14660	AT3G27250
AT3G03100	AT3G03265
AT4G31340	AT2G29000
AT4G31300	AT1G61950
AT2G21870	AT1G49640
AT4G22212	AT3G51520
AT1G12110	AT3G51540
AT3G56800	AT4G14140
AT5G43460	AT3G45285
AT3G52300	AT5G10120
AT5G50960	AT1G62490
AT5G20950	AT2G46950
AT2G47510	AT5G44120
AT2G28910	AT2G28490
AT3G48050	AT5G23350
AT1G62740	AT2G35300
AT5G22770	AT2G22600
AT1G74270	AT5G26080
AT5G61790	AT2G32460
AT4G02620	AT4G21490
AT2G46220	AT5G11320
AT4G38080	AT1G68870
AT2G26280	AT2G01280
AT5G17910	AT5G06043
AT3G25220	AT3G18070
AT1G07140	AT3G58060
AT1G20100	AT5G42210
AT3G16640	AT5G20710
AT5G19590	AT5G10605
AT4G24620	AT2G04885
AT4G32470	AT1G23985
AT5G09590	AT1G12064
AT5G66680	AT3G48540
AT5G14540	AT4G21200
AT4G31170	AT1G48130
AT4G16190	AT3G13170
AT3G26740	AT1G27940
AT3G44110	AT4G14540
AT3G08610	AT1G78750
AT5G41010	AT5G44440
AT4G37120	AT1G65450
AT2G22430	AT4G22460
AT2G43970	AT1G26360
AT2G44100	AT3G06160
AT4G21105	AT3G21380
AT4G22240	AT4G38400
AT1G72750	AT2G28050
AT5G42150	AT5G28450
AT3G51160	AT5G05290
AT1G10590	AT2G09750
AT3G07560	AT5G03120
AT3G04090	AT1G75360
AT5G20090	AT1G11740
AT5G42790	AT3G52561
AT5G32440	AT5G64490
AT3G63400	AT4G24415
AT2G21290	AT4G16563
AT1G67230	AT2G37030
AT1G23860	AT1G10550
AT3G46560	AT1G63600
AT1G70780	AT2G06850
AT3G56190	AT3G10570
AT3G27240	AT4G09920
AT2G21520	AT5G55410
AT5G57710	AT1G04660
AT3G13930	AT3G46370
AT3G63260	AT1G10225
AT1G32210	AT1G14930
AT5G03730	AT1G19320
AT3G01280	AT3G02390
AT3G25840	AT3G50560
AT1G61790	AT3G53250
AT2G29500	AT5G40420
AT1G14000	AT1G06080
AT2G45640	AT1G77870
AT5G05440	AT5G08150
AT2G47690	AT4G37800
AT1G64750	AT3G54510
AT3G22200	AT4G25780
AT4G30010	AT1G75750
AT5G25610	AT1G73220
AT1G77710	AT1G49210
AT2G30470	AT3G54940
AT5G56170	AT5G62100
AT2G45070	AT1G58160
AT3G12490	AT1G43605
AT1G77840	AT1G62770
AT4G36760	AT3G04960
AT3G27570	AT1G12570
AT5G50460	AT3G15170
AT2G01100	AT3G01140
AT3G22320	AT4G06685
AT1G32130	AT4G14130
AT3G08580	AT5G44130
AT5G13440	AT1G65310
AT2G05520	AT3G06070
AT5G51040	AT5G44310
AT3G12630	AT1G23052
AT3G46010	AT5G57760
AT5G16470	AT1G06473
AT2G21160	AT1G22110
AT1G28200	AT1G06980
AT5G64100	AT1G76210
AT5G09920	AT5G07125
AT3G62420	AT2G20520
AT1G09780	AT1G02640
AT4G31080	AT1G67265
AT4G30960	AT4G00950
AT1G54320	AT5G45960
AT5G25265	AT5G14350
AT3G03160	AT1G08810
AT2G36530	AT3G52840
AT4G16660	AT5G35660
AT5G43060	AT1G53540
AT2G43790	AT3G05150
AT5G42570	AT2G41850
AT3G17820	AT4G28520
AT2G01060	AT1G19340
AT3G04230	AT3G62740
AT1G11670	AT3G18020
AT5G15090	AT2G25770
AT1G80230	AT5G25240
AT3G19130	AT5G03860
AT3G07790	AT1G74580
AT4G38790	AT5G35525
AT1G33980	AT5G11420
AT4G14800	AT3G58070
AT4G09030	AT2G46660
AT2G42680	AT1G69430
AT3G01540	AT3G15370
AT1G56340	AT5G27360
AT4G34700	AT2G22810
AT4G32920	AT1G20190
AT3G52990	AT1G32560
AT3G16420	AT5G50790
AT3G62290	AT2G25220
AT5G67300	AT3G24715
AT1G14060	AT3G28960
AT3G16830	AT1G75430
AT1G08620	AT2G01422
AT5G11500	AT5G37247
AT3G24550	AT1G48470
AT1G69840	AT5G24105
AT1G15750	AT1G01600
AT4G15800	AT3G06690
AT1G77670	AT1G09890
AT5G13450	AT5G49190
AT3G12400	AT3G61950
AT4G29735	AT4G10600
AT5G59030	AT5G44260
AT4G05530	AT1G25240
AT4G26710	AT2G29090
AT1G65930	AT1G71380
AT2G34250	AT1G70360
AT3G55410	AT3G23880
AT5G10980	AT4G18970
AT3G02190	AT1G30280
AT1G23490	AT4G04460
AT4G17940	AT1G33440
AT1G72020	AT2G33850
AT3G04155	AT4G35720
AT3G10050	AT1G05213
AT1G21580	AT4G21020
AT2G07698	AT3G50330
AT1G07310	AT5G19470
AT4G22220	AT5G19810
AT1G14450	AT5G67020
AT1G01800	AT1G25230
AT5G35680	AT1G28660
AT5G35570	AT2G23130
AT3G10020	AT5G18710
AT4G01610	AT3G60290
AT3G21250	AT5G58500
AT3G22980	AT2G45180
AT5G11090	AT1G05107
AT1G22920	AT2G07741
AT3G55620	AT3G05620
AT3G27310	AT3G51710
AT2G45140	AT3G12110
AT1G29340	AT1G11545
AT1G21750	AT5G04190
AT2G19180	AT1G73830
AT4G37870	AT4G03210
AT5G57350	AT3G21330
AT1G10890	AT1G70985
AT2G40940	AT2G42800
AT3G02140	AT5G65390
AT3G61440	AT1G79480
AT2G35680	AT1G76220
AT1G17490	AT5G56320
AT3G02555	AT3G52550
AT4G34590	AT2G42870
AT4G23670	AT3G16610
AT5G64130	AT3G20820
AT5G62200	AT4G10150
AT5G24980	AT1G67910
AT5G51770	AT5G17810
AT1G13280	AT3G44990
AT5G67490	AT1G22160
AT1G78870	AT5G20935
AT2G20940	AT1G58460
AT1G43700	AT1G67710
AT3G02790	AT5G06930
AT2G01470	AT5G24570
AT3G43520	AT2G17230
AT3G02200	AT1G16390
AT5G55530	AT5G39865
AT1G64720	AT4G21550
AT5G04410	AT3G05900
AT5G58110	AT4G38410
AT5G07960	AT2G42990
AT5G01800	AT3G21720
AT3G02750	AT1G11600
AT4G35790	AT4G18501
AT3G14310	AT5G14920
AT1G24267	AT2G34700
AT1G62180	AT3G16240
AT2G35635	AT5G51720
AT1G01990	AT2G01900
AT3G11880	AT4G28680
AT5G47200	AT1G23050
AT5G37780	AT1G14760
AT5G48810	AT3G49970
AT4G08460	AT2G37640
AT5G19980	AT4G36570
AT2G32920	AT2G10940
AT4G26900	AT1G32080
AT1G74310	AT1G14700
AT2G20780	AT5G18670
AT5G18190	AT2G18260
AT1G20110	AT4G32280
AT2G46280	AT5G44680
AT3G30720	AT5G01740
AT1G56010	AT1G60460
AT5G07725	AT4G12730
AT1G09210	AT5G14450
AT4G19040	AT5G61200
AT3G46430	AT1G28670
AT3G04120	AT3G02380
AT4G14615	AT3G06770
AT4G06744	AT1G52190
AT1G09815	AT1G75780
AT4G21570	AT4G20450
AT3G52200	AT3G02480
AT3G09260	AT3G54400
AT5G13110	AT5G45820
AT1G61740	AT3G27920
AT2G21190	AT2G42380
AT1G11910	AT5G08070
AT4G38470	AT5G56300
AT2G33700	AT4G30130
AT2G32080	AT1G53730
AT1G67350	AT1G23030
AT3G60190	AT1G52700
AT4G22310	AT5G61070
AT1G69760	AT2G40670
AT3G18410	AT5G07570
AT4G35230	AT1G49130
AT5G22580	AT2G45600
AT3G01820	AT5G27940
AT3G58990	AT4G32460
AT5G52530	AT4G19530
AT5G55850	AT3G51860
AT5G55310	AT5G48460
AT3G21220	AT4G28850
AT2G02760	AT2G35310
AT1G16890	AT2G29300
AT5G59160	AT4G33270
AT3G52850	AT5G62140
AT3G51620	AT1G21060
AT5G43940	AT5G20045
AT4G04720	AT1G80730
AT3G14430	AT1G09155
AT1G22140	AT3G51060
AT3G47670	AT2G36870
AT1G66660	AT4G03270
AT1G09730	AT1G20570
AT2G24860	AT1G73120
AT1G66410	AT2G17300
AT2G46550	AT3G59580
AT4G28860	AT3G49950
AT5G20540	AT1G64253
AT2G38710	AT2G18328
AT3G07760	AT4G03070
AT1G21080	AT1G62440
AT4G34412	AT3G02110
AT2G37250	AT3G51410
AT1G44800	AT4G18510
AT3G51840	AT5G40150
AT1G27320	AT3G42800
AT2G14720	AT5G42840
AT3G17205	AT1G26540
AT1G75220	AT1G03870
AT1G62660	AT4G03292
AT1G18470	AT3G45780
AT1G03970	AT5G54530
AT1G22020	AT4G35320
AT1G15350	AT2G32940
AT2G43160	AT5G52310
AT3G25585	AT1G68190
AT1G26470	AT3G16180
AT5G39510	AT1G22740
AT1G80460	AT5G65730
AT5G08680	AT5G51670
AT1G74230	AT1G30520
AT2G23310	AT2G47930
AT3G07800	AT5G15410
AT1G19910	AT2G42960
AT2G47700	AT5G42700
AT2G15270	AT3G23700
AT2G27260	AT5G61660
AT3G21770	AT5G47610
AT3G12600	AT1G09380
AT5G41350	AT1G49990
AT2G40330	AT5G61850
AT3G15660	AT2G23630
AT2G01350	AT1G14440
AT3G09350	AT1G68560
AT1G47750	AT2G19800
AT3G16270	AT3G10200
AT5G56500	AT3G27650
AT4G24970	AT2G19660
AT1G65720	AT1G21910
AT2G34690	AT1G79840
AT5G55070	AT3G63470
AT1G18900	AT5G47500
AT1G12520	AT1G68360
AT2G41420	AT2G26690
AT3G09735	AT2G19970
AT1G69870	AT3G12710
AT4G23710	AT3G07500
AT2G35510	AT2G33570
AT1G24280	AT1G18290
AT1G68670	AT5G24580
AT3G10010	AT5G59360
AT2G31810	AT4G38770
AT4G05160	AT5G67060
AT1G69900	AT4G29990
AT1G29750	AT1G62910
AT2G46900	AT5G13170
AT5G53300	AT1G50040
AT3G46000	AT2G01200
AT1G55810	AT4G34790
AT5G61190	AT5G65613
AT2G39760	AT1G03300
AT2G43140	AT3G19850
AT3G20920	AT4G14548
AT4G26455	AT5G26670
AT5G61880	AT1G75770
AT2G07806	AT4G11140
AT2G28790	AT3G18970
AT5G11700	AT2G21140
AT4G14880	AT2G39180
AT1G30400	AT3G16570
AT4G13270	AT1G45229
AT2G47470	AT4G17680
AT1G03590	AT5G26230
AT1G71080	AT5G26790
AT4G36195	AT4G23820
AT4G35310	AT5G15740
AT4G24690	AT5G01075
AT1G29920	AT3G53530
AT5G06370	AT5G01015
AT5G50370	AT2G43445
AT1G68440	AT5G38410
AT1G06667	AT5G23210
AT2G38050	AT1G57980
AT3G57020	AT2G32640
AT4G03430	AT1G17700
AT3G61860	AT1G22330
AT5G53460	AT4G01140
AT3G04165	AT1G49975
AT2G35120	AT5G20110
AT2G39570	AT5G11550
AT4G00330	AT1G49200
AT4G33950	AT1G14350
AT1G11890	AT4G21070
AT1G63500	AT5G58570
AT5G04540	AT3G26932
AT3G26460	AT2G46870
AT3G13070	AT4G01060
AT4G33940	AT2G19990
AT2G02230	AT4G30610
AT2G33845	AT1G44830
AT1G09140	AT1G08430
AT3G54810	AT5G40380
AT5G47710	AT1G55330
AT4G09570	AT4G23020
AT1G80360	AT5G46690
AT1G12400	AT5G04530
AT3G57785	AT4G34610
AT5G62000	AT1G76890
AT3G19980	AT2G27402
AT1G54570	AT5G43870
AT5G49700	AT3G55760
AT4G35580	AT5G44286
AT5G05960	AT1G74670
AT3G20370	AT1G10060
AT1G49700	AT3G01500
AT5G19860	AT1G26230
AT2G41140	AT5G51850
AT1G08315	AT2G32540
AT3G16430	AT1G68890
AT5G11960	AT3G09660
AT2G37590	AT1G78260
AT4G13040	AT5G43290
AT2G33150	AT4G24530
AT4G26940	AT3G58120
AT5G38980	AT1G11112
AT1G63360	AT2G02950
AT2G46490	AT1G04240
AT2G25850	AT3G45230
AT1G05890	AT5G16230
AT1G04970	AT1G72610
AT2G02870	AT1G12090
AT3G52280	AT5G02190
AT2G25620	AT3G60670
AT1G32380	AT3G12610
AT3G60640	AT5G44670
AT5G22360	AT2G02455
AT4G20850	AT3G09550
AT1G17890	AT4G18760
AT5G66040	AT2G45050
AT5G17890	AT3G22142
AT3G14270	AT2G45080
AT1G32340	AT5G44020
AT2G04900	AT1G15550
AT4G29520	AT1G14280
AT5G10650	AT4G23870
AT5G63320	AT5G57530
AT4G38810	AT1G64640
AT4G37830	AT5G53980
AT5G57490	AT5G06720
AT4G36945	AT4G37110
AT3G09920	AT1G22530
AT3G27560	AT1G03470
AT2G27510	AT5G23360
AT2G42160	AT5G15830
AT2G04350	AT4G26095
AT1G61770	AT2G27930
AT1G72510	AT2G42320
AT3G07090	AT4G01580
AT1G09467	AT3G09162
AT1G47420	AT2G38170
AT1G29970	AT2G29290
AT3G19240	AT4G09160
AT5G42990	AT2G32010
AT5G01720	AT1G12080
AT4G27410	AT5G19190
AT5G59140	AT1G24577
AT5G66930	AT4G36240
AT1G58100	AT1G13250
AT2G30100	AT5G55620
AT3G02780	AT5G14410
AT5G59440	AT1G73360
AT2G34730	AT3G12690
AT3G04930	AT4G37080
AT2G23090	AT5G65410
AT2G42400	AT5G14360
AT4G33420	AT1G72970
AT5G55100	AT4G19120
AT1G15880	AT5G35750
AT3G63080	AT2G40460
AT1G71880	AT3G63200
AT5G14200	AT1G08757
AT5G01210	AT4G12830
AT2G24940	AT5G38420
AT5G63600	AT5G15180
AT5G08190	AT3G50570
AT2G18280	AT5G55730
AT5G01010	AT3G62060
AT4G30910	AT2G01505
AT1G07400	AT1G20010
AT1G79075	AT4G10310
AT3G15260	AT4G35730
AT3G13320	AT3G10290
AT5G63770	AT3G45420
AT3G07870	AT1G53450
AT3G56490	AT3G49670
AT5G64400	AT1G76020
AT3G05970	AT3G28080
AT5G53450	AT1G09750
AT1G61780	AT1G72720
AT3G48360	AT2G18300
AT4G15470	AT1G64625
AT2G27730	AT2G47440
AT5G09065	AT5G45275
AT1G16410	AT4G36880
AT5G37770	AT4G01270
AT5G42890	AT3G01440
AT3G15580	AT2G15970
AT3G11530	AT1G20440
AT3G05545	AT1G69230
AT4G13530	AT3G26960
AT2G38610	AT4G18830
AT3G17810	AT5G02540
AT1G58030	AT5G57540
AT5G66170	AT3G05600
AT5G60200	AT1G70280
AT5G64500	AT3G06880
AT5G13280	AT1G27460
AT2G42280	AT1G22630
AT1G29120	AT3G08600
AT2G19570	AT2G33330
AT4G16520	AT1G77640
AT4G19390	AT4G11460
AT1G80560	AT1G64450
AT3G16460	AT2G05580
AT4G00860	AT5G67385
AT4G10380	AT5G17670
AT2G44360	AT4G22010
AT5G37720	AT5G45400
AT1G34220	AT5G35190
AT3G07360	AT5G05890
AT5G18550	AT4G19380
AT3G47833	AT3G19300
AT1G77760	AT3G53200
AT1G19770	AT4G12420
AT3G14830	AT3G21950
AT1G08820	AT1G63400
AT5G42850	AT2G39730
AT1G22840	AT1G69080
AT3G26510	AT4G14120
AT2G28840	AT4G28780
AT3G24020	AT2G36050
AT1G53780	AT5G51550
AT3G10920	AT4G34250
AT3G02520	AT3G29185
AT5G13810	AT4G37450
AT1G52600	AT5G22500
AT3G15070	AT4G32710
AT4G29220	AT3G23740
AT1G29310	AT3G59010
AT1G25280	AT4G29240
AT2G18860	AT1G78865
AT5G01980	AT1G76570
AT1G64490	AT3G06140
AT2G26660	AT1G18170
AT5G56260	AT4G33260
AT5G56980	AT5G16140
AT3G56950	AT2G24300
AT5G28050	AT1G75680
AT3G48030	AT1G27740
AT1G28520	AT1G26208
AT1G17780	AT5G66330
AT4G18440	AT4G33000
AT3G46440	AT5G60880
AT1G19730	AT2G37380
AT1G54090	AT4G07455
AT3G59710	AT4G39770
AT3G58460	AT1G04040
AT1G25682	AT5G02760
AT3G48090	AT3G18390
AT4G27585	AT5G23980
AT3G19960	AT5G25460
AT4G14420	AT5G23910
AT1G59660	AT5G53490
AT2G37480	AT3G28040
AT3G49100	AT3G02250
AT4G38800	AT4G31250
AT1G51650	AT1G68520
AT2G31260	AT5G43950
AT4G32060	AT4G37580
AT3G52930	AT3G47560
AT5G47880	AT5G45720
AT1G66620	AT4G38690
AT1G21440	AT2G04780
AT5G04750	AT1G79720
AT2G34140	AT3G60320
AT5G25540	AT5G54569
AT3G54840	AT3G51400
AT5G22950	AT1G77110
AT2G33120	AT2G45470
AT1G65840	AT2G15090
AT1G76360	AT3G27830
AT1G01550	AT5G03890
AT1G77510	AT3G08670
AT2G31110	AT5G45930
AT1G07660	AT1G64330
AT5G67480	AT1G31850
AT5G13310	AT3G20680
AT3G26670	AT1G29395
AT5G55860	AT2G23600
AT1G15120	AT4G01410
AT5G26990	AT3G23070
AT5G02502	AT5G01790
AT1G71170	AT1G22590
AT2G26600	AT3G05880
AT2G01690	AT5G48310
AT1G78080	AT3G48200
AT1G74340	AT4G24090
AT5G38630	AT2G32970
AT3G15950	AT5G01510
AT2G41410	AT5G53500
AT4G21450	AT1G07440
AT5G65920	AT3G05995
AT5G28490	AT1G08090
AT3G57340	AT3G48970
AT2G43420	AT4G10630
AT2G47960	AT1G09340
AT5G53370	AT2G18890
AT4G05050	AT2G28950
AT5G27430	AT1G23790
AT2G24360	AT1G61900
AT4G02600	AT5G45950
AT1G69510	AT1G17920
AT3G43240	AT5G44740
AT4G12230	AT5G59350
AT1G20140	AT1G48690
AT1G62310	AT1G05420
AT5G52200	AT4G37925
AT5G01750	AT1G15260
AT2G17790	AT3G25500
AT5G45750	AT3G05890
AT1G65540	AT1G78170
AT2G33630	AT4G23750
AT5G20350	AT3G54790
AT5G61960	AT2G42850
AT5G46450	AT4G16610
AT1G34190	AT5G21100
AT3G05990	AT2G23690
AT3G25290	AT1G06177
AT3G06860	AT1G05900
AT3G59210	AT5G06530
AT5G08760	AT1G55480
AT1G58200	AT2G41940
AT1G27020	AT1G79760
AT5G55550	AT1G05490
AT3G09390	AT4G17460
AT1G32230	AT3G17640
AT1G24560	AT5G23870
AT4G21090	AT1G55670
AT5G16880	AT3G52940
AT5G59890	AT2G42170
AT1G06550	AT1G27670
AT3G03120	AT1G48240
AT4G34570	AT3G02885
AT2G22970	AT5G64330
AT1G71950	AT5G60920
AT5G13590	AT5G20635
AT3G53670	AT1G12250
AT5G10050	AT5G20740
AT1G12750	AT1G55140
AT1G49590	AT1G04430
AT5G02790	AT4G12900
AT1G68910	AT4G33625
AT2G40830	AT2G24680
AT2G38400	AT5G19770
AT3G46845	AT1G75690
AT4G15130	AT1G54970
AT3G54140	AT4G21270
AT5G19000	AT5G42100
AT1G51950	AT1G19835
AT1G44790	AT1G79460
AT3G62700	AT5G10430
AT5G57015	AT1G50900
AT5G15640	AT2G34080
AT3G22290	AT4G02990
AT3G52420	AT2G36430
AT1G75850	AT3G53800
AT1G74680	AT4G28310
AT2G36320	AT3G24430
AT5G66760	AT5G16000
AT1G47056	AT4G35440
AT3G21295	AT1G33240
AT1G66240	AT3G19680
AT5G59560	AT5G06940
AT5G17280	AT5G07010
AT1G65020	AT5G05180
AT2G25140	AT5G62280
AT2G05630	AT5G59130
AT3G12030	AT3G56370
AT5G18170	AT2G46780
AT5G44240	AT4G20970
AT3G46510	AT2G42300
AT3G15430	AT1G74370
AT3G01770	AT3G48720
AT3G19190	AT5G44650
AT5G63110	AT4G23400
AT1G43130	AT2G39470
AT5G49100	AT2G02780
AT1G68160	AT3G45700
AT3G55270	AT3G26520
AT1G74740	AT5G50010
AT5G14000	AT1G18400
AT2G47380	AT5G52950
AT3G60450	AT1G06680
AT1G17500	AT5G64630
AT1G60440	AT4G25830
AT5G51460	AT4G00400
AT1G28240	AT5G15840
AT2G27580	AT4G25750
AT1G18160	AT1G19150
AT5G13090	AT3G29030
AT1G63290	AT2G47220
AT5G58220	AT4G31840
AT1G07870	AT3G51420
AT1G58290	AT4G39120
AT3G51980	AT1G04160
AT5G42870	AT5G23120
AT5G04870	AT3G48420
AT4G21790	AT3G62270
AT5G20990	AT5G10690
AT3G45300	AT2G29180
AT5G12290	AT1G49380
AT5G66690	AT4G08410
AT1G18480	AT5G24490
AT3G03750	AT2G34010
AT4G12760	AT4G02130
AT3G51790	AT1G50280
AT3G54960	AT4G38050
AT1G53710	AT4G00050
AT2G44200	AT2G42840
AT5G60410	AT1G01300
AT5G12170	AT4G17340
AT4G21810	AT3G01480
AT4G31800	AT1G60600
AT1G68680	AT4G38545
AT2G21470	AT4G34220
AT2G17700	AT3G06130
AT2G02040	AT3G63140
AT5G27860	AT1G07780
AT5G11850	AT1G67090
AT1G48970	AT1G77200
AT2G14740	AT1G69780
AT5G18900	AT1G69580
AT5G10580	AT5G45610
AT4G37270	AT1G61520
AT5G56270	AT3G52720
AT1G18745	AT5G45700
AT3G30390	AT5G66800
AT1G73030	AT5G65810
AT2G18170	AT2G29310
AT1G68140	AT5G41460
AT5G49580	AT5G19040
AT4G27960	AT5G06270
AT5G63370	AT1G34510
AT5G20900	AT5G57970
AT2G31305	AT2G36490
AT1G27980	AT4G34980
AT3G15353	AT1G04680
AT2G43290	AT3G49220
AT4G24990	AT1G26210
AT2G32300	AT5G11790
AT1G31440	AT5G41920
AT5G03030	AT1G15980
AT1G32630	AT4G24510
AT4G11820	AT5G42450
AT2G46170	AT5G45680
AT3G47348	AT2G23620
AT2G01410	AT5G54630
AT2G07751	AT4G01330
AT1G26945	AT5G12020
AT1G28050	AT5G24313
AT5G60530	AT5G60860
AT3G12200	AT1G20650
AT5G05100	AT3G23805
AT2G15620	AT2G44690
AT3G60110	AT1G55360
AT4G23460	AT5G64040
AT5G49450	AT4G34020
AT1G64040	AT1G62520
AT4G32040	AT2G41370
AT1G03040	AT1G32060
AT1G45015	AT4G16980
AT2G37240	AT2G12462
AT4G27840	AT1G29910
AT1G27960	AT2G34170
AT1G73670	AT5G03040
AT1G06640	AT5G62360
AT3G55830	AT5G63630
AT4G00300	AT5G60850
AT5G06960	AT5G45560
AT3G16910	AT4G20320
AT5G57620	AT2G45970
AT4G23680	AT3G08570
AT1G54115	AT3G58200
AT1G68310	AT5G58480
AT5G40850	AT1G51940
AT1G56280	AT2G23180
AT1G63880	AT3G61470
AT3G14840	AT3G63160
AT5G41400	AT3G16260
AT1G01260	AT5G03760
AT3G12760	AT1G62950
AT1G42470	AT1G16880
AT5G19930	AT1G14730
AT1G69640	AT1G14920
AT2G47020	AT5G53250
AT4G21540	AT3G60840
AT4G26400	AT2G21960
AT5G60540	AT3G09800
AT1G20460	AT5G18660
AT5G20910	AT5G08600
AT1G26270	AT3G50820
AT3G03740	AT1G76240
AT3G23430	AT4G17245
AT4G30810	AT2G36830
AT5G10610	AT4G00490
AT2G36900	AT4G34730
AT5G05540	AT4G21190
AT2G15960	AT1G08160
AT1G18720	AT4G31850
AT2G17440	AT5G51780
AT4G10590	AT1G25450
AT3G32980	AT1G51580
AT1G63860	AT5G33280
AT3G27270	AT5G16030
AT5G48970	AT4G36360
AT3G17780	AT1G11700
AT3G57520	AT5G38060
AT1G21380	AT2G29550
AT2G33490	AT1G30840
AT1G01230	AT1G79020
AT2G26310	AT3G61260
AT2G44410	AT5G65470
AT5G43440	AT4G04745
AT3G10980	AT3G45970
AT5G17490	AT4G18670
AT4G14500	AT2G18570
AT5G47830	AT3G49142
AT4G03030	AT1G20340
AT4G17090	AT1G18440
AT3G21865	AT5G10310
AT1G80180	AT5G16590
AT2G40600	AT1G55260
AT2G14680	AT3G23730
AT1G67940	AT2G41990
AT5G55000	AT5G67390
AT4G32840	AT4G21750
AT5G02270	AT1G02065
AT1G25520	AT5G02160
AT4G33360	AT1G02205
AT5G40930	AT5G48490
AT1G79530	AT3G16250
AT1G50410	AT1G19350
AT5G04040	AT5G12250
AT2G31800	AT2G17550
AT1G15780	AT1G12775
AT4G30600	AT3G27850
AT5G52240	AT4G24710
AT4G19200	AT4G25990
AT1G48430	AT4G34650
AT2G26230	AT2G39140
AT2G15320	AT1G47210
AT2G35940	AT2G28070
AT2G36630	AT1G29930
AT4G02370	AT2G01870
AT1G22885	AT3G17350
AT3G57390	AT3G51290
AT1G17145	AT3G05160
AT5G60360	AT1G03010
AT4G15420	AT1G68130
AT5G52980	AT4G16807
AT4G39820	AT1G78180
AT5G18110	AT2G34060
AT5G22350	AT1G12500
AT2G18090	AT4G13840
AT5G00760	AT4G35100
AT5G56630	AT5G25810
AT3G07568	AT3G54930
AT1G07530	AT5G22830
AT5G58070	AT3G15720
AT2G27200	AT1G05850
AT1G05840	AT3G06390
AT1G55120	AT1G49660
AT4G28300	AT5G57180
AT2G45010	AT1G05950
AT1G32530	AT1G72150
AT2G18960	AT1G56720
AT2G17110	AT1G17970
AT4G10360	AT4G28190
AT2G45380	AT3G08740
AT2G34630	AT5G66005
AT1G48370	AT1G34010
AT5G56760	AT5G57930
AT1G08770	AT5G18690
AT1G70890	AT3G62630
AT1G31340	AT4G17000
AT4G13615	AT2G21530
AT5G14420	AT1G05810
AT1G75400	AT1G60950
AT1G05710	AT4G18370
AT1G12240	AT1G28570
AT5G43470	AT1G54780
AT5G42940	AT3G17170
AT3G16670	AT4G30825
AT3G14205	AT5G62670
AT3G15060	AT1G75390
AT1G78670	AT1G14430
AT4G15630	AT1G24260
AT1G27000	AT2G35860
AT1G16300	AT5G56120
AT2G07633	AT1G63680
AT5G02600	AT5G07000
AT2G45980	AT1G72600
AT4G14716	AT1G12330
AT1G79160	AT2G05810
AT3G63500	AT2G42040
AT1G53920	AT3G14980
AT2G25520	AT1G03780
AT2G44080	AT1G10760
AT5G07470	AT1G35180
AT3G05500	AT1G22910
AT3G61630	AT5G54290
AT2G38410	AT1G18650
AT5G05590	AT3G15900
AT1G72470	AT3G10310
AT3G51240	AT5G52100
AT2G02800	AT4G14650
AT1G21770	AT5G51270
AT5G35080	AT5G06590
AT3G55610	AT4G26370
AT1G54170	AT5G24010
AT5G53560	AT5G28770
AT1G55000	AT3G60530
AT2G25110	AT1G30440
AT5G57630	AT1G07745
AT5G14710	AT2G45900
AT1G48210	AT4G34290
AT1G50430	AT5G19780
AT2G41945	AT1G65010
AT3G21270	AT3G51080
AT2G05320	AT5G52280
AT3G63220	AT5G48220
AT5G53350	AT3G09050
AT3G61850	AT5G14320
AT4G10610	AT3G55250
AT4G13430	AT3G48500
AT5G49550	AT4G02110
AT3G59280	AT1G08840
AT4G28890	AT5G63810
AT5G39660	AT4G37170
AT5G49710	AT4G04880
AT3G45090	AT2G26930
AT4G28600	AT3G26300
AT3G05570	AT1G64150
AT2G38750	AT5G52220
AT5G45360	AT4G02060
AT2G16760	AT4G37470
AT2G26240	AT5G04940
AT4G16110	AT4G04640
AT5G62575	AT1G74850
AT4G11260	AT4G40010
AT3G23000	AT1G06460
AT3G09810	AT2G01760
AT5G03905	AT2G34300
AT1G54010	AT1G30600
AT3G49390	AT4G25260
AT2G43760	AT3G50050
AT3G62770	AT3G45850
AT1G79710	AT5G40405
AT2G47640	AT3G62910
AT5G62180	AT1G12060
AT5G40780	AT1G06463
AT1G66200	AT1G74770
AT5G28640	AT5G09820
AT2G01450	AT4G38430
AT1G11905	AT1G70100
AT3G05380	AT2G14890
AT4G28260	AT3G50630
AT4G19840	AT1G54120
AT1G54370	AT5G20270
AT3G05920	AT5G28500
AT3G12570	AT1G70070
AT5G02380	AT3G06980
AT2G16430	AT1G21880
AT1G45180	AT4G12880
AT3G04240	AT1G72180
AT4G14710	AT1G52510
AT4G05070	AT4G17560
AT2G20410	AT4G38520
AT4G32650	AT2G38120
AT1G53310	AT3G24495
AT2G25910	AT2G25880
AT5G66730	AT4G26960
AT4G14010	AT2G34510
AT1G12640	AT4G27440
AT1G62990	AT5G49360
AT1G50640	AT4G00370
AT5G47870	AT1G07320
AT5G07360	AT5G42070
AT5G24270	AT2G40610
AT4G16210	AT5G49990
AT1G55730	AT1G07110
AT2G41310	AT1G32550
AT1G30270	AT4G38660
AT1G68880	AT1G01430
AT2G31580	AT5G38290
AT4G32760	AT5G11590
AT4G28060	AT5G05435
AT2G26300	AT2G03420
AT2G44520	AT1G12460
AT3G12250	AT4G34830
AT4G35350	AT4G37240
AT4G30780	AT1G05590
AT2G03730	AT3G54050
AT4G26750	AT3G15115
AT3G20390	AT4G37890
AT3G19450	AT1G17200
AT1G03060	AT1G42550
AT5G17770	AT4G08400
AT5G23660	AT1G73885
AT1G47480	AT4G19070
AT5G65210	AT1G08540
AT3G02460	AT5G67280
AT4G17530	AT5G57570
AT4G01600	AT4G00730
AT4G39390	AT3G14240
AT2G28190	AT5G16040
AT4G16380	AT4G36230
AT5G20000	AT2G31070
AT1G53840	AT3G13120
AT1G66680	AT1G74070
AT5G65870	AT5G38140
AT4G16535	AT3G51740
AT5G12200	AT5G58960
AT3G49350	AT5G38430
AT1G16180	AT3G29290
AT4G34480	AT5G22410
AT5G65110	AT2G21710
AT2G23150	AT2G39440
AT2G41090	AT5G54260
AT2G29740	AT4G13370
AT5G65290	AT1G64390
AT4G38740	AT5G15510
AT3G50270	AT5G43750
AT4G08180	AT1G16030
AT5G41990	AT2G34640
AT2G02860	AT4G09040
AT1G11200	AT1G01620
AT1G15740	AT5G49170
AT3G66654	AT5G51110
AT1G28960	AT5G60020
AT3G50740	AT5G46880
AT2G34070	AT5G45040
AT5G35320	AT5G02710
AT3G17770	AT3G45290
AT5G01410	AT5G07240
AT2G05710	AT1G45163
AT5G37990	AT4G39620
AT3G02470	AT1G05190
AT2G40765	AT5G19060
AT1G14740	AT5G23940
AT5G37850	AT2G38180
AT3G11100	AT5G05880
AT3G05050	AT5G64620
AT3G29170	AT4G15810
AT5G64770	AT5G55580
AT1G66900	AT1G53800
AT5G55200	AT5G62920
AT3G06350	AT1G54820
AT1G70160	AT3G58100
AT4G28290	AT2G25840
AT1G74450	AT2G34770
AT5G58720	AT1G63650
AT3G22950	AT5G19730
AT4G36480	AT2G04270
AT4G37790	AT4G02540
AT5G19140	AT4G27720
AT1G64140	AT4G13670
AT5G65280	AT4G23950
AT5G02460	AT4G38062
AT1G44770	AT5G44190
AT3G12580	AT5G55520
AT4G37680	AT5G22640
AT3G27380	AT3G02120
AT1G05170	AT2G20890
AT5G11390	AT1G62380
AT5G21020	AT1G27370
AT1G03650	AT5G48830
AT5G47580	AT5G51545
AT2G03120	AT3G51600
AT5G03990	AT2G24630
AT1G63020	AT3G18090
AT2G36340	AT5G66570
AT2G25190	AT4G25600
AT1G61690	AT1G57770
AT1G09420	AT1G06360
AT5G50780	AT3G55330
AT4G00780	AT2G38320
AT2G37280	AT1G29440
AT1G78830	AT4G39040
AT3G01650	AT1G09570
AT1G78000	AT1G02180
AT1G09920	AT3G21055
AT5G37710	AT1G10020
AT5G41670	AT4G21770
AT1G78420	AT5G06630
AT1G33560	AT4G10340
AT4G08390	AT1G18060
AT5G27030	AT4G14700
AT4G19670	AT1G19830
AT4G23050	AT1G62480
AT4G38932	AT5G22800
AT1G01470	AT2G28150
AT1G16060	AT4G36540
AT3G15450	AT4G14510
AT5G22000	AT2G45340
AT1G12140	AT4G38160
AT5G27690	AT1G04520
AT1G15400	AT2G01940
AT1G67300	AT5G08020
AT2G20950	AT1G30360
AT5G59420	AT5G52190
AT2G04430	AT3G05410
AT5G46410	AT5G07030
AT3G58600	AT4G35810
AT5G61520	AT2G27040
AT5G54800	AT3G09580
AT3G14060	AT4G18480
AT1G58180	AT2G44570
AT5G57860	AT5G05740
AT1G29060	AT1G12800
AT1G65980	AT3G23760
AT1G48600	AT5G66310
AT5G49760	AT1G62780
AT4G28370	AT4G30845
AT3G48350	AT4G25050
AT3G27770	AT5G14280
AT4G31750	AT4G02700
AT4G04620	AT1G75240
AT4G27780	AT5G40820
AT1G23330	AT4G14360
AT2G17420	AT3G57180
AT3G57550	AT5G11060
AT4G29440	AT1G67750
AT3G18080	AT2G34190
AT4G37980	AT2G41820
AT5G64667	AT1G25510
AT5G45100	AT3G43960
AT2G29400	AT3G50890
AT5G03460	AT2G39930
AT3G43430	AT3G62110
AT1G32790	AT4G33960
AT3G51500	AT4G27340
AT3G23605	AT5G04060
AT1G07130	AT1G68590
AT1G27350	AT5G55740
AT5G08660	AT3G06990
AT1G01820	AT5G15310
AT4G13290	AT2G47160
AT1G23220	AT1G69690
AT5G43180	AT1G62150
AT1G07030	AT5G58900
AT2G46340	AT3G52630
AT4G39910	AT1G68500
AT3G05290	AT1G18620
AT4G27745	AT3G52110
AT5G53750	AT4G26760
AT2G17530	AT1G69420
AT5G53570	AT3G53460
AT1G56300	AT4G22770
AT5G42300	AT2G43870
AT1G18260	AT2G35470
AT5G03240	AT1G06240
AT4G08690	AT3G23810
AT1G21390	AT2G40490
AT4G04470	AT5G64380
AT4G30190	AT4G25960
AT4G21470	AT2G40230
AT3G25400	AT1G34355
AT1G65040	AT2G20180
AT4G14430	AT2G36000
AT5G67250	AT5G21920
AT1G17340	AT3G46780
AT1G32930	AT1G78090
AT5G05365	AT4G18975
AT3G48570	AT5G58260
AT4G16330	AT5G10550
AT1G45976	AT3G25660
AT2G43940	AT3G12930
AT3G27330	AT2G47240
AT1G68840	AT1G71720
AT2G27450	AT5G47780
AT5G38650	AT3G52750
AT3G47550	AT5G18570
AT1G58235	AT5G55220
AT1G72770	AT3G15690
AT3G10800	AT4G32410
AT4G21410	AT3G15095
AT2G28320	AT2G28470
AT2G25250	AT2G04890
AT1G32700	AT3G19180
AT3G04350	AT4G30400
AT1G49520	AT1G77330
AT5G28540	AT1G28100
AT2G31350	AT5G67130
AT5G18750	AT5G67070
AT1G55530	AT3G22150
AT2G25737	AT2G26580
AT5G48412	AT4G28050
AT3G25890	AT1G29660
AT1G24350	AT3G18200
AT4G08170	AT1G08520
AT3G07680	AT1G79850
AT3G51330	AT2G35760
AT3G47810	AT3G08010
AT4G02050	AT3G53700
AT5G63990	AT5G62230
AT5G33320	AT3G18524
AT4G29960	AT1G10640
AT1G48490	AT5G05830
AT2G17760	AT5G36120
AT4G26240	AT1G66150
AT5G48655	AT4G10180
AT5G27840	AT1G66180
AT1G63830	AT3G24929
AT5G23520	AT3G28460
AT2G01140	AT4G29170
AT5G13860	AT5G21430
AT5G56660	AT3G18050
AT5G46760	AT3G12345
AT3G19553	AT1G78060
AT3G08690	AT2G20980
AT4G32660	AT4G16442
AT1G21760	AT4G03280
AT5G47140	AT5G66470
AT4G19140	AT5G53880
AT5G03290	AT5G45670
AT1G34260	AT3G61150
AT4G34920	AT4G37750
AT5G53830	AT2G19620
AT5G56870	AT1G71695
AT4G18580	AT4G33470
AT4G08755	AT3G20230
AT5G11230	AT3G20015
AT1G73920	AT1G73020
AT3G17020	AT3G19515
AT1G78490	AT1G21660
AT1G14010	AT4G08685
AT2G07795	AT5G04810
AT2G46390	AT3G56650
AT1G18740	AT5G08650
AT1G77890	AT2G46890
AT3G16940	AT4G04340
AT4G26160	AT3G25030
AT1G49470	AT5G22140
AT3G29075	AT4G27370
AT1G04960	AT5G61580
AT5G65240	AT1G62750
AT2G42790	AT4G37920
AT1G74090	AT1G70560
AT3G19640	AT5G52110
AT1G66800	AT2G21830
AT5G45130	AT3G18000
AT3G48340	AT4G25080
AT4G08480	AT1G05065
AT2G38800	AT5G13060
AT1G23380	AT4G32260
AT2G18750	AT2G36200
AT5G65790	AT1G35680
AT1G01360	AT4G20260
AT3G23800	AT2G36305
AT3G48000	AT5G10390
AT5G46250	AT1G01610
AT4G25640	AT5G16400
AT5G06845	AT2G24090
AT3G15810	AT4G21870
AT4G12510	AT3G27160
AT5G42020	AT3G10060
AT5G35690	AT1G18670
AT5G52120	AT1G31420
AT1G71030	AT5G51810
AT1G22870	AT4G14740
AT2G30990	AT3G63120
AT1G59580	AT1G11860
AT1G20620	AT4G18030
AT1G32150	AT2G35840
AT4G33120	AT1G13430
AT1G72330	AT5G16240
AT2G04305	AT3G14330
AT4G15910	AT4G32980
AT2G01990	AT5G38520
AT3G26000	AT3G51870
AT5G49630	AT1G21560
AT4G08500	AT3G05800
AT1G04120	AT3G44200
AT1G07750	AT4G14870
AT4G19510	AT2G23430
AT5G02800	AT4G17810
AT2G03240	AT5G50915
AT1G07390	AT1G51080
AT2G36880	AT1G01320
AT5G42250	AT5G06690
AT3G13600	AT1G29070
AT1G03750	AT1G65470
AT3G58750	AT2G37660
AT4G24290	AT3G56870
AT5G44400	AT3G14560
AT4G27500	AT5G53210
AT1G62800	AT4G34760
AT1G05620	AT1G18840
AT5G41810	AT1G78430
AT5G12010	AT5G01240
AT1G02120	AT5G07020
AT2G38230	AT3G49290
AT5G05760	AT2G36410
AT5G36880	AT2G01080
AT1G04770	AT5G11160
AT4G16500	AT2G33800
AT5G45050	AT4G18570
AT4G37610	AT3G55800
AT1G15670	AT3G60510
AT1G02660	AT3G20440
AT3G18430	AT4G36410
AT3G56360	AT5G42240
AT5G38940	AT2G18940
AT4G15070	AT1G55760
AT5G23010	AT1G42970
AT2G12550	AT2G02100
AT3G61980	AT1G54500
AT4G16950	AT2G39870
AT1G45050	AT1G27480
AT4G36515	AT2G21790
AT5G52870	AT4G00180
AT1G44170	AT1G35830
AT3G26680	AT1G70760
AT4G04920	AT5G52440
AT2G04795	AT3G49650
AT4G27270	AT1G61970
AT1G06000	AT5G21930
AT3G47730	AT2G28310
AT1G69310	AT5G54380
AT5G42860	AT2G45400
AT1G79380	AT4G02100
AT5G45370	AT2G35155
AT2G19710	AT2G20100
AT3G29200	AT1G30570
AT3G15390	AT5G14260
AT2G35270	AT1G75540
AT1G53170	AT1G55370
AT5G58620	AT5G56860
AT1G49710	AT3G04550
AT3G17510	AT1G26570
AT1G35190	AT1G76870
AT2G02710	AT3G61750
AT3G14020	AT2G25080
AT5G63000	AT1G62360
AT4G23430	AT3G24760
AT1G55830	AT4G33580
AT2G43500	AT1G24160
AT5G12310	AT3G03630
AT3G46530	AT5G64580
AT5G43100	AT3G15520
AT3G58710	AT3G56160
AT3G04670	AT1G42430
AT3G14610	AT1G14840
AT5G23830	AT4G29060
AT1G73650	AT4G16155
AT1G32900	AT5G09870
AT4G12545	AT1G18100
AT4G30270	AT2G36010
AT5G64300	AT3G25805
AT4G15093	AT3G18040
AT1G36370	AT3G05470
AT5G57150	AT1G12900
AT5G24870	AT3G22830
AT4G29330	AT2G39920
AT5G40510	AT3G52920
AT5G42180	AT1G32990
AT1G70300	AT4G30700
AT3G10985	AT5G61480
AT4G01550	AT1G78020
AT5G61060	AT1G70940
AT1G27300	AT2G32230
AT1G68820	AT1G03160
AT2G34660	AT3G23050
AT1G58270	AT5G06640
AT5G67580	AT2G30070
AT4G25520	AT1G28440
AT1G09430	AT1G20030
AT5G63135	AT5G38690
AT1G28280	AT2G26680
AT4G04570	AT2G08950
AT1G02900	AT5G17870
AT3G06240	AT5G35220
AT3G23920	AT3G07670
AT3G16450	AT3G18630
AT3G17240	AT3G26240
AT5G07910	AT5G53870
AT5G52050	AT4G21310
AT1G78190	AT4G19865
AT3G17800	AT5G57700
AT2G41160	AT4G15790
AT5G43980	AT4G34580
AT5G38000	AT4G27430
AT1G28760	AT5G09660
AT1G08460	AT3G55420
AT5G54370	AT3G14362
AT1G13195	AT5G17660
AT1G80120	AT3G09035
AT1G25500	AT1G01080
AT4G35830	AT4G14480
AT4G00290	AT5G43500
AT2G25300	AT3G30300
AT3G18930	AT4G00020
AT3G10260	AT5G63530
AT3G57360	AT5G39210
AT1G35580	AT4G33010
AT1G17590	AT5G38300
AT5G09790	AT2G28605
AT2G46330	AT3G10160
AT3G57090	AT5G08050
AT1G13000	AT4G12970
AT1G54210	AT1G24170
AT1G53700	AT5G33370
AT2G25980	AT4G38970
AT2G44380	AT3G26900
AT3G45620	AT1G58350
AT4G08290	AT2G26640
AT1G73330	AT3G58850
AT5G03700	AT3G48830
AT2G17480	AT2G41330
AT1G47960	AT5G47110
AT1G68000	AT5G27390
AT5G51640	AT1G22700
AT4G09460	AT3G59110
AT3G14440	AT3G63490
AT2G48020	AT3G63445
AT2G28960	AT4G19100
AT2G35736	AT5G38050
AT4G23910	AT4G02715
AT1G07590	AT3G07460
AT3G02880	AT3G15190
AT1G16400	AT1G53520
AT1G06770	AT3G25100
AT2G39100	AT5G52930
AT3G09085	AT1G72420
AT1G70670	AT4G29020
AT3G56240	AT5G52970
AT1G78210	AT4G26540
AT3G05690	AT5G44635
AT1G53580	AT1G70310
AT3G62590	AT2G25060
AT1G19660	AT2G26110
AT1G74640	AT4G03100
AT5G59540	AT3G13740
AT2G39780	AT4G35250
AT4G05320	AT5G16250
AT1G35516	AT1G04620
AT1G04780	AT1G64510
AT4G33890	AT4G30020
AT1G30510	AT2G35620
AT1G71960	AT3G02640
AT5G13490	AT1G33170
AT3G10300	AT5G67030
AT4G12520	AT1G75710
AT3G57880	AT2G43030
AT2G03510	AT5G23280
AT3G16990	AT1G17345
AT3G61570	AT3G14452
AT1G19300	AT4G18610
AT1G69680	AT5G14090
AT1G65860	AT3G04260
AT5G64310	AT3G18110
AT3G08640	AT3G07010
AT4G38360	AT3G10710
AT2G22770	AT5G17160
AT1G23120	AT5G49160
AT1G74030	AT1G67320
AT5G42980	AT1G10910
AT3G56050	AT4G36930
AT1G13390	AT5G08720
AT3G49210	AT5G28300
AT1G07090	AT5G48360
AT2G01490	AT3G21390
AT2G41230	AT1G33811
AT2G30500	AT2G21970
AT1G80440	AT4G00165
AT1G11840	AT2G22990
AT1G59820	AT5G16715
AT3G51000	AT2G32690
AT1G07010	AT5G17580
AT5G13800	AT3G18890
AT2G32510	AT4G16120
AT2G34470	AT1G04420
AT1G21670	AT1G02730
AT1G53760	AT4G00380
AT4G18930	AT3G26060
AT4G11570	AT3G11560
AT1G19360	AT5G11450
AT2G18250	AT2G46310
AT5G04250	AT4G28750
AT5G10830	AT3G52155
AT5G66390	AT1G20020
AT3G07580	AT4G01680
AT2G33390	AT5G57030
AT4G31510	AT1G64355
AT2G20630	AT4G37300
AT5G61450	AT2G04842
AT1G49160	AT4G18380
AT5G67600	AT3G16140
AT3G05030	AT1G62030
AT1G35720	AT5G66880
AT5G04720	AT1G03560
AT3G12700	AT3G61870
AT2G21560	AT2G40300
AT1G66390	AT1G59840
AT4G01370	AT5G08610
AT1G03840	AT1G77490
AT3G56310	AT5G39830
AT1G44100	AT5G01520
AT1G64200	AT1G72250
AT4G12480	AT3G25590
AT4G36830	AT3G43610
AT1G15800	AT2G01420
AT3G46700	AT1G69160
AT1G65000	AT3G43600
AT1G66500	AT1G21730
AT5G43910	AT3G62030
AT5G39950	AT1G70200
AT3G24500	AT5G55230
AT5G10380	AT3G60900
AT4G37400	AT5G15600
AT5G16800	AT5G55630
AT3G50910	AT4G04330
AT4G32690	AT5G39960
AT1G49032	AT4G34090
AT3G52240	AT2G32180
AT3G21750	AT2G20835
AT2G36750	AT4G30650
AT3G48115	AT5G08000
AT3G18370	AT3G49260
AT3G26090	AT3G03710
AT1G12760	AT4G17770
AT5G38020	AT3G46490
AT4G12710	AT3G14760
AT1G30040	AT5G02480
AT4G40070	AT1G03680
AT3G53120	AT5G07660
AT4G20380	AT5G43270
AT5G16110	AT1G01130
AT5G53310	AT3G12080
AT1G28610	AT2G46820
AT4G34680	AT2G42485
AT5G56090	AT5G04620
AT1G53390	AT1G80280
AT5G62865	AT1G31330
AT3G44280	AT1G80260
AT4G30060	AT5G44520
AT1G54710	AT4G20940
AT3G27190	AT5G08515
AT1G13420	AT5G22340
AT3G02070	AT2G05920
AT3G51730	AT5G50150
AT4G32440	AT1G16630
AT5G58380	AT2G37220
AT4G24020	AT4G08920
AT2G20130	AT4G15830
AT2G22010	AT3G57780
AT4G17486	AT1G67830
AT4G23420	AT4G04890
AT2G16500	AT4G13500
AT4G34460	AT3G29375
AT5G12480	AT5G03180
AT4G23885	AT2G05790
AT1G30750	AT5G13510
AT3G07780	AT5G14660
AT2G30210	AT2G43560
AT1G64710	AT4G00480
AT3G16785	AT1G22690
AT4G13345	AT5G06700
AT1G03210	AT2G18710
AT2G31570	AT4G21280
AT5G12300	AT1G10930
AT1G67820	AT1G78630
AT3G27890	AT5G55820
AT1G65520	AT4G24750
AT1G14360	AT5G49330
AT1G07020	AT4G02390
AT5G66210	AT3G46940
AT1G29400	AT5G51200
AT4G36140	AT3G47450
AT1G08800	AT3G15480
AT1G11760	AT1G73060
AT1G55080	AT3G24300
AT4G21400	AT5G58660
AT3G61930	AT1G63260
AT4G06810	AT2G46110
AT4G10970	AT3G20362
AT1G12160	AT5G18460
AT1G74020	AT2G39010
AT4G22610	AT1G23980
AT3G12360	AT2G24060
AT1G67310	AT5G47190
AT5G05850	AT5G08415
AT2G31200	AT2G42580
AT2G47730	AT5G09580
AT3G28950	AT3G10270
AT4G12070	AT4G09010
AT3G03560	AT3G13190
AT3G18440	AT1G01420
AT4G07135	AT2G35500
AT2G36470	AT2G41480
AT4G00500	AT5G37630
AT1G14340	AT1G08560
AT3G48760	AT1G49920
AT5G45260	AT5G50740
AT4G02430	AT3G05430
AT1G61640	AT3G06730
AT1G03090	AT5G26910
AT1G67360	AT2G44440
AT4G13580	AT2G24762
AT5G05370	AT2G01913
AT1G70590	AT5G57240
AT2G21840	AT5G63100
AT4G29160	AT4G14770
AT2G31130	AT1G19690
AT3G08950	AT3G50700
AT5G63160	AT5G43020
AT3G57730	AT2G36570
AT4G28400	AT5G51560
AT1G09960	AT4G23800
AT1G56680	AT2G16440
AT2G38380	AT5G35100
AT2G46070	AT1G80080
AT5G39360	AT4G20360
AT2G38960	AT3G23670
AT4G10100	AT4G26555
AT4G02550	AT1G30690
AT5G25640	AT4G26010
AT5G46180	AT4G16141
AT5G57560	AT3G17680
AT5G47530	AT2G28620
AT4G12550	AT3G09540
AT1G13180	AT2G43010
AT2G17130	AT2G07170
AT4G35500	AT1G53035
AT1G29300	AT1G24290
AT2G39270	AT4G32340
AT5G59320	AT5G28290
AT5G04090	AT3G20395
AT5G44090	AT4G34160
AT2G47560	AT2G02450
AT5G52900	AT2G38140
AT1G59970	AT5G46700
AT5G66250	AT1G31190
AT5G04520	AT2G01630
AT3G52470	AT5G49215
AT1G79690	AT3G07210
AT2G24100	AT4G02800
AT5G44790	AT1G73090
AT1G52260	AT5G07900
AT4G23060	AT1G18415
AT5G49950	AT5G65440
AT5G47420	AT3G06430
AT5G08170	AT1G80640
AT2G47880	AT5G22050
AT3G60810	AT5G12950
AT4G19990	AT1G16850
AT5G20190	AT2G45850
AT4G36710	AT4G30940
AT3G61198	AT5G23420
AT5G54510	AT5G11740
AT2G41110	AT2G23210
AT1G64370	AT3G60380
AT5G14930	AT4G09810
AT3G21760	AT5G56850
AT4G19045	AT1G53210
AT5G23020	AT2G05310
AT4G29900	AT2G27810
AT3G62600	AT1G10850
AT3G11420	AT2G41540
AT4G11800	AT3G55005
AT1G15530	AT1G41830
AT2G47680	AT1G74970
AT3G23510	AT3G47650
AT5G17000	AT4G14890
AT2G18196	AT1G04730
AT1G61800	AT1G34000
AT5G20580	AT5G46280
AT5G08300	AT5G48900
AT3G02740	AT1G67110
AT5G06560	AT2G44920
AT1G76690	AT4G20240
AT4G02090	AT4G10955
AT2G46940	AT4G08950
AT5G21090	AT5G50720
AT3G56060	AT1G28710
AT3G09000	AT5G62580
AT1G69960	AT5G13690
AT1G10865	AT2G27400
AT1G21370	AT1G64680
AT2G13800	AT5G43080
AT5G25770	AT3G52380
AT1G77660	AT3G18850
AT2G44140	AT4G27595
AT3G59760	AT5G11890
AT4G18010	AT5G42680
AT1G15790	AT4G26510
AT3G22840	AT4G21215
AT3G10915	AT3G08030
AT5G11250	AT1G75640
AT1G53560	AT4G37510
AT5G38030	AT3G51320
AT3G59370	AT4G14760
AT5G63800	AT1G69200
AT5G48440	AT1G53250
AT1G15950	AT3G54690
AT3G22845	AT3G20150
AT4G23850	AT4G23740
AT2G16720	AT5G44490
AT2G40810	AT3G47490
AT1G54150	AT3G01860
AT3G43230	AT5G55400
AT4G08230	AT5G49960
AT1G62370	AT1G76310
AT1G29280	AT1G10200
AT4G20140	AT5G63140
AT2G02810	AT1G75820
AT1G53060	AT3G52370
AT4G05150	AT4G02790
AT3G26100	AT1G49510
AT5G57580	AT1G67440
AT4G17800	AT5G17820
AT1G23040	AT1G49620
AT1G70980	AT1G77090
AT1G78050	AT3G54210
AT2G41430	AT2G44670
AT1G22360	AT1G31800
AT5G55170	AT5G46570
AT2G44180	AT2G26330
AT2G30440	AT3G46970
AT1G78280	AT3G50240
AT1G23390	AT5G52910
AT1G05060	AT1G56260
AT1G22070	AT1G74720
AT1G58590	AT3G14740
AT1G68150	AT1G07050
AT4G33985	AT4G32350
AT3G13620	AT3G20260
AT5G51570	AT3G08920
AT3G43270	AT3G04650
AT3G22910	AT1G54385
AT2G39550	AT4G18390
AT4G19420	AT1G34245
AT1G74790	AT3G51280
AT4G15390	AT1G02280
AT1G75945	AT1G08000
AT2G05260	AT5G06390
AT2G33530	AT3G54720
AT1G04980	AT3G51150
AT4G35380	AT3G18730
AT1G22510	AT2G33400
AT5G56340	AT4G29400
AT5G17290	AT1G75730
AT2G20900	AT4G12620
AT4G30490	AT1G45010
AT5G43540	AT1G13930
AT4G06795	AT5G65220
AT5G64880	AT2G30570
AT5G67245	AT4G13390
AT5G62460	AT1G17840
AT1G76390	AT5G04960
AT1G69750	AT3G16290
AT5G22850	AT2G17033
AT3G11550	AT3G25480
AT5G16200	AT5G15350
AT4G12010	AT5G44040
AT4G19700	AT3G27060
AT5G55700	AT5G12050
AT3G50350	AT3G62680
AT1G73590	AT2G26910
AT3G11330	AT1G06420
AT3G24670	AT3G11700
AT4G29670	AT2G21380
AT4G27560	AT1G14770
AT5G49770	AT1G63470
AT1G32460	AT5G43310
AT1G70480	AT2G24645
AT1G09415	AT5G58250
AT5G07770	AT5G01590
AT2G47890	AT3G02060
AT3G17000	AT5G36170
AT1G51370	AT5G25490
AT5G39450	AT4G17140
AT2G21350	AT4G03150
AT4G19450	AT5G18600
AT1G60420	AT3G14790
AT3G26470	AT5G58300
AT1G58280	AT1G31335
AT3G23180	AT3G06740
AT2G15880	AT3G63540
AT4G39540	AT1G51570
AT4G11600	AT1G79500
AT1G62810	AT5G38510
AT5G34930	AT4G29905
AT1G78660	AT3G04340
AT4G19640	AT2G38480
AT3G44100	AT2G06925
AT1G25550	AT1G23080
AT1G50360	AT5G48800
AT2G28890	AT1G19440
AT4G21580	AT1G48350
AT1G27760	AT3G05330
AT3G63310	AT4G17740
AT3G50800	AT1G16750
AT3G44260	AT2G30424
AT5G50200	AT2G24250
AT1G21900	AT1G18460
AT1G07700	AT1G48480
AT2G46260	AT1G12740
AT3G11030	AT3G02930
AT2G48140	AT3G06060
AT1G12360	AT1G09530
AT5G27350	AT1G79070
AT1G13100	AT4G29360
AT5G66120	AT3G63290
AT3G25020	AT5G37010
AT5G13760	AT1G64670
AT3G17700	AT3G58650
AT5G18480	AT5G67570
AT4G22200	AT3G49140
AT5G37055	AT2G07738
AT1G50520	AT5G23070
AT3G24503	AT5G06300
AT1G03080	AT5G40830
AT1G60989	AT4G24175
AT5G26280	AT2G14660
AT3G19990	AT2G47590
AT5G09125	AT3G07410
AT5G63850	AT1G51100
AT4G15233	AT3G14230
AT3G53490	AT5G40400
AT1G76760	AT5G22750
AT3G07700	AT5G51350
AT5G07730	AT1G25425
AT5G36920	AT4G38020
AT1G24575	AT2G27130
AT2G43550	AT5G14610
AT5G58730	AT5G59250
AT2G44500	AT4G00150
AT1G08320	AT2G25270
AT2G44525	AT5G42310
AT5G11520	AT3G18800
AT1G71100	AT5G16890
AT4G16250	AT1G13800
AT1G53440	AT5G52780
AT4G01450	AT2G37450
AT3G06780	AT5G39980
AT2G33600	AT4G31050
AT3G07370	AT3G10230
AT3G47250	AT1G15690
AT3G46930	AT1G18730
AT2G06530	AT1G32220
AT1G52880	AT3G53190
AT5G19250	AT3G53380
AT1G56145	AT2G23610
AT1G68650	AT2G42220
AT1G70290	AT3G62550
AT3G11230	AT2G02790
AT5G04310	AT2G22125
AT2G04160	AT4G34260
AT4G03960	AT1G55490
AT1G66580	AT1G29430
AT1G43160	AT1G23400
AT1G15170	AT3G62390
AT1G09645	AT4G12800
AT2G36580	AT3G17670
AT1G03545	AT1G73170
AT4G18205	AT5G16180
AT2G25740	AT2G39705
AT5G11260	AT2G37100
AT4G22920	AT1G43560
AT1G21400	AT2G01570
AT5G36910	AT5G48730
AT2G46240	AT2G19870
AT4G37940	AT1G51500
AT5G22860	AT3G14415
AT1G08230	AT1G21350
AT1G79670	AT5G11580
AT4G27260	AT2G01210
AT5G37540	AT5G18760
AT5G35200	AT4G36180
AT3G20470	AT1G09083
AT1G63750	AT3G47070
AT3G62470	AT3G62750
AT3G52710	AT5G67200
AT1G12210	AT1G25320
AT3G26600	AT3G58690
AT1G80830	AT4G15510
AT5G35560	AT1G72640
AT5G46470	AT4G09670
AT2G37150	AT5G05170
AT1G50570	AT5G41760
AT5G23820	AT3G16000
AT5G53330	AT5G67470
AT5G66290	AT5G15780
AT3G57600	AT4G27520
AT2G15830	AT5G08280
AT2G16870	AT2G41720
AT5G40370	AT1G12020
AT5G41610	AT1G16570
AT4G21980	AT5G47630
AT4G03260	AT3G25920
AT1G76440	AT1G67040
AT4G26970	AT5G42720
AT1G68300	AT1G14890
AT5G50210	AT1G03687
AT3G58270	AT1G09000
AT1G01725	AT3G56430
AT4G12790	AT2G31150
AT1G80920	AT5G46580
AT5G59450	AT4G09650
AT4G36010	AT1G22060
AT4G02200	AT3G49720
AT5G05110	AT3G16370
AT1G29195	AT4G33220
AT2G32250	AT1G16340
AT1G68850	AT4G14605
AT5G18400	AT3G56010
AT5G40670	AT5G23750
AT3G03870	AT1G19720
AT1G26440	AT2G38330
AT2G16365	AT2G32500
AT3G22550	AT4G02510
AT1G20780	AT2G26180
AT2G17570	AT5G26570
AT5G53590	AT4G27100
AT2G43535	AT5G62350
AT5G03390	AT3G61430
AT3G11320	AT5G07250
AT4G17720	AT5G56040
AT5G23760	AT2G44580
AT4G03510	AT5G06130
AT1G24330	AT4G34750
AT3G56410	AT3G14350
AT1G77280	AT4G27600
AT5G22060	AT5G05660
AT5G54100	AT5G03370
AT2G30870	AT5G13630
AT2G26150	AT1G67950
AT5G46240	AT5G49560
AT4G22820	AT5G03940
AT5G14130	AT3G15850
AT5G55050	AT2G38970
AT1G53030	AT1G79080
AT1G27290	AT1G43670
AT5G47250	AT4G33030
AT5G02090	AT5G66560
AT5G63010	AT5G03670
AT3G02230	AT2G47940
AT5G24800	AT3G28920
AT5G45490	AT5G06150
AT2G32800	AT2G47400
AT4G14600	AT2G32990
AT4G13110	AT1G03310
[truncated: 3,021 more rows]
