# Supplementary material for: Integrated omics reveal novel functions and underlying mechanisms of the receptor kinase FERONIA in Arabidopsis thaliana
Source: Plant Cell. 2022 Apr 18;34(7):2594–614. doi: 10.1093/plcell/koac111 (PMC9252503; doi:10.1093/plcell/koac111)
Supplement: koac111_Supplementary_Data [file koac111_supplementary_data.zip › koac111-suppl_data/TPC2021LSB00634R2 Suppl DS5.xlsx]

## Sheet: ABF3 TOTAL
Supplemental Data, Wang et al., (2022). Integrated omics reveal novel functions of FERONIA. Plant Cell.
Supplemental Data Set S5. The comparisons of FER omics data with ABF1, ABF3 ABF4 and FBH3 target genes (Song et al., 2016).
				Stats table
ABF3 Targets	Detected	DE FC			Total fer	Total ABF3	DE fer	ABF3 target	Percent DE fer	Percent ABF3 target	p-value
AT1G10360	AT1G10360			Total	20413	10433	3908	2259	0.191447	0.216524	4.49e-21
AT1G10370	AT1G10370	-0.584166		Up in fer	3908	2259	2299	1329	0.58828	0.588313	0.48
AT1G10400	AT1G10400			Dn in fer	3908	2259	1609	931	0.41172	0.412129	0.46
AT1G10410	AT1G10410	0.561652
AT1G10417	AT1G10417			Conclusions:
AT1G10419				Genes DE in fer mutant are enriched in the list of ABF3 targets (21.7%)
AT1G10430	AT1G10430			FER regulates ABF3 targets.
AT1G10440
AT1G10450	AT1G10450
AT1G10470	AT1G10470
AT1G10480	AT1G10480
AT1G10520	AT1G10520
AT1G10522	AT1G10522
AT1G10530	AT1G10530	1.56498
AT1G10550	AT1G10550
AT1G10560	AT1G10560
AT1G10590	AT1G10590
AT1G10600	AT1G10600
AT1G10650	AT1G10650
AT1G01780	AT1G01780
AT1G01790	AT1G01790	-0.293124
AT1G10682	AT1G10682	-1.40047
AT1G10700	AT1G10700
AT1G10740	AT1G10740
AT1G10747
AT1G10750	AT1G10750
AT1G01800	AT1G01800
AT1G10760	AT1G10760
AT1G10770
AT1G10840	AT1G10840
AT1G10900	AT1G10900
AT1G10910	AT1G10910
AT1G10920	AT1G10920
AT1G10930	AT1G10930
AT1G10950	AT1G10950
AT1G10960	AT1G10960	-0.269404
AT1G10970	AT1G10970
AT1G10990	AT1G10990
AT1G11000	AT1G11000
AT1G11010
AT1G11020	AT1G11020
AT1G11040
AT1G11050	AT1G11050
AT1G01820	AT1G01820
AT1G01830	AT1G01830
AT1G11160	AT1G11160
AT1G11170	AT1G11170
AT1G11175	AT1G11175
AT1G11180	AT1G11180
AT1G01060	AT1G01060
AT1G01070	AT1G01070
AT1G11210	AT1G11210
AT1G11230
AT1G11250
AT1G11260	AT1G11260	1.0656
AT1G01840	AT1G01840
AT1G11280	AT1G11280
AT1G11290	AT1G11290
AT1G11310	AT1G11310	0.482241
AT1G11320	AT1G11320
AT1G11330	AT1G11330
AT1G11362
AT1G11370
AT1G11380	AT1G11380
AT1G11390	AT1G11390
AT1G11400	AT1G11400
AT1G11430	AT1G11430
AT1G11440	AT1G11440
AT1G11480	AT1G11480
AT1G11482
AT1G11520
AT1G11530	AT1G11530	-0.523284
AT1G11545	AT1G11545	-0.586374
AT1G11550
AT1G01940	AT1G01940
AT1G01950	AT1G01950
AT1G11630	AT1G11630
AT1G11640
AT1G11650	AT1G11650
AT1G11700	AT1G11700	-1.00592
AT1G11710	AT1G11710
AT1G11720	AT1G11720	0.676143
AT1G11740	AT1G11740
AT1G11785
AT1G11790	AT1G11790
AT1G11820	AT1G11820
AT1G11840	AT1G11840
AT1G11860	AT1G11860	-0.542009
AT1G11870	AT1G11870
AT1G11880	AT1G11880
AT1G11890	AT1G11890
AT1G11910	AT1G11910
AT1G11915
AT1G01990	AT1G01990
AT1G02000	AT1G02000
AT1G11940	AT1G11940
AT1G11950	AT1G11950
AT1G11960	AT1G11960
AT1G11970
AT1G12030	AT1G12030	2.59611
AT1G12100	AT1G12100
AT1G02030	AT1G02030
AT1G12110	AT1G12110
AT1G12170
AT1G12180
AT1G12190
AT1G02040
AT1G02050	AT1G02050
AT1G12200	AT1G12200
AT1G12210	AT1G12210
AT1G12240	AT1G12240	0.7387
AT1G12300	AT1G12300
AT1G12310	AT1G12310
AT1G12320	AT1G12320	0.64554
AT1G02065	AT1G02065
AT1G12330	AT1G12330
AT1G12340
AT1G12370	AT1G12370
AT1G12380	AT1G12380	0.749924
AT1G12420	AT1G12420
AT1G12440	AT1G12440	-0.241815
AT1G12451
AT1G12460	AT1G12460
AT1G12500	AT1G12500	-0.462416
AT1G12510
AT1G12520	AT1G12520
AT1G12540
AT1G12550	AT1G12550
AT1G12570	AT1G12570	-1.37825
AT1G12580	AT1G12580
AT1G12600
AT1G12610
AT1G12640	AT1G12640
AT1G12650	AT1G12650
AT1G12669
AT1G12670
AT1G12672	AT1G12672	-3.21142
AT1G12700	AT1G12700
AT1G12710	AT1G12710
AT1G02100	AT1G02100
AT1G02110	AT1G02110
AT1G12750	AT1G12750
AT1G12760	AT1G12760	0.487113
AT1G12775	AT1G12775
AT1G12780	AT1G12780
AT1G12790	AT1G12790
AT1G12800	AT1G12800
AT1G02120	AT1G02120	0.520558
AT1G12805	AT1G12805	2.58632
AT1G12810	AT1G12810	0.722277
AT1G12830	AT1G12830
AT1G12840	AT1G12840
AT1G12845	AT1G12845
AT1G12850	AT1G12850
AT1G12940
AT1G12950
AT1G12990	AT1G12990
AT1G13080	AT1G13080	-0.720429
AT1G13090	AT1G13090
AT1G13100	AT1G13100
AT1G13110	AT1G13110
AT1G13120	AT1G13120
AT1G13195	AT1G13195
AT1G13220	AT1G13220
AT1G13230
AT1G13240
AT1G13250	AT1G13250
AT1G13360	AT1G13360
AT1G13380	AT1G13380
AT1G13390	AT1G13390
AT1G02180	AT1G02180
AT1G02190	AT1G02190
AT1G13420	AT1G13420	1.24156
AT1G13430
AT1G13450	AT1G13450
AT1G13460	AT1G13460
AT1G02205	AT1G02205	-0.377934
AT1G13635	AT1G13635	2.07424
AT1G13640	AT1G13640
AT1G13650	AT1G13650	-0.336294
AT1G13690	AT1G13690
AT1G13700	AT1G13700	0.851894
AT1G13740	AT1G13740
AT1G13810	AT1G13810
AT1G13820	AT1G13820
AT1G13830	AT1G13830	2.46522
AT1G13860	AT1G13860
AT1G13870	AT1G13870
AT1G13880	AT1G13880
AT1G13920	AT1G13920
AT1G13930	AT1G13930	-0.36858
AT1G13950	AT1G13950
AT1G13960	AT1G13960
AT1G13990	AT1G13990	1.32885
AT1G14000	AT1G14000
AT1G14010	AT1G14010	0.740504
AT1G14020	AT1G14020
AT1G14090
AT1G14100
AT1G14130	AT1G14130	1.15622
AT1G14140	AT1G14140
AT1G02210
AT1G14170	AT1G14170
AT1G14180	AT1G14180
AT1G14182
AT1G14185	AT1G14185
AT1G14190	AT1G14190
AT1G14200	AT1G14200	0.919113
AT1G14205	AT1G14205
AT1G14230	AT1G14230	0.825554
AT1G14240	AT1G14240	2.15918
AT1G14270	AT1G14270
AT1G14280	AT1G14280	-0.355285
AT1G14290	AT1G14290
AT1G14300	AT1G14300
AT1G14340	AT1G14340
AT1G14345	AT1G14345
AT1G02220	AT1G02220
AT1G14360	AT1G14360
AT1G14380	AT1G14380	-0.31717
AT1G02228
AT1G02230	AT1G02230
AT1G14430	AT1G14430
AT1G02250
AT1G14460	AT1G14460
AT1G14470	AT1G14470
AT1G14490	AT1G14490
AT1G14500
AT1G14520	AT1G14520
AT1G14530	AT1G14530
AT1G14540
AT1G14570	AT1G14570
AT1G14580	AT1G14580
AT1G02260	AT1G02260
AT1G02270	AT1G02270
AT1G14600	AT1G14600
AT1G14680	AT1G14680
AT1G14685	AT1G14685
AT1G14700	AT1G14700	-0.849939
AT1G14710	AT1G14710
AT1G14720	AT1G14720
AT1G14730	AT1G14730
AT1G14740	AT1G14740
AT1G14750	AT1G14750
AT1G14790	AT1G14790
AT1G14840	AT1G14840
AT1G14850	AT1G14850
AT1G02300	AT1G02300
AT1G02305	AT1G02305	0.561223
AT1G14860	AT1G14860
AT1G14890	AT1G14890
AT1G14900	AT1G14900
AT1G14910	AT1G14910
AT1G14920	AT1G14920
AT1G14930
AT1G15000	AT1G15000
AT1G15002	AT1G15002
AT1G15010	AT1G15010
AT1G02310
AT1G02320
AT1G02330	AT1G02330
AT1G15030	AT1G15030
AT1G15040	AT1G15040
AT1G15045
AT1G15050	AT1G15050	-3.75995
AT1G15060	AT1G15060
AT1G15080	AT1G15080
AT1G15090
AT1G15110	AT1G15110
AT1G15120	AT1G15120
AT1G15140	AT1G15140
AT1G15150	AT1G15150
AT1G15165
AT1G15170	AT1G15170
AT1G15175	AT1G15175
AT1G15180	AT1G15180	-0.472933
AT1G15190
AT1G15200	AT1G15200
AT1G15210	AT1G15210
AT1G02335	AT1G02335
AT1G02340	AT1G02340	-1.33503
AT1G15230	AT1G15230	0.588641
AT1G15240	AT1G15240
AT1G15290	AT1G15290
AT1G15300
AT1G15310	AT1G15310
AT1G15320
AT1G15330
AT1G15340	AT1G15340
AT1G15350	AT1G15350
AT1G15380	AT1G15380
AT1G15390	AT1G15390
AT1G15400	AT1G15400	0.496063
AT1G15405
AT1G15410	AT1G15410
AT1G15420	AT1G15420
AT1G15430	AT1G15430
AT1G15440	AT1G15440
AT1G15450
AT1G15460
AT1G02350	AT1G02350
AT1G02360	AT1G02360	2.14652
AT1G15530	AT1G15530
AT1G15540
AT1G15550	AT1G15550	-1.09398
AT1G15580	AT1G15580
AT1G15590
AT1G15670	AT1G15670	1.30501
AT1G15690	AT1G15690
AT1G15710	AT1G15710
AT1G15720	AT1G15720
AT1G15730	AT1G15730
AT1G15740	AT1G15740	0.761199
AT1G15750	AT1G15750
AT1G15757
AT1G15800	AT1G15800
AT1G15810	AT1G15810
AT1G15820	AT1G15820	-0.405793
AT1G15825
AT1G15830	AT1G15830
AT1G02380	AT1G02380
AT1G15950	AT1G15950
AT1G15960	AT1G15960
AT1G15970	AT1G15970
AT1G15980	AT1G15980	-0.427393
AT1G16010	AT1G16010
AT1G16020	AT1G16020
AT1G16060	AT1G16060
AT1G02390	AT1G02390
AT1G02391
AT1G16090	AT1G16090
AT1G16100
AT1G16110	AT1G16110
AT1G16120
AT1G16130	AT1G16130
AT1G16140
AT1G16150
AT1G16170	AT1G16170
AT1G16180	AT1G16180
AT1G16260	AT1G16260
AT1G16270	AT1G16270
AT1G16290
AT1G16300	AT1G16300
AT1G16370	AT1G16370
AT1G02400	AT1G02400
AT1G16460	AT1G16460
AT1G16470	AT1G16470
AT1G01100	AT1G01100
AT1G01110	AT1G01110
AT1G16510	AT1G16510
AT1G16515	AT1G16515
AT1G16520	AT1G16520
AT1G02450	AT1G02450
AT1G16550
AT1G16560	AT1G16560
AT1G16610	AT1G16610
AT1G16620
AT1G16630	AT1G16630
AT1G16635	AT1G16635
AT1G16710	AT1G16710
AT1G16720	AT1G16720	-0.326159
AT1G16730	AT1G16730
AT1G16740	AT1G16740
AT1G16780	AT1G16780
AT1G16790	AT1G16790
AT1G16850	AT1G16850
AT1G16870	AT1G16870
AT1G16880	AT1G16880
AT1G16890	AT1G16890
AT1G16920	AT1G16920
AT1G16930	AT1G16930
AT1G17040	AT1G17040
AT1G17050	AT1G17050
AT1G17060	AT1G17060
AT1G17090	AT1G17090
AT1G17100	AT1G17100
AT1G17110	AT1G17110	0.606489
AT1G17120	AT1G17120
AT1G17140	AT1G17140
AT1G17147	AT1G17147
AT1G02475	AT1G02475
AT1G02480
AT1G17210	AT1G17210
AT1G17220	AT1G17220	-0.365195
AT1G17230	AT1G17230
AT1G17330	AT1G17330
AT1G17340	AT1G17340
AT1G17345	AT1G17345
AT1G17350	AT1G17350
AT1G17370	AT1G17370
AT1G17380	AT1G17380	1.89153
AT1G17390
AT1G17430	AT1G17430
AT1G17440	AT1G17440
AT1G17450	AT1G17450
AT1G17455	AT1G17455
AT1G17460	AT1G17460
AT1G17545
AT1G17550	AT1G17550	-0.515192
AT1G17560	AT1G17560
AT1G17570
AT1G17580	AT1G17580
AT1G17590	AT1G17590
AT1G17620	AT1G17620
AT1G17660
AT1G17670
AT1G17680	AT1G17680
AT1G02510
AT1G17720	AT1G17720
AT1G17730	AT1G17730	0.513728
AT1G17745	AT1G17745	1.04956
AT1G17830	AT1G17830	1.1314
AT1G17840	AT1G17840
AT1G17850	AT1G17850
AT1G17860	AT1G17860	1.22467
AT1G17870	AT1G17870
AT1G17890	AT1G17890
AT1G17960
AT1G17970	AT1G17970
AT1G18080	AT1G18080
AT1G18090	AT1G18090
AT1G02550
AT1G02560	AT1G02560
AT1G18120
AT1G18140	AT1G18140
AT1G18150	AT1G18150	-0.412821
AT1G18160	AT1G18160
AT1G18210	AT1G18210	0.544535
AT1G18220
AT1G18260	AT1G18260
AT1G18265	AT1G18265
AT1G18270	AT1G18270
AT1G18280
AT1G18290
AT1G18300	AT1G18300	-1.04873
AT1G18310
AT1G18320
AT1G18330	AT1G18330
AT1G18335	AT1G18335
AT1G18340	AT1G18340
AT1G18360	AT1G18360
AT1G18370	AT1G18370	-0.859241
AT1G18382
AT1G18390	AT1G18390	1.21924
AT1G18400	AT1G18400
AT1G02580
AT1G18410	AT1G18410
AT1G18415	AT1G18415
AT1G18420
AT1G18430
AT1G18440	AT1G18440
AT1G18450	AT1G18450
AT1G18460	AT1G18460
AT1G18470	AT1G18470
AT1G18550	AT1G18550
AT1G18560	AT1G18560
AT1G18570	AT1G18570
AT1G18610	AT1G18610
AT1G18620	AT1G18620	-0.579646
AT1G02590
AT1G02600
AT1G02610	AT1G02610	1.7712
AT1G18640	AT1G18640
AT1G18650	AT1G18650
AT1G18660	AT1G18660
AT1G18670	AT1G18670
AT1G18680	AT1G18680
AT1G18710	AT1G18710	2.96427
AT1G18720	AT1G18720
AT1G18740	AT1G18740
AT1G18770
AT1G18773	AT1G18773
AT1G18800	AT1G18800
AT1G18820
AT1G18830	AT1G18830
AT1G18835	AT1G18835	1.38452
AT1G18870	AT1G18870
AT1G02630	AT1G02630
AT1G18900	AT1G18900
AT1G18930
AT1G18940	AT1G18940
AT1G18970	AT1G18970
AT1G18990	AT1G18990
AT1G19000	AT1G19000
AT1G19050	AT1G19050
AT1G19060
AT1G19070
AT1G19080	AT1G19080
AT1G19100	AT1G19100
AT1G19110	AT1G19110
AT1G19140	AT1G19140
AT1G19150	AT1G19150	-1.18926
AT1G19210	AT1G19210	-3.20844
AT1G19220	AT1G19220
AT1G02640	AT1G02640	-1.41695
AT1G19230	AT1G19230	3.87174
AT1G19300	AT1G19300	0.756555
AT1G19310	AT1G19310
AT1G19330	AT1G19330
AT1G19350	AT1G19350	-0.355467
AT1G19360	AT1G19360
AT1G19370	AT1G19370
AT1G19373	AT1G19373
AT1G19376	AT1G19376
AT1G19380	AT1G19380
AT1G19396	AT1G19396
AT1G19397
AT1G19400	AT1G19400	-0.305994
AT1G19410
AT1G19430	AT1G19430
AT1G19440	AT1G19440	-0.421986
AT1G19450	AT1G19450
AT1G19460
AT1G19480	AT1G19480
AT1G19485	AT1G19485
AT1G19490	AT1G19490
AT1G19500
AT1G19520	AT1G19520
AT1G19530	AT1G19530
AT1G19540	AT1G19540
AT1G02650	AT1G02650
AT1G02660	AT1G02660
AT1G19570	AT1G19570	2.19186
AT1G19580	AT1G19580
AT1G19630	AT1G19630
AT1G19640	AT1G19640	0.869032
AT1G19650	AT1G19650
AT1G19660	AT1G19660	0.669505
AT1G19670	AT1G19670	1.91476
AT1G19680	AT1G19680	0.712735
AT1G19700	AT1G19700
AT1G19720	AT1G19720
AT1G19730	AT1G19730
AT1G19740	AT1G19740	-0.338361
AT1G19770	AT1G19770	-0.324769
AT1G02670	AT1G02670
AT1G19840	AT1G19840
AT1G19850	AT1G19850
AT1G19860	AT1G19860
AT1G19870	AT1G19870
AT1G19880	AT1G19880
AT1G19890
AT1G02690	AT1G02690
AT1G19970	AT1G19970
AT1G19980	AT1G19980
AT1G20010	AT1G20010
AT1G20015	AT1G20015	1.33337
AT1G20030	AT1G20030
AT1G20070	AT1G20070	-0.6593
AT1G20080
AT1G20100	AT1G20100	0.545659
AT1G20110	AT1G20110
AT1G20170
AT1G20180	AT1G20180
AT1G02700
AT1G20225	AT1G20225
AT1G20230	AT1G20230
AT1G20250
AT1G20260	AT1G20260
AT1G20270	AT1G20270
AT1G20280
AT1G20300	AT1G20300
AT1G20310	AT1G20310
AT1G20320
AT1G20330	AT1G20330	-0.532146
AT1G20340	AT1G20340	-0.496564
AT1G20350	AT1G20350
AT1G01120	AT1G01120	-0.642757
AT1G20440	AT1G20440	-0.664384
AT1G20450	AT1G20450	-0.413589
AT1G20490	AT1G20490
AT1G20500
AT1G20510	AT1G20510
AT1G20515	AT1G20515
AT1G20520
AT1G20610	AT1G20610
AT1G20620	AT1G20620	0.644067
AT1G20630	AT1G20630
AT1G20650	AT1G20650
AT1G20690
AT1G20691	AT1G20691
AT1G20693	AT1G20693
AT1G20696	AT1G20696
AT1G20770	AT1G20770
AT1G20780	AT1G20780
AT1G20790
AT1G20810	AT1G20810
AT1G20816	AT1G20816
AT1G20823	AT1G20823	-0.490065
AT1G20820
AT1G20830	AT1G20830
AT1G20840	AT1G20840
AT1G20870	AT1G20870
AT1G20875
AT1G20880	AT1G20880
AT1G20890	AT1G20890
AT1G20900	AT1G20900
AT1G20930	AT1G20930
AT1G20940
AT1G20967
AT1G20970	AT1G20970
AT1G02800	AT1G02800
AT1G21000	AT1G21000	0.524591
AT1G21010	AT1G21010	0.780066
AT1G21050	AT1G21050
AT1G21060	AT1G21060
AT1G21080	AT1G21080
AT1G21100	AT1G21100	1.88497
AT1G02810	AT1G02810
AT1G02813
AT1G02816	AT1G02816	0.680589
AT1G21120	AT1G21120
AT1G21130	AT1G21130
AT1G21326
AT1G21350	AT1G21350
AT1G21360
AT1G21380	AT1G21380
AT1G21390	AT1G21390	1.02679
AT1G21395
AT1G21400	AT1G21400	0.781564
AT1G21410	AT1G21410
AT1G21440	AT1G21440	-0.332555
AT1G21480	AT1G21480
AT1G02860	AT1G02860
AT1G21580	AT1G21580
AT1G21590	AT1G21590
AT1G21600	AT1G21600	-0.345768
AT1G21630	AT1G21630	-0.294323
AT1G21640	AT1G21640
AT1G21660	AT1G21660
AT1G21670	AT1G21670
AT1G21680	AT1G21680	-0.372166
AT1G21690	AT1G21690
AT1G21722
AT1G21730	AT1G21730
AT1G21740	AT1G21740
AT1G21750	AT1G21750
AT1G21760	AT1G21760
AT1G21770	AT1G21770
AT1G21780	AT1G21780
AT1G21790	AT1G21790
AT1G21830	AT1G21830
AT1G21835
AT1G21900	AT1G21900	0.805558
AT1G21910	AT1G21910	-2.82915
AT1G02880	AT1G02880	0.665815
AT1G02890	AT1G02890
AT1G21920	AT1G21920	0.509787
AT1G21950
AT1G21975
AT1G21980	AT1G21980
AT1G02900	AT1G02900
AT1G21990
AT1G22070	AT1G22070	0.482242
AT1G22110
AT1G22160	AT1G22160
AT1G22180	AT1G22180	0.914529
AT1G22230	AT1G22230
AT1G22260	AT1G22260
AT1G22270	AT1G22270
AT1G22280	AT1G22280	0.475774
AT1G22300	AT1G22300
AT1G22310	AT1G22310
AT1G22320
AT1G22330	AT1G22330
AT1G22360	AT1G22360	0.664772
AT1G22370	AT1G22370
AT1G22380	AT1G22380
AT1G22400	AT1G22400	-0.476419
AT1G22403	AT1G22403
AT1G22410	AT1G22410
AT1G22430	AT1G22430
AT1G22470
AT1G22480	AT1G22480	5.26583
AT1G22490	AT1G22490
AT1G22510	AT1G22510	0.833504
AT1G22520	AT1G22520
AT1G22530	AT1G22530	-0.377451
AT1G22540	AT1G22540
AT1G22550	AT1G22550	0.84447
AT1G22560
AT1G22570	AT1G22570
AT1G22600
AT1G22610	AT1G22610
AT1G22640	AT1G22640
AT1G22710	AT1G22710
AT1G03030	AT1G03030	0.853034
AT1G22730	AT1G22730
AT1G22740	AT1G22740
AT1G22760
AT1G22767
AT1G22810
AT1G22830	AT1G22830
AT1G22850	AT1G22850	-0.512046
AT1G22860	AT1G22860
AT1G22880
AT1G22882	AT1G22882
AT1G03040	AT1G03040
AT1G03050
AT1G22900	AT1G22900	2.0016
AT1G22910	AT1G22910
AT1G22930	AT1G22930	0.595808
AT1G22990	AT1G22990
AT1G23000	AT1G23000
AT1G23020	AT1G23020	0.810496
AT1G23030	AT1G23030
AT1G23040	AT1G23040	1.39758
AT1G23060	AT1G23060
AT1G23070
AT1G03090	AT1G03090
AT1G23080	AT1G23080
AT1G23110	AT1G23110
AT1G23120	AT1G23120	2.00749
AT1G23180	AT1G23180
AT1G23190	AT1G23190
AT1G23210
AT1G23310	AT1G23310
AT1G23330	AT1G23330
AT1G23340	AT1G23340
AT1G23380	AT1G23380	0.851545
AT1G03100	AT1G03100
AT1G23390	AT1G23390	0.795739
AT1G23440	AT1G23440	0.540843
AT1G01140	AT1G01140	0.521313
AT1G23480	AT1G23480
AT1G23490	AT1G23490	-0.329935
AT1G23540
AT1G23550	AT1G23550
AT1G23710	AT1G23710
AT1G23740	AT1G23740	-0.265248
AT1G23750	AT1G23750
AT1G23820	AT1G23820	0.454806
AT1G03110	AT1G03110
AT1G03120
AT1G23850	AT1G23850	2.16684
AT1G23860	AT1G23860
AT1G23870	AT1G23870	1.03953
AT1G23880	AT1G23880
AT1G23890	AT1G23890
AT1G23900	AT1G23900
AT1G23990
AT1G24070	AT1G24070	3.39781
AT1G24080
AT1G24090	AT1G24090	1.20476
AT1G03130	AT1G03130	-0.307264
AT1G03140	AT1G03140
AT1G24120	AT1G24120
AT1G24160	AT1G24160
AT1G24170	AT1G24170
AT1G24260	AT1G24260
AT1G24330	AT1G24330	0.826634
AT1G24340	AT1G24340	-0.850065
AT1G24440	AT1G24440	0.724286
AT1G24530	AT1G24530	0.953464
AT1G24600	AT1G24600
AT1G24610	AT1G24610	-0.565555
AT1G24640
AT1G24764	AT1G24764	-0.567443
AT1G25220	AT1G25220	0.683311
AT1G25230	AT1G25230	-1.20575
AT1G25275	AT1G25275	0.567486
AT1G25280	AT1G25280
AT1G25350	AT1G25350
AT1G25360	AT1G25360
AT1G25375	AT1G25375
AT1G25380	AT1G25380
AT1G25400	AT1G25400	1.28155
AT1G25425	AT1G25425
AT1G25430
AT1G25440	AT1G25440
AT1G25450	AT1G25450
AT1G03190	AT1G03190
AT1G03200
AT1G25460
AT1G25470	AT1G25470
AT1G25472
AT1G25510	AT1G25510
AT1G25520	AT1G25520
AT1G25550	AT1G25550
AT1G25580	AT1G25580
AT1G26150	AT1G26150
AT1G26160	AT1G26160
AT1G03220	AT1G03220
AT1G26270	AT1G26270
AT1G26300	AT1G26300
AT1G26420	AT1G26420	3.90268
AT1G26430
AT1G26440	AT1G26440
AT1G01170	AT1G01170
AT1G01180	AT1G01180
AT1G26558	AT1G26558
AT1G26570	AT1G26570
AT1G26580	AT1G26580
AT1G26665	AT1G26665	0.724768
AT1G26670	AT1G26670
AT1G26690	AT1G26690
AT1G26730	AT1G26730
AT1G26761	AT1G26761	-0.420262
AT1G26790
AT1G26800	AT1G26800	0.683288
AT1G26810	AT1G26810
AT1G26850	AT1G26850
AT1G26860
AT1G26900	AT1G26900
AT1G26910	AT1G26910
AT1G26916
AT1G03280	AT1G03280
AT1G03290	AT1G03290	0.776437
AT1G26920	AT1G26920
AT1G26930	AT1G26930	1.67452
AT1G03300	AT1G03300	-1.14065
AT1G03310	AT1G03310
AT1G26945	AT1G26945	-0.346937
AT1G26950
AT1G26960	AT1G26960
AT1G26990
AT1G27000	AT1G27000
AT1G27020	AT1G27020	0.75945
AT1G27030	AT1G27030	0.505489
AT1G27045
AT1G27050	AT1G27050
AT1G03365	AT1G03365
AT1G03370	AT1G03370
AT1G27100	AT1G27100
AT1G27110	AT1G27110
AT1G27120	AT1G27120
AT1G27130	AT1G27130
AT1G27140
AT1G27150	AT1G27150
AT1G27170	AT1G27170
AT1G27180	AT1G27180
AT1G27190	AT1G27190
AT1G27200	AT1G27200
AT1G03400	AT1G03400
AT1G03410	AT1G03410
AT1G27285
AT1G27290	AT1G27290	0.781128
AT1G27310	AT1G27310
AT1G27320	AT1G27320
AT1G27330	AT1G27330	0.52141
AT1G27340	AT1G27340
AT1G27350	AT1G27350	0.497344
AT1G27450	AT1G27450
AT1G27460	AT1G27460
AT1G27470	AT1G27470
AT1G27480	AT1G27480
AT1G27600	AT1G27600
AT1G27670
AT1G27752	AT1G27752
AT1G27760	AT1G27760
AT1G27840	AT1G27840
AT1G27930	AT1G27930
AT1G27950	AT1G27950	-0.274927
AT1G27970	AT1G27970
AT1G27980	AT1G27980	1.46034
AT1G03440	AT1G03440	-0.580125
AT1G28050	AT1G28050
AT1G28100	AT1G28100
AT1G28130	AT1G28130
AT1G28140	AT1G28140
AT1G28190	AT1G28190	2.13742
AT1G28200	AT1G28200
AT1G28230	AT1G28230
AT1G28240	AT1G28240
AT1G28280	AT1G28280	0.528044
AT1G28281
AT1G03470	AT1G03470
AT1G28330	AT1G28330	0.413594
AT1G28335
AT1G28350	AT1G28350
AT1G28360	AT1G28360
AT1G28370	AT1G28370	0.879753
AT1G28375
AT1G28380	AT1G28380
AT1G28390	AT1G28390
AT1G28395	AT1G28395
AT1G28400	AT1G28400	0.426622
AT1G03510	AT1G03510
AT1G03515
AT1G03520	AT1G03520
AT1G28440	AT1G28440
AT1G28530	AT1G28530
AT1G28540	AT1G28540
AT1G28570	AT1G28570	0.955593
AT1G28580	AT1G28580	1.19917
AT1G03530	AT1G03530
AT1G28590
AT1G28591
AT1G28600	AT1G28600	0.540516
AT1G28650
AT1G28660	AT1G28660
AT1G28670	AT1G28670
AT1G03540	AT1G03540
AT1G28685	AT1G28685
AT1G28760	AT1G28760
AT1G28920
AT1G28960	AT1G28960
AT1G29025
AT1G29050	AT1G29050
AT1G29060	AT1G29060
AT1G29070	AT1G29070
AT1G29120	AT1G29120
AT1G29140
AT1G29150	AT1G29150
AT1G03560	AT1G03560
AT1G03570
AT1G03580
AT1G29170	AT1G29170
AT1G29195	AT1G29195
AT1G29230	AT1G29230
AT1G29280	AT1G29280
AT1G03590	AT1G03590	0.789041
AT1G29300	AT1G29300
AT1G29310	AT1G29310
AT1G29330	AT1G29330	1.74126
AT1G03600	AT1G03600
AT1G29340	AT1G29340
AT1G29350	AT1G29350
AT1G29390	AT1G29390
AT1G29395	AT1G29395	-0.521323
AT1G29400	AT1G29400
AT1G29418	AT1G29418
AT1G29420	AT1G29420
AT1G29430	AT1G29430
AT1G03610	AT1G03610
AT1G29440	AT1G29440
AT1G29450	AT1G29450
AT1G29460	AT1G29460
AT1G29465	AT1G29465
AT1G29490	AT1G29490	-7.43489
AT1G29500	AT1G29500
AT1G29630	AT1G29630
AT1G29640	AT1G29640
AT1G29650
AT1G29670	AT1G29670	-0.499915
AT1G03630	AT1G03630	-0.383462
AT1G03640
AT1G03650	AT1G03650
AT1G29880	AT1G29880
AT1G29890	AT1G29890
AT1G29930	AT1G29930	-0.286031
AT1G29980	AT1G29980
AT1G30016
AT1G30030
AT1G30040	AT1G30040
AT1G30050
AT1G30110	AT1G30110
AT1G30120	AT1G30120	-0.241737
AT1G30130	AT1G30130
AT1G30190	AT1G30190
AT1G30220	AT1G30220
AT1G30260	AT1G30260
AT1G30270	AT1G30270
AT1G30290	AT1G30290
AT1G30300	AT1G30300
AT1G03730	AT1G03730
AT1G30320	AT1G30320	1.03046
AT1G30330	AT1G30330
AT1G30340
AT1G30360	AT1G30360	-0.665025
AT1G30380	AT1G30380	-0.33797
AT1G30400	AT1G30400
AT1G30410	AT1G30410
AT1G30420	AT1G30420
AT1G30430
AT1G30440	AT1G30440
AT1G03740	AT1G03740
AT1G03743	AT1G03743
AT1G03746	AT1G03746	0.811792
AT1G03750	AT1G03750
AT1G30500	AT1G30500
AT1G30510	AT1G30510
AT1G30520	AT1G30520
AT1G30560
AT1G30610	AT1G30610	-0.390817
AT1G30620	AT1G30620
AT1G30630	AT1G30630
AT1G30640	AT1G30640
AT1G30650	AT1G30650	1.59423
AT1G03790
AT1G03800	AT1G03800
AT1G30660
AT1G30680	AT1G30680
AT1G30690	AT1G30690	-0.401686
AT1G03810
AT1G30710
AT1G30720	AT1G30720	1.74051
AT1G03830	AT1G03830	-0.556681
AT1G30840	AT1G30840
AT1G31030
AT1G31070	AT1G31070
AT1G31120	AT1G31120
AT1G31140
AT1G31150	AT1G31150
AT1G31170	AT1G31170
AT1G31173	AT1G31173
AT1G03860	AT1G03860
AT1G31230	AT1G31230
AT1G31240	AT1G31240
AT1G31258	AT1G31258
AT1G03870	AT1G03870	-1.0045
AT1G31300	AT1G31300
AT1G31319
AT1G31320	AT1G31320
AT1G31330	AT1G31330	-0.602602
AT1G31335	AT1G31335	-1.08528
AT1G31350	AT1G31350
AT1G31358
AT1G31410	AT1G31410	-0.417939
AT1G31420	AT1G31420
AT1G31440	AT1G31440	0.523485
AT1G31450
AT1G31470
AT1G31480	AT1G31480
AT1G31580	AT1G31580
AT1G31650	AT1G31650
AT1G31660	AT1G31660
AT1G03900	AT1G03900
AT1G03905	AT1G03905
AT1G31710	AT1G31710	1.19786
AT1G31730	AT1G31730
AT1G03920	AT1G03920
AT1G03930	AT1G03930
AT1G31790	AT1G31790
AT1G31800	AT1G31800
AT1G31812	AT1G31812
AT1G31814	AT1G31814
AT1G31820	AT1G31820
AT1G31830	AT1G31830	0.819523
AT1G31840	AT1G31840
AT1G31880	AT1G31880
AT1G31920	AT1G31920
AT1G32050	AT1G32050
AT1G32060	AT1G32060	-0.390047
AT1G32100	AT1G32100	-0.813151
AT1G32120	AT1G32120
AT1G32130	AT1G32130
AT1G32140
AT1G32150	AT1G32150
AT1G03990
AT1G04000	AT1G04000
AT1G32190	AT1G32190
AT1G32200	AT1G32200
AT1G32210	AT1G32210
AT1G32230	AT1G32230
AT1G04010	AT1G04010
AT1G04020	AT1G04020
AT1G32290
AT1G04030	AT1G04030
AT1G32330	AT1G32330
AT1G32360	AT1G32360
AT1G32400	AT1G32400
AT1G32410	AT1G32410	-0.599433
AT1G32450	AT1G32450
AT1G04050	AT1G04050
AT1G04070	AT1G04070
AT1G32460	AT1G32460	0.670439
AT1G32540	AT1G32540
AT1G32550	AT1G32550
AT1G32560	AT1G32560	1.84875
AT1G32640	AT1G32640	0.760097
AT1G32650
AT1G32660
AT1G32670
AT1G04120	AT1G04120
AT1G32700	AT1G32700	0.798857
AT1G32740	AT1G32740
AT1G32750	AT1G32750
AT1G32760	AT1G32760
AT1G32790	AT1G32790	0.464018
AT1G04140	AT1G04140
AT1G04150
AT1G32870	AT1G32870
AT1G32900	AT1G32900
AT1G32920	AT1G32920	-0.469723
AT1G32928	AT1G32928
AT1G32930	AT1G32930	-1.00201
AT1G33055	AT1G33055
AT1G33060	AT1G33060
AT1G33230	AT1G33230
AT1G33240	AT1G33240
AT1G33250	AT1G33250
AT1G33350	AT1G33350
AT1G33360	AT1G33360
AT1G33415	AT1G33415
AT1G33420	AT1G33420
AT1G33430
AT1G33450
AT1G33480	AT1G33480
AT1G33490	AT1G33490
AT1G33590	AT1G33590	0.508217
AT1G33600	AT1G33600
AT1G33610	AT1G33610
AT1G33612
AT1G33615	AT1G33615
AT1G33760	AT1G33760
AT1G04200	AT1G04200
AT1G04210	AT1G04210
AT1G33790	AT1G33790
AT1G33800	AT1G33800
AT1G04220	AT1G04220
AT1G34000	AT1G34000	-0.456381
AT1G34010	AT1G34010
AT1G34040	AT1G34040
AT1G34110	AT1G34110
AT1G34210	AT1G34210
AT1G34245	AT1G34245
AT1G34370	AT1G34370
AT1G34420	AT1G34420
AT1G34570	AT1G34570
AT1G34575
AT1G34620
AT1G34630	AT1G34630
AT1G04250	AT1G04250	-0.486249
AT1G34750	AT1G34750
AT1G35140	AT1G35140
AT1G35150
AT1G35160	AT1G35160
AT1G04260	AT1G04260
AT1G35220	AT1G35220
AT1G35250
AT1G35255	AT1G35255	7.30765
AT1G35260	AT1G35260	0.975372
AT1G35350	AT1G35350	0.522893
AT1G04270	AT1G04270
AT1G04280	AT1G04280	0.875365
AT1G35460	AT1G35460
AT1G35510	AT1G35510
AT1G35513
AT1G35515	AT1G35515
AT1G35516	AT1G35516
AT1G35560	AT1G35560
AT1G04310	AT1G04310
AT1G35614
AT1G04320
AT1G35710	AT1G35710	0.420684
AT1G35720	AT1G35720
AT1G35780	AT1G35780
AT1G36050	AT1G36050
AT1G36070	AT1G36070
AT1G36185
AT1G36370	AT1G36370
AT1G36380	AT1G36380
AT1G36390	AT1G36390	-0.40929
AT1G04400	AT1G04400
AT1G04410	AT1G04410
AT1G36622	AT1G36622	2.65463
AT1G04420	AT1G04420
AT1G36730	AT1G36730	-0.351012
AT1G36732
AT1G04425	AT1G04425
AT1G04430	AT1G04430
AT1G04440	AT1G04440
AT1G41830	AT1G41830	-0.501061
AT1G42470	AT1G42470
AT1G42480	AT1G42480
AT1G01230	AT1G01230
AT1G01240	AT1G01240
AT1G42540	AT1G42540
AT1G42550	AT1G42550
AT1G42990	AT1G42990
AT1G04500	AT1G04500	7.32281
AT1G04501
AT1G43000
AT1G43130	AT1G43130	0.88601
AT1G43160	AT1G43160
AT1G43580	AT1G43580
AT1G43590
AT1G43600
AT1G43610
AT1G43650	AT1G43650
AT1G04530	AT1G04530	-0.287256
AT1G04540
AT1G43670	AT1G43670
AT1G43886
AT1G43910	AT1G43910
AT1G04555	AT1G04555
AT1G04560
AT1G04570	AT1G04570
AT1G44080
AT1G44100	AT1G44100
AT1G44110	AT1G44110
AT1G44140
AT1G44170	AT1G44170
AT1G04600	AT1G04600
AT1G44350	AT1G44350	1.93428
AT1G44446	AT1G44446
AT1G44478
AT1G44575	AT1G44575	-0.457966
AT1G44608
AT1G44750	AT1G44750
AT1G44790	AT1G44790	0.666503
AT1G44800	AT1G44800	0.566083
AT1G44830	AT1G44830
AT1G45145	AT1G45145	2.5333
AT1G45150	AT1G45150
AT1G45230	AT1G45230
AT1G45474	AT1G45474
AT1G45688	AT1G45688	-0.257536
AT1G46554	AT1G46554
AT1G46768	AT1G46768
AT1G04680	AT1G04680	-0.596438
AT1G47310	AT1G47310
AT1G04690	AT1G04690
AT1G47530	AT1G47530
AT1G47550	AT1G47550
AT1G47560	AT1G47560
AT1G47565
AT1G47606
AT1G47610
AT1G47760
AT1G47860
AT1G04770	AT1G04770	-0.28751
AT1G47970	AT1G47970
AT1G47990
AT1G48100	AT1G48100	-0.8806
AT1G04780	AT1G04780
AT1G48110	AT1G48110	-0.322224
AT1G48240	AT1G48240
AT1G48250
AT1G48260	AT1G48260
AT1G48280	AT1G48280
AT1G04810	AT1G04810
AT1G04820	AT1G04820	-0.647134
AT1G48300	AT1G48300
AT1G48315	AT1G48315
AT1G48320	AT1G48320	0.528315
AT1G04830	AT1G04830
AT1G48360	AT1G48360
AT1G48410	AT1G48410
AT1G04840	AT1G04840
AT1G48470
AT1G48530
AT1G48540	AT1G48540
AT1G48620	AT1G48620
AT1G48670
AT1G48680
AT1G48745	AT1G48745	-0.691147
AT1G48830	AT1G48830
AT1G48840	AT1G48840
AT1G48920	AT1G48920
AT1G48953
AT1G48960	AT1G48960
AT1G49000	AT1G49000
AT1G49030
AT1G49032	AT1G49032
AT1G49040	AT1G49040	-0.391036
AT1G04920	AT1G04920
AT1G04930	AT1G04930
AT1G49130	AT1G49130
AT1G49140	AT1G49140
AT1G49160	AT1G49160
AT1G49170	AT1G49170
AT1G49200	AT1G49200
AT1G49210
AT1G49220
AT1G49240	AT1G49240
AT1G04960	AT1G04960
AT1G04970	AT1G04970	0.641421
AT1G49330
AT1G04980	AT1G04980	0.690724
AT1G04985	AT1G04985
AT1G49430	AT1G49430
AT1G49440
AT1G49450	AT1G49450
AT1G04990	AT1G04990
AT1G49480	AT1G49480
AT1G49490	AT1G49490
AT1G49500	AT1G49500
AT1G49560	AT1G49560	-0.82237
AT1G49580	AT1G49580
AT1G05000	AT1G05000	1.88384
AT1G49660	AT1G49660
AT1G49670	AT1G49670
AT1G49680
AT1G49710	AT1G49710
AT1G49720	AT1G49720
AT1G49730	AT1G49730
AT1G49820	AT1G49820
AT1G49830	AT1G49830
AT1G49832	AT1G49832
AT1G49840	AT1G49840
AT1G49850	AT1G49850
AT1G05020	AT1G05020
AT1G49860	AT1G49860
AT1G49870	AT1G49870
AT1G49900
AT1G49910	AT1G49910
AT1G49980	AT1G49980
AT1G50000	AT1G50000
AT1G50010	AT1G50010	-0.609734
AT1G50020	AT1G50020
AT1G50030	AT1G50030
AT1G50040	AT1G50040
AT1G50260	AT1G50260
AT1G50270	AT1G50270
AT1G50280	AT1G50280
AT1G50290	AT1G50290
AT1G50300	AT1G50300
AT1G50320	AT1G50320	-0.243592
AT1G50325
AT1G50370	AT1G50370
AT1G50380	AT1G50380
AT1G50420	AT1G50420
AT1G50430	AT1G50430
AT1G50450	AT1G50450	-0.372799
AT1G50575	AT1G50575
AT1G50580
AT1G50590	AT1G50590	2.34097
AT1G50603
AT1G05085
AT1G05090
AT1G50630	AT1G50630
AT1G50659
AT1G50660	AT1G50660
AT1G50730	AT1G50730
AT1G50735
AT1G05100	AT1G05100
AT1G50890	AT1G50890
AT1G50900	AT1G50900	-0.299714
AT1G50910	AT1G50910
AT1G50930
AT1G50954
AT1G51060	AT1G51060
AT1G51070	AT1G51070
AT1G51130	AT1G51130
AT1G51140	AT1G51140
AT1G51160	AT1G51160
AT1G51170	AT1G51170
AT1G51200	AT1G51200
AT1G51210
AT1G01280
AT1G01290	AT1G01290
AT1G51390	AT1G51390	0.941225
AT1G51400	AT1G51400	-0.398119
AT1G51402
AT1G51430	AT1G51430
AT1G51510	AT1G51510
AT1G51570	AT1G51570
AT1G51580	AT1G51580
AT1G51680	AT1G51680	-0.45203
AT1G51700	AT1G51700
AT1G51710	AT1G51710
AT1G51760	AT1G51760	1.62146
AT1G51805	AT1G51805	0.420568
AT1G51810
AT1G05150	AT1G05150
AT1G05160	AT1G05160
AT1G51940	AT1G51940
AT1G52080	AT1G52080	1.21851
AT1G52155	AT1G52155
AT1G52200	AT1G52200	1.09348
AT1G01300	AT1G01300
AT1G52220	AT1G52220	-0.35432
AT1G52230	AT1G52230	-0.220184
AT1G52240
AT1G52260	AT1G52260
AT1G52280	AT1G52280
AT1G52290	AT1G52290
AT1G05190	AT1G05190
AT1G05200	AT1G05200
AT1G52325
AT1G52330
AT1G52340	AT1G52340
AT1G52342	AT1G52342	0.581456
AT1G52343
AT1G52347	AT1G52347
AT1G52430
AT1G52450	AT1G52450
AT1G52510	AT1G52510	-0.308812
AT1G52520	AT1G52520
AT1G52540	AT1G52540
AT1G52550	AT1G52550
AT1G52590	AT1G52590	0.542107
AT1G52600	AT1G52600
AT1G52615
AT1G52618
AT1G52680
AT1G52690	AT1G52690
AT1G52700	AT1G52700	-1.8112
AT1G52710	AT1G52710
AT1G52720	AT1G52720	0.660712
AT1G52750	AT1G52750
AT1G52790
AT1G52800	AT1G52800	1.66203
AT1G52830	AT1G52830
AT1G52840
AT1G52855	AT1G52855
AT1G52890	AT1G52890	2.67584
AT1G52980	AT1G52980
AT1G52990	AT1G52990
AT1G53000	AT1G53000
AT1G53025	AT1G53025
AT1G53030	AT1G53030
AT1G53039
AT1G53040	AT1G53040
AT1G01305
AT1G53080	AT1G53080
AT1G53090	AT1G53090
AT1G53163	AT1G53163
AT1G53165	AT1G53165
AT1G53180	AT1G53180
AT1G53210	AT1G53210	-0.614885
AT1G53220
AT1G53280	AT1G53280
AT1G53282
AT1G05300	AT1G05300
AT1G53310	AT1G53310
AT1G53320	AT1G53320	0.883069
AT1G53340
AT1G53370
AT1G53380	AT1G53380
AT1G53390	AT1G53390
AT1G53400	AT1G53400	0.684697
AT1G53430	AT1G53430
AT1G53450	AT1G53450
AT1G53460	AT1G53460
AT1G53470	AT1G53470	2.62858
AT1G53500	AT1G53500
AT1G53510	AT1G53510
AT1G53520	AT1G53520	-0.377807
AT1G53560	AT1G53560
AT1G53570	AT1G53570
AT1G53580	AT1G53580	0.513964
AT1G05340	AT1G05340	1.33974
AT1G05350	AT1G05350
AT1G53660
AT1G53670	AT1G53670
AT1G05360	AT1G05360
AT1G53720	AT1G53720
AT1G53750	AT1G53750
AT1G53760	AT1G53760
AT1G53770	AT1G53770
AT1G53780	AT1G53780
AT1G53790	AT1G53790
AT1G53800	AT1G53800
AT1G53830	AT1G53830	1.2505
AT1G53840	AT1G53840
AT1G53850	AT1G53850
AT1G53860	AT1G53860
AT1G01310
AT1G01320	AT1G01320	-0.256575
AT1G05370	AT1G05370
AT1G53920	AT1G53920
AT1G53930
AT1G54050	AT1G54050
AT1G54060	AT1G54060
AT1G54090	AT1G54090	-0.333294
AT1G54095	AT1G54095	2.56296
AT1G54100	AT1G54100
AT1G54110	AT1G54110
AT1G54115	AT1G54115
AT1G54120	AT1G54120	-1.24626
AT1G54130	AT1G54130
AT1G05380	AT1G05380
AT1G54160	AT1G54160	1.36973
AT1G54180	AT1G54180
AT1G54200	AT1G54200	-0.747394
AT1G54210	AT1G54210	0.859842
AT1G05385	AT1G05385	-0.446346
AT1G05390
AT1G05400	AT1G05400
AT1G54260	AT1G54260	0.837539
AT1G54270	AT1G54270
AT1G54330	AT1G54330
AT1G54385	AT1G54385	-0.564353
AT1G54390	AT1G54390
AT1G54410	AT1G54410
AT1G54420
AT1G54490	AT1G54490
AT1G54500	AT1G54500
AT1G54510	AT1G54510	-0.491562
AT1G54730	AT1G54730
AT1G54740	AT1G54740
AT1G54780	AT1G54780
AT1G54820	AT1G54820
AT1G54830	AT1G54830
AT1G54840	AT1G54840
AT1G54850	AT1G54850
AT1G54990	AT1G54990
AT1G55000	AT1G55000
AT1G05440	AT1G05440
AT1G55120	AT1G55120
AT1G55140	AT1G55140
AT1G55150	AT1G55150
AT1G55152	AT1G55152
AT1G55160	AT1G55160
AT1G55180	AT1G55180
AT1G55190	AT1G55190
AT1G55210	AT1G55210	0.550904
AT1G55260	AT1G55260	-0.517047
AT1G55265	AT1G55265
AT1G55270	AT1G55270
AT1G55340	AT1G55340
AT1G55350	AT1G55350
AT1G55450	AT1G55450
AT1G55460	AT1G55460
AT1G55475	AT1G55475
AT1G55480	AT1G55480
AT1G55490	AT1G55490	-0.333447
AT1G55500	AT1G55500
AT1G55510	AT1G55510
AT1G55520	AT1G55520
AT1G55525	AT1G55525	3.15905
AT1G55530	AT1G55530
AT1G55535	AT1G55535
AT1G05500	AT1G05500
AT1G55550	AT1G55550
AT1G55580
AT1G55670	AT1G55670	-0.47688
AT1G55675	AT1G55675
AT1G55680	AT1G55680
AT1G55730	AT1G55730
AT1G55740	AT1G55740
AT1G05530
AT1G55770
AT1G55810	AT1G55810
AT1G55820	AT1G55820
AT1G55840	AT1G55840
AT1G56010	AT1G56010
AT1G05560	AT1G05560
AT1G05562	AT1G05562
AT1G05570	AT1G05570	0.600746
AT1G56030
AT1G56040
AT1G56045	AT1G56045
AT1G56080
AT1G56085
AT1G56140	AT1G56140
AT1G56145	AT1G56145
AT1G56150	AT1G56150	2.22779
AT1G56165	AT1G56165
AT1G56170	AT1G56170
AT1G56190	AT1G56190
AT1G56200	AT1G56200
AT1G56210	AT1G56210
AT1G56220	AT1G56220
AT1G56230	AT1G56230
AT1G56290	AT1G56290
AT1G56300	AT1G56300
AT1G56310	AT1G56310
AT1G56330	AT1G56330
AT1G56340	AT1G56340	0.374817
AT1G56345	AT1G56345
AT1G56500	AT1G56500
AT1G56550	AT1G56550
AT1G56580	AT1G56580	0.461393
AT1G56600	AT1G56600	-0.977934
AT1G56660	AT1G56660	-0.516894
AT1G56690	AT1G56690
AT1G56700	AT1G56700	0.495708
AT1G56720	AT1G56720
AT1G01355
AT1G05620	AT1G05620
AT1G05630	AT1G05630
AT1G57540	AT1G57540
AT1G05640	AT1G05640
AT1G05650
AT1G57680	AT1G57680	-0.281682
AT1G57700	AT1G57700
AT1G57765	AT1G57765
AT1G57770	AT1G57770
AT1G57980	AT1G57980
AT1G57990	AT1G57990
AT1G58007	AT1G58007
AT1G58010
AT1G58100	AT1G58100
AT1G58110	AT1G58110
AT1G58180	AT1G58180	0.885391
AT1G58190	AT1G58190	2.0238
AT1G58200	AT1G58200	0.979305
AT1G58210	AT1G58210
AT1G58230	AT1G58230
AT1G58235	AT1G58235
AT1G05680	AT1G05680	3.37677
AT1G58270	AT1G58270	1.0411
AT1G58290	AT1G58290	-0.299343
AT1G58340	AT1G58340
AT1G05700
AT1G58360	AT1G58360	0.805382
AT1G58400	AT1G58400
AT1G58440	AT1G58440	-0.468654
AT1G58450
AT1G58460	AT1G58460	-4.33038
AT1G58470	AT1G58470
AT1G58520	AT1G58520
AT1G01360	AT1G01360
AT1G58602	AT1G58602
AT1G59560	AT1G59560
AT1G59570
AT1G59580	AT1G59580
AT1G59590	AT1G59590	1.02568
AT1G59620	AT1G59620
AT1G59640	AT1G59640
AT1G59650	AT1G59650
AT1G59690
AT1G59700	AT1G59700
AT1G59710	AT1G59710	0.878052
AT1G59740	AT1G59740
AT1G59820	AT1G59820
AT1G59865
AT1G59870	AT1G59870	0.926516
AT1G59880
AT1G59890	AT1G59890
AT1G59900	AT1G59900
AT1G59910	AT1G59910
AT1G59960	AT1G59960	1.30103
AT1G59970	AT1G59970
AT1G05805	AT1G05805	0.574662
AT1G60010	AT1G60010
AT1G60020
AT1G60140	AT1G60140
AT1G60150
AT1G60160	AT1G60160
AT1G60190	AT1G60190
AT1G60200	AT1G60200
AT1G60380
AT1G60390	AT1G60390
AT1G60430	AT1G60430
AT1G60440	AT1G60440
AT1G60450
AT1G05840	AT1G05840
AT1G05850	AT1G05850	-0.512668
AT1G60610	AT1G60610
AT1G60620	AT1G60620
AT1G60710	AT1G60710
AT1G60720
AT1G05860	AT1G05860
AT1G60790	AT1G60790
AT1G60800	AT1G60800	-0.548905
AT1G60810	AT1G60810
AT1G60930	AT1G60930
AT1G60940	AT1G60940
AT1G60950	AT1G60950	-0.365742
AT1G60960	AT1G60960
AT1G60970
AT1G05870	AT1G05870
AT1G61040	AT1G61040
AT1G61050
AT1G61065	AT1G61065
AT1G61070
AT1G61100	AT1G61100
AT1G61200
AT1G61210	AT1G61210
AT1G61230
AT1G61240	AT1G61240
AT1G61260	AT1G61260
AT1G01370	AT1G01370
AT1G01380	AT1G01380
AT1G61340	AT1G61340
AT1G61370	AT1G61370
AT1G61380	AT1G61380
AT1G61520	AT1G61520
AT1G05950	AT1G05950
AT1G05960	AT1G05960
AT1G61660	AT1G61660
AT1G05970	AT1G05970
AT1G61667	AT1G61667
AT1G61740	AT1G61740
AT1G61750
AT1G61760	AT1G61760
AT1G06000	AT1G06000	0.853429
AT1G06002	AT1G06002
AT1G61780	AT1G61780
AT1G61790	AT1G61790
AT1G61800	AT1G61800	2.04636
AT1G06010	AT1G06010	0.615264
AT1G61810	AT1G61810	2.10274
AT1G61820	AT1G61820
AT1G61890	AT1G61890
AT1G61900	AT1G61900	-0.727399
AT1G01390	AT1G01390
AT1G06040	AT1G06040
AT1G06050	AT1G06050
AT1G62040	AT1G62040	0.488036
AT1G62045	AT1G62045
AT1G62050	AT1G62050	0.56629
AT1G62055
AT1G62180	AT1G62180	-0.562433
AT1G62181
AT1G62200	AT1G62200
AT1G62290	AT1G62290
AT1G62300	AT1G62300	1.80902
AT1G62301
AT1G06070	AT1G06070
AT1G62305	AT1G62305
AT1G62310	AT1G62310
AT1G62370	AT1G62370	1.24196
AT1G62380	AT1G62380	-1.07266
AT1G62421
AT1G62422	AT1G62422	0.757596
AT1G62420	AT1G62420	3.21153
AT1G62430	AT1G62430	0.584645
AT1G62440
AT1G62500	AT1G62500
AT1G62510	AT1G62510	-0.765769
AT1G62520	AT1G62520
AT1G62570	AT1G62570
AT1G62590
AT1G62600	AT1G62600
AT1G62650
AT1G62660	AT1G62660	0.792139
AT1G06110	AT1G06110	0.616459
AT1G06120
AT1G62710	AT1G62710
AT1G62720	AT1G62720
AT1G62750	AT1G62750
AT1G62760	AT1G62760	1.73213
AT1G62780	AT1G62780	-0.418197
AT1G62790	AT1G62790	0.644102
AT1G62800	AT1G62800	-0.556147
AT1G62810	AT1G62810	0.816679
AT1G62820	AT1G62820
AT1G62863
AT1G62870	AT1G62870
AT1G62880	AT1G62880
AT1G62950	AT1G62950
AT1G62960	AT1G62960
AT1G62970	AT1G62970
AT1G62981	AT1G62981
AT1G62990	AT1G62990	1.35288
AT1G63000	AT1G63000
AT1G63010	AT1G63010	0.500148
AT1G63130	AT1G63130
AT1G63170	AT1G63170
AT1G63180	AT1G63180
AT1G06160	AT1G06160	2.24599
AT1G63240	AT1G63240
AT1G63290	AT1G63290
AT1G63295	AT1G63295
AT1G06170	AT1G06170
AT1G63380
AT1G63390
AT1G63400	AT1G63400
AT1G63420	AT1G63420
AT1G63680	AT1G63680
AT1G63690	AT1G63690	-0.346761
AT1G01420	AT1G01420
AT1G01430	AT1G01430
AT1G06200	AT1G06200
AT1G06210	AT1G06210
AT1G63710	AT1G63710	-0.984626
AT1G63720	AT1G63720	1.09783
AT1G63835
AT1G63840	AT1G63840
AT1G63850	AT1G63850
AT1G63860	AT1G63860
AT1G63870
AT1G63880	AT1G63880
AT1G63900	AT1G63900
AT1G64050	AT1G64050
AT1G64060	AT1G64060	0.751105
AT1G64065	AT1G64065
AT1G64080	AT1G64080
AT1G64090	AT1G64090
AT1G64110	AT1G64110
AT1G64120
AT1G64130
AT1G64140	AT1G64140
AT1G64142
AT1G64150	AT1G64150	-0.779313
AT1G64200	AT1G64200	0.912558
AT1G64210
AT1G64220	AT1G64220
AT1G64230	AT1G64230	0.402954
AT1G64250
AT1G64255
AT1G64260	AT1G64260
AT1G64270
AT1G64290
AT1G64330	AT1G64330
AT1G64370	AT1G64370
AT1G64380	AT1G64380
AT1G64385	AT1G64385
AT1G64405	AT1G64405
AT1G64430	AT1G64430
AT1G64440	AT1G64440
AT1G64450	AT1G64450
AT1G01440	AT1G01440
AT1G64470
AT1G64480
AT1G64585
AT1G64590
AT1G06390	AT1G06390
AT1G06400	AT1G06400
AT1G64610	AT1G64610
AT1G64618
AT1G64625	AT1G64625
AT1G64628
AT1G64630	AT1G64630
AT1G64640	AT1G64640	-0.495006
AT1G64650	AT1G64650
AT1G06410	AT1G06410
AT1G64660	AT1G64660	0.572731
AT1G64670	AT1G64670
AT1G64680	AT1G64680	-0.255067
AT1G64900	AT1G64900
AT1G06430	AT1G06430
AT1G06440	AT1G06440
AT1G64950	AT1G64950
AT1G65000	AT1G65000
AT1G65010	AT1G65010
AT1G65040	AT1G65040	0.482578
AT1G65050
AT1G65310	AT1G65310	-2.97363
AT1G06470	AT1G06470
AT1G06475	AT1G06475
AT1G01448	AT1G01448
AT1G01450
AT1G65520	AT1G65520
AT1G65590	AT1G65590
AT1G65690	AT1G65690	2.06241
AT1G65720	AT1G65720	-0.321927
AT1G65730	AT1G65730	2.43459
AT1G65830
AT1G65840	AT1G65840
AT1G65845	AT1G65845	1.21388
AT1G65850	AT1G65850
AT1G65930	AT1G65930
AT1G65960	AT1G65960
AT1G65980	AT1G65980	0.460016
AT1G65985	AT1G65985
AT1G66120	AT1G66120
AT1G66130	AT1G66130	-0.325399
AT1G66140	AT1G66140
AT1G66150	AT1G66150	-0.69701
AT1G66160	AT1G66160
AT1G66170
AT1G66173	AT1G66173
AT1G66180	AT1G66180	-0.727294
AT1G06570	AT1G06570
AT1G06580	AT1G06580
AT1G66190	AT1G66190
AT1G66230	AT1G66230
AT1G06590	AT1G06590
AT1G06610
AT1G06620	AT1G06620	2.79371
AT1G66260	AT1G66260
AT1G66280	AT1G66280	2.78748
AT1G06630	AT1G06630
AT1G06640	AT1G06640	1.31909
AT1G06645	AT1G06645	1.24487
AT1G66470
AT1G66553
AT1G06670	AT1G06670
AT1G06680	AT1G06680	-0.246158
AT1G66600
AT1G06690	AT1G06690
AT1G06700	AT1G06700
AT1G66725	AT1G66725
AT1G66730	AT1G66730	1.01661
AT1G66760	AT1G66760	0.960024
AT1G66880	AT1G66880	0.710458
AT1G66890	AT1G66890
AT1G67000	AT1G67000	3.18654
AT1G67010
AT1G67030	AT1G67030
AT1G67040	AT1G67040
AT1G67050	AT1G67050	-0.548902
AT1G06780	AT1G06780
AT1G67070	AT1G67070
AT1G67080	AT1G67080
AT1G67090	AT1G67090	-0.305841
AT1G67100
AT1G67190	AT1G67190
AT1G67230	AT1G67230
AT1G67265	AT1G67265
AT1G06790	AT1G06790
AT1G06800	AT1G06800
AT1G67300	AT1G67300
AT1G67310	AT1G67310	0.759434
AT1G67340	AT1G67340	0.623023
AT1G06840	AT1G06840
AT1G67350	AT1G67350
AT1G67360	AT1G67360	0.445842
AT1G67365	AT1G67365
AT1G67370
AT1G67400	AT1G67400
AT1G06850	AT1G06850
AT1G67480	AT1G67480	-0.27041
AT1G67500	AT1G67500	0.938386
AT1G67510	AT1G67510
AT1G67550	AT1G67550
AT1G67560	AT1G67560	0.53607
AT1G67590	AT1G67590
AT1G67690	AT1G67690
AT1G67700	AT1G67700
AT1G67720	AT1G67720
AT1G67730	AT1G67730
AT1G67785	AT1G67785
AT1G67790	AT1G67790
AT1G67792	AT1G67792
AT1G67810	AT1G67810
AT1G67850	AT1G67850	0.995002
AT1G67855
AT1G67856	AT1G67856
AT1G67880	AT1G67880
AT1G67900	AT1G67900
AT1G67910	AT1G67910
AT1G67920	AT1G67920	2.18037
AT1G67930	AT1G67930
AT1G67960	AT1G67960
AT1G67970	AT1G67970	1.13906
AT1G68000	AT1G68000
AT1G68010	AT1G68010	-0.471533
AT1G68020	AT1G68020
AT1G68050	AT1G68050
AT1G68060	AT1G68060
AT1G68070	AT1G68070
AT1G68130	AT1G68130
AT1G68140	AT1G68140
AT1G68185	AT1G68185
AT1G68190	AT1G68190
AT1G06970
AT1G68290	AT1G68290	2.35897
AT1G68300	AT1G68300	0.460461
AT1G68310	AT1G68310
AT1G68320	AT1G68320
AT1G68330	AT1G68330
AT1G68350	AT1G68350
AT1G68410	AT1G68410
AT1G68420
AT1G07000	AT1G07000	0.848662
AT1G07010	AT1G07010
AT1G68440	AT1G68440
AT1G01460
AT1G01470	AT1G01470
AT1G68470	AT1G68470
AT1G68490	AT1G68490
AT1G68500	AT1G68500
AT1G07030	AT1G07030
AT1G07040	AT1G07040
AT1G68530	AT1G68530
AT1G68550	AT1G68550
AT1G68552
AT1G07050	AT1G07050
AT1G68580	AT1G68580
AT1G68620	AT1G68620	3.05975
AT1G68650	AT1G68650
AT1G68670	AT1G68670
AT1G68680	AT1G68680
AT1G68720	AT1G68720
AT1G07070	AT1G07070
AT1G07080	AT1G07080
AT1G68750
AT1G68760	AT1G68760
AT1G68765	AT1G68765
AT1G68770
AT1G68795	AT1G68795
AT1G68825
AT1G68840	AT1G68840
AT1G68845
AT1G07090	AT1G07090	0.79146
AT1G68990	AT1G68990
AT1G69000
AT1G69010	AT1G69010
AT1G01471
AT1G69120
AT1G07100
AT1G07110	AT1G07110
AT1G69130
AT1G69150
AT1G69160	AT1G69160
AT1G69170	AT1G69170
AT1G69180
AT1G69220	AT1G69220
AT1G69230	AT1G69230
AT1G69240	AT1G69240
AT1G69252	AT1G69252
AT1G69260	AT1G69260
AT1G69270	AT1G69270
AT1G69290
AT1G69295	AT1G69295
AT1G69300
AT1G69310	AT1G69310	1.32974
AT1G69360	AT1G69360	1.28868
AT1G69370	AT1G69370	1.09997
AT1G07128	AT1G07128
AT1G07130	AT1G07130
AT1G69400	AT1G69400
AT1G69410	AT1G69410
AT1G69420	AT1G69420
AT1G69430	AT1G69430
AT1G69440	AT1G69440
AT1G69450	AT1G69450
AT1G69460	AT1G69460
AT1G69470
AT1G69480	AT1G69480	4.13957
AT1G69485	AT1G69485
AT1G69490	AT1G69490	0.522172
AT1G69500
AT1G07135	AT1G07135	-0.599893
AT1G07140	AT1G07140	-0.271745
AT1G69530	AT1G69530	-0.501115
AT1G69540	AT1G69540
AT1G69570	AT1G69570
[truncated: 10,851 more rows]

## Sheet: ABF1 TOTAL
Supplemental Data, Wang et al., (2022). Integrated omics reveal novel functions of FERONIA. Plant Cell.
Supplemental Data Set S5. The comparisons of FER omics data with ABF1, ABF3 ABF4 and FBH3 target genes (Song et al., 2016).
				Stats table
ABF1 Targets	Detected	DE FC			Total fer	Total ABF1	DE fer	ABF1 target	Percent DE fer	Percent ABF1 target	p-value
AT1G01470	AT1G01470			Total	20413	7556	3908	1710	0.191447	0.22631	2.53e-22
AT1G01471				Up in fer	3908	1710	2299	1005	0.58828	0.587719	0.51
AT1G69460	AT1G69460			Dn in fer	3908	1710	1609	706	0.41172	0.412865	1
AT1G69470
AT1G69480	AT1G69480	4.13957		Conclusions:
AT1G69485	AT1G69485			Genes DE in fer mutant are enriched in the list of ABF1 targets (22.6%)
AT1G07070	AT1G07070			FER regulates ABF1 targets.
AT1G07080	AT1G07080
AT1G69600
AT1G69640	AT1G69640
AT1G69760	AT1G69760
AT1G69810	AT1G69810
AT1G69910	AT1G69910
AT1G70090	AT1G70090
AT1G70160	AT1G70160
AT1G70209
AT1G70210	AT1G70210
AT1G70280	AT1G70280	-0.728071
AT1G70370	AT1G70370
AT1G70420	AT1G70420
AT1G70480	AT1G70480
AT1G70490	AT1G70490	-0.215056
AT1G70500	AT1G70500
AT1G70520	AT1G70520	0.770768
AT1G70590	AT1G70590
AT1G07210	AT1G07210
AT1G01480	AT1G01480	1.99458
AT1G70710	AT1G70710
AT1G70880	AT1G70880
AT1G70949
AT1G70950	AT1G70950
AT1G71000
AT1G71080	AT1G71080
AT1G71090	AT1G71090
AT1G71220	AT1G71220
AT1G71230	AT1G71230
AT1G71340	AT1G71340
AT1G71350	AT1G71350
AT1G71360	AT1G71360	-0.664085
AT1G71696	AT1G71696
AT1G71697	AT1G71697	0.619086
AT1G71710	AT1G71710	-0.510307
AT1G71720	AT1G71720	-0.471458
AT1G71770	AT1G71770
AT1G71880	AT1G71880	1.06754
AT1G71890	AT1G71890
AT1G71960	AT1G71960
AT1G71970	AT1G71970
AT1G07420	AT1G07420
AT1G07430	AT1G07430
AT1G72020	AT1G72020
AT1G72030	AT1G72030	-0.382224
AT1G72150	AT1G72150
AT1G72250	AT1G72250
AT1G07480	AT1G07480
AT1G72450	AT1G72450	1.22235
AT1G72500	AT1G72500
AT1G72510	AT1G72510	0.440754
AT1G07500	AT1G07500	7.28535
AT1G07510	AT1G07510
AT1G72770	AT1G72770
AT1G72820	AT1G72820
AT1G72840	AT1G72840
AT1G73050
AT1G73060	AT1G73060	-0.486912
AT1G73170	AT1G73170
AT1G73175
AT1G73390	AT1G73390
AT1G73400	AT1G73400
AT1G73480	AT1G73480	0.424761
AT1G73500	AT1G73500	1.26317
AT1G73580
AT1G73600	AT1G73600	-0.841299
AT1G73602
AT1G07590	AT1G07590	0.394263
AT1G07600
AT1G73670	AT1G73670
AT1G73687
AT1G73805	AT1G73805
AT1G73910	AT1G73910
AT1G73920	AT1G73920
AT1G01510	AT1G01510
AT1G01520	AT1G01520
AT1G74448
AT1G74450	AT1G74450
AT1G74560	AT1G74560
AT1G74570
AT1G74580	AT1G74580
AT1G74670	AT1G74670	-0.899264
AT1G07670	AT1G07670
AT1G74770	AT1G74770
AT1G74780	AT1G74780
AT1G74790	AT1G74790
AT1G74830
AT1G74840	AT1G74840
AT1G74929	AT1G74929
AT1G74930	AT1G74930
AT1G74940	AT1G74940
AT1G74950	AT1G74950	1.19869
AT1G74960	AT1G74960
AT1G07720	AT1G07720
AT1G75060	AT1G75060
AT1G75070
AT1G75080	AT1G75080
AT1G75170	AT1G75170
AT1G75380	AT1G75380
AT1G75440	AT1G75440
AT1G75500	AT1G75500
AT1G75540	AT1G75540
AT1G75590	AT1G75590
AT1G75630	AT1G75630
AT1G75640	AT1G75640
AT1G75710	AT1G75710	-0.706375
AT1G75770	AT1G75770
AT1G75800	AT1G75800
AT1G76100	AT1G76100
AT1G07870	AT1G07870
AT1G76160	AT1G76160
AT1G76170	AT1G76170
AT1G76180	AT1G76180	-0.467889
AT1G76400	AT1G76400
AT1G76405	AT1G76405
AT1G76440	AT1G76440
AT1G76450	AT1G76450
AT1G76600	AT1G76600	1.08064
AT1G76620	AT1G76620
AT1G76650	AT1G76650	0.711676
AT1G76660	AT1G76660
AT1G76710	AT1G76710
AT1G76954
AT1G77000	AT1G77000
AT1G77110	AT1G77110
AT1G77120	AT1G77120
AT1G77200	AT1G77200
AT1G77250	AT1G77250
AT1G77260	AT1G77260
AT1G77280	AT1G77280
AT1G77290	AT1G77290
AT1G01540	AT1G01540
AT1G01550	AT1G01550
AT1G77450	AT1G77450
AT1G77480	AT1G77480
AT1G77490	AT1G77490	-0.389665
AT1G77500	AT1G77500
AT1G77510	AT1G77510	0.468351
AT1G77680	AT1G77680
AT1G77682
AT1G77765	AT1G77765
AT1G77780
AT1G77790
AT1G77800	AT1G77800
AT1G78000	AT1G78000
AT1G78040	AT1G78040	-0.32602
AT1G78050	AT1G78050
AT1G78070	AT1G78070	-0.71724
AT1G78080	AT1G78080
AT1G78100	AT1G78100
AT1G78140	AT1G78140
AT1G78150	AT1G78150
AT1G78170	AT1G78170
AT1G78172	AT1G78172
AT1G78210	AT1G78210	0.78865
AT1G78230	AT1G78230	-0.458897
AT1G78260	AT1G78260
AT1G78270	AT1G78270
AT1G78590	AT1G78590
AT1G78600	AT1G78600
AT1G78670	AT1G78670
AT1G78680	AT1G78680	0.367732
AT1G78700	AT1G78700
AT1G78710
AT1G01570	AT1G01570
AT1G78870	AT1G78870
AT1G78880	AT1G78880	-0.318491
AT1G78882
AT1G78915	AT1G78915
AT1G78920	AT1G78920
AT1G78995	AT1G78995
AT1G79000	AT1G79000	0.515529
AT1G79040	AT1G79040	-0.382139
AT1G79060	AT1G79060	-1.27632
AT1G79110	AT1G79110
AT1G79120	AT1G79120
AT1G79150	AT1G79150
AT1G08170
AT1G08180	AT1G08180
AT1G79260	AT1G79260
AT1G79270	AT1G79270	-0.427203
AT1G79370
AT1G08190	AT1G08190
AT1G79440	AT1G79440
AT1G79450	AT1G79450
AT1G79520	AT1G79520
AT1G79529	AT1G79529
AT1G79530	AT1G79530
AT1G79630	AT1G79630	0.934653
AT1G79640	AT1G79640
AT1G08200	AT1G08200
AT1G08210	AT1G08210
AT1G79820	AT1G79820
AT1G79830	AT1G79830
AT1G80080	AT1G80080	0.578641
AT1G80090
AT1G80100	AT1G80100
AT1G80110	AT1G80110	1.35401
AT1G80290	AT1G80290
AT1G80440	AT1G80440	1.09908
AT1G80450	AT1G80450
AT1G80460	AT1G80460
AT1G80480	AT1G80480
AT1G80490	AT1G80490
AT1G80610	AT1G80610
AT1G80660	AT1G80660
AT1G80670	AT1G80670
AT1G80790	AT1G80790
AT1G80800
AT1G80820	AT1G80820	1.48947
AT1G80830	AT1G80830
AT1G80850	AT1G80850
AT1G80860	AT1G80860
AT1G80910	AT1G80910
AT1G80920	AT1G80920	0.870633
AT1G08380	AT1G08380	-0.531692
AT1G08390	AT1G08390
AT1G08490	AT1G08490
AT1G08500	AT1G08500
AT1G08510	AT1G08510
AT1G08570	AT1G08570	-0.433487
AT1G01620	AT1G01620	-0.646903
AT1G01630	AT1G01630
AT1G08960	AT1G08960
AT1G08970	AT1G08970
AT1G09080	AT1G09080
AT1G09090
AT1G09176	AT1G09176	7.34342
AT1G09180	AT1G09180
AT1G09210	AT1G09210	0.415055
AT1G09220	AT1G09220
AT1G01660	AT1G01660
AT1G09520	AT1G09520
AT1G09530	AT1G09530
AT1G09850	AT1G09850
AT1G09950	AT1G09950
AT1G09960	AT1G09960
AT1G10090	AT1G10090
AT1G10150	AT1G10150
AT1G10230	AT1G10230
AT1G10240	AT1G10240
AT1G01710	AT1G01710	0.666569
AT1G01720	AT1G01720	1.029
AT1G10370	AT1G10370	-0.584166
AT1G10590	AT1G10590
AT1G10600	AT1G10600
AT1G01040	AT1G01040
AT1G10650	AT1G10650
AT1G10740	AT1G10740
AT1G10760	AT1G10760
AT1G10950	AT1G10950
AT1G10960	AT1G10960	-0.269404
AT1G10970	AT1G10970
AT1G01830	AT1G01830
AT1G01840	AT1G01840
AT1G11210	AT1G11210
AT1G11230
AT1G11260	AT1G11260	1.0656
AT1G11380	AT1G11380
AT1G11785
AT1G11790	AT1G11790
AT1G11840	AT1G11840
AT1G02030	AT1G02030
AT1G12090	AT1G12090	-0.931297
AT1G02065	AT1G02065
AT1G12110	AT1G12110
AT1G12370	AT1G12370
AT1G12420	AT1G12420
AT1G12451
AT1G12460	AT1G12460
AT1G12570	AT1G12570	-1.37825
AT1G12580	AT1G12580
AT1G12700	AT1G12700
AT1G12710	AT1G12710
AT1G01060	AT1G01060
AT1G01070	AT1G01070
AT1G12800	AT1G12800
AT1G12990	AT1G12990
AT1G13250	AT1G13250
AT1G13260	AT1G13260	0.415356
AT1G13360	AT1G13360
AT1G13380	AT1G13380
AT1G02210
AT1G13640	AT1G13640
AT1G13650	AT1G13650	-0.336294
AT1G02228
AT1G02230	AT1G02230
AT1G13730	AT1G13730
AT1G13740	AT1G13740
AT1G14010	AT1G14010	0.740504
AT1G14020	AT1G14020
AT1G14290	AT1G14290
AT1G14300	AT1G14300
AT1G14340	AT1G14340
AT1G14345	AT1G14345
AT1G14430	AT1G14430
AT1G14530	AT1G14530
AT1G14540
AT1G14740	AT1G14740
AT1G14750	AT1G14750
AT1G02340	AT1G02340	-1.33503
AT1G14860	AT1G14860
AT1G14890	AT1G14890
AT1G14900	AT1G14900
AT1G02350	AT1G02350
AT1G02360	AT1G02360	2.14652
AT1G15165
AT1G15170	AT1G15170
AT1G15190
AT1G15200	AT1G15200
AT1G15320
AT1G15330
AT1G15340	AT1G15340
AT1G15350	AT1G15350
AT1G15380	AT1G15380
AT1G15730	AT1G15730
AT1G15740	AT1G15740	0.761199
AT1G15750	AT1G15750
AT1G15820	AT1G15820	-0.405793
AT1G15825
AT1G15830	AT1G15830
AT1G16120
AT1G16130	AT1G16130
AT1G16140
AT1G16150
AT1G16370	AT1G16370
AT1G16515	AT1G16515
AT1G16520	AT1G16520
AT1G16610	AT1G16610
AT1G16620
AT1G16730	AT1G16730
AT1G16740	AT1G16740
AT1G16780	AT1G16780
AT1G16790	AT1G16790
AT1G17040	AT1G17040
AT1G17050	AT1G17050
AT1G17110	AT1G17110	0.606489
AT1G17120	AT1G17120
AT1G17370	AT1G17370
AT1G17380	AT1G17380	1.89153
AT1G17390
AT1G17440	AT1G17440
AT1G17450	AT1G17450
AT1G17545
AT1G17550	AT1G17550	-0.515192
AT1G18260	AT1G18260
AT1G18265	AT1G18265
AT1G18310
AT1G18320
AT1G18400	AT1G18400
AT1G18450	AT1G18450
AT1G18460	AT1G18460
AT1G18550	AT1G18550
AT1G18560	AT1G18560
AT1G18610	AT1G18610
AT1G18710	AT1G18710	2.96427
AT1G18740	AT1G18740
AT1G18770
AT1G18773	AT1G18773
AT1G18820
AT1G18830	AT1G18830
AT1G18835	AT1G18835	1.38452
AT1G18870	AT1G18870
AT1G18900	AT1G18900
AT1G18990	AT1G18990
AT1G19000	AT1G19000
AT1G19050	AT1G19050
AT1G19100	AT1G19100
AT1G19110	AT1G19110
AT1G19140	AT1G19140
AT1G19150	AT1G19150	-1.18926
AT1G19210	AT1G19210	-3.20844
AT1G19220	AT1G19220
AT1G19230	AT1G19230	3.87174
AT1G02660	AT1G02660
AT1G02670	AT1G02670
AT1G19330	AT1G19330
AT1G19350	AT1G19350	-0.355467
AT1G19410
AT1G19490	AT1G19490
AT1G19500
AT1G19650	AT1G19650
AT1G19660	AT1G19660	0.669505
AT1G19670	AT1G19670	1.91476
AT1G19720	AT1G19720
AT1G19730	AT1G19730
AT1G02700
AT1G19860	AT1G19860
AT1G19870	AT1G19870
AT1G19880	AT1G19880
AT1G20010	AT1G20010
AT1G20020	AT1G20020
AT1G20030	AT1G20030
AT1G20070	AT1G20070	-0.6593
AT1G20100	AT1G20100	0.545659
AT1G20110	AT1G20110
AT1G20330	AT1G20330	-0.532146
AT1G20440	AT1G20440	-0.664384
AT1G20450	AT1G20450	-0.413589
AT1G20610	AT1G20610
AT1G20620	AT1G20620	0.644067
AT1G20630	AT1G20630
AT1G20650	AT1G20650
AT1G02810	AT1G02810
AT1G02813
AT1G02816	AT1G02816	0.680589
AT1G20890	AT1G20890
AT1G20967
AT1G20970	AT1G20970
AT1G21000	AT1G21000	0.524591
AT1G21350	AT1G21350
AT1G21380	AT1G21380
AT1G21390	AT1G21390	1.02679
AT1G21400	AT1G21400	0.781564
AT1G21410	AT1G21410
AT1G21600	AT1G21600	-0.345768
AT1G21670	AT1G21670
AT1G21680	AT1G21680	-0.372166
AT1G21740	AT1G21740
AT1G21750	AT1G21750
AT1G21760	AT1G21760
AT1G21770	AT1G21770
AT1G21780	AT1G21780
AT1G21790	AT1G21790
AT1G21830	AT1G21830
AT1G21950
AT1G21975
AT1G22190	AT1G22190
AT1G22200	AT1G22200
AT1G22330	AT1G22330
AT1G22403	AT1G22403
AT1G22510	AT1G22510	0.833504
AT1G22520	AT1G22520
AT1G22640	AT1G22640
AT1G03040	AT1G03040
AT1G03050
AT1G22710	AT1G22710
AT1G22767
AT1G22770	AT1G22770
AT1G22930	AT1G22930	0.595808
AT1G23040	AT1G23040	1.39758
AT1G23050	AT1G23050
AT1G23052	AT1G23052
AT1G23070
AT1G23310	AT1G23310
AT1G23380	AT1G23380	0.851545
AT1G23440	AT1G23440	0.540843
AT1G23710	AT1G23710
AT1G23740	AT1G23740	-0.265248
AT1G23750	AT1G23750
AT1G03110	AT1G03110
AT1G03120
AT1G23860	AT1G23860
AT1G24170	AT1G24170
AT1G24260	AT1G24260
AT1G24530	AT1G24530	0.953464
AT1G24640
AT1G25230	AT1G25230	-1.20575
AT1G25450	AT1G25450
AT1G25460
AT1G25470	AT1G25470
AT1G25472
AT1G25550	AT1G25550
AT1G25560	AT1G25560	1.69163
AT1G03280	AT1G03280
AT1G03290	AT1G03290	0.776437
AT1G26665	AT1G26665	0.724768
AT1G26670	AT1G26670
AT1G26690	AT1G26690
AT1G26730	AT1G26730
AT1G26920	AT1G26920
AT1G26930	AT1G26930	1.67452
AT1G26945	AT1G26945	-0.346937
AT1G27100	AT1G27100
AT1G27200	AT1G27200
AT1G27285
AT1G27290	AT1G27290	0.781128
AT1G27320	AT1G27320
AT1G27330	AT1G27330	0.52141
AT1G27350	AT1G27350	0.497344
AT1G27752	AT1G27752
AT1G27760	AT1G27760
AT1G27930	AT1G27930
AT1G03470	AT1G03470
AT1G28280	AT1G28280	0.528044
AT1G28327
AT1G28330	AT1G28330	0.413594
AT1G28395	AT1G28395
AT1G28400	AT1G28400	0.426622
AT1G28440	AT1G28440
AT1G28530	AT1G28530
AT1G28540	AT1G28540
AT1G28580	AT1G28580	1.19917
AT1G28590
AT1G28660	AT1G28660
AT1G28670	AT1G28670
AT1G03600	AT1G03600
AT1G03610	AT1G03610
AT1G29060	AT1G29060
AT1G29070	AT1G29070
AT1G03630	AT1G03630	-0.383462
AT1G29300	AT1G29300
AT1G29310	AT1G29310
AT1G29330	AT1G29330	1.74126
AT1G29390	AT1G29390
AT1G29395	AT1G29395	-0.521323
AT1G29630	AT1G29630
AT1G29670	AT1G29670	-0.499915
AT1G29930	AT1G29930	-0.286031
AT1G30110	AT1G30110
AT1G30120	AT1G30120	-0.241737
AT1G30130	AT1G30130
AT1G30320	AT1G30320	1.03046
AT1G30330	AT1G30330
AT1G30380	AT1G30380	-0.33797
AT1G30500	AT1G30500
AT1G30510	AT1G30510
AT1G30620	AT1G30620
AT1G30630	AT1G30630
AT1G30640	AT1G30640
AT1G30660
AT1G30680	AT1G30680
AT1G30690	AT1G30690	-0.401686
AT1G31030
AT1G03870	AT1G03870	-1.0045
AT1G31230	AT1G31230
AT1G31240	AT1G31240
AT1G31300	AT1G31300
AT1G32050	AT1G32050
AT1G32060	AT1G32060	-0.390047
AT1G04010	AT1G04010
AT1G04020	AT1G04020
AT1G32200	AT1G32200
AT1G32210	AT1G32210
AT1G32230	AT1G32230
AT1G32240	AT1G32240
AT1G32290
AT1G32330	AT1G32330
AT1G32400	AT1G32400
AT1G32410	AT1G32410	-0.599433
AT1G32550	AT1G32550
AT1G32560	AT1G32560	1.84875
AT1G32640	AT1G32640	0.760097
AT1G32670
AT1G32790	AT1G32790	0.464018
AT1G32870	AT1G32870
AT1G32920	AT1G32920	-0.469723
AT1G33230	AT1G33230
AT1G33240	AT1G33240
AT1G33612
AT1G33615	AT1G33615
AT1G04220	AT1G04220
AT1G34620
AT1G34630	AT1G34630
AT1G35150
AT1G35160	AT1G35160
AT1G04270	AT1G04270
AT1G04280	AT1G04280	0.875365
AT1G35513
AT1G35780	AT1G35780
AT1G36050	AT1G36050
AT1G04320
AT1G04400	AT1G04400
AT1G04410	AT1G04410
AT1G42990	AT1G42990
AT1G43590
AT1G43600
AT1G01230	AT1G01230
AT1G01240	AT1G01240
AT1G44080
AT1G44110	AT1G44110
AT1G44350	AT1G44350	1.93428
AT1G44446	AT1G44446
AT1G44478
AT1G04530	AT1G04530	-0.287256
AT1G04540
AT1G04570	AT1G04570
AT1G45230	AT1G45230
AT1G46554	AT1G46554
AT1G47128	AT1G47128	0.40904
AT1G47550	AT1G47550
AT1G47560	AT1G47560
AT1G47565
AT1G47990
AT1G48100	AT1G48100	-0.8806
AT1G48110	AT1G48110	-0.322224
AT1G04690	AT1G04690
AT1G48410	AT1G48410
AT1G48480	AT1G48480	-0.434896
AT1G48490	AT1G48490	-0.335695
AT1G04770	AT1G04770	-0.28751
AT1G48830	AT1G48830
AT1G48840	AT1G48840
AT1G48920	AT1G48920
AT1G48953
AT1G48960	AT1G48960
AT1G04820	AT1G04820	-0.647134
AT1G04830	AT1G04830
AT1G49200	AT1G49200
AT1G49440
AT1G49450	AT1G49450
AT1G49500	AT1G49500
AT1G49580	AT1G49580
AT1G49620	AT1G49620
AT1G49630	AT1G49630
AT1G49640
AT1G49660	AT1G49660
AT1G49670	AT1G49670
AT1G49680
AT1G49690
AT1G49720	AT1G49720
AT1G49750	AT1G49750	-0.347721
AT1G49830	AT1G49830
AT1G49832	AT1G49832
AT1G49860	AT1G49860
AT1G49870	AT1G49870
AT1G50000	AT1G50000
AT1G50010	AT1G50010	-0.609734
AT1G50270	AT1G50270
AT1G50280	AT1G50280
AT1G50290	AT1G50290
AT1G50300	AT1G50300
AT1G50420	AT1G50420
AT1G50430	AT1G50430
AT1G50575	AT1G50575
AT1G50580
AT1G50954
AT1G51130	AT1G51130
AT1G51140	AT1G51140
AT1G51160	AT1G51160
AT1G51200	AT1G51200
AT1G51390	AT1G51390	0.941225
AT1G51400	AT1G51400	-0.398119
AT1G51402
AT1G51430	AT1G51430
AT1G05100	AT1G05100
AT1G52155	AT1G52155
AT1G52220	AT1G52220	-0.35432
AT1G52230	AT1G52230	-0.220184
AT1G52343
AT1G52347	AT1G52347
AT1G52430
AT1G52590	AT1G52590	0.542107
AT1G52600	AT1G52600
AT1G52855	AT1G52855
AT1G52890	AT1G52890	2.67584
AT1G53000	AT1G53000
AT1G53165	AT1G53165
AT1G53170	AT1G53170
AT1G53280	AT1G53280
AT1G53282
AT1G53320	AT1G53320	0.883069
AT1G53390	AT1G53390
AT1G53400	AT1G53400	0.684697
AT1G53560	AT1G53560
AT1G53570	AT1G53570
AT1G53580	AT1G53580	0.513964
AT1G53830	AT1G53830	1.2505
AT1G53840	AT1G53840
AT1G54090	AT1G54090	-0.333294
AT1G54095	AT1G54095	2.56296
AT1G54115	AT1G54115
AT1G05350	AT1G05350
AT1G05360	AT1G05360
AT1G54400
AT1G54410	AT1G54410
AT1G55140	AT1G55140
AT1G55150	AT1G55150
AT1G55152	AT1G55152
AT1G55160	AT1G55160
AT1G55260	AT1G55260	-0.517047
AT1G55265	AT1G55265
AT1G55270	AT1G55270
AT1G55325	AT1G55325
AT1G55330	AT1G55330	-0.316756
AT1G55340	AT1G55340
AT1G55520	AT1G55520
AT1G55525	AT1G55525	3.15905
AT1G55530	AT1G55530
AT1G55535	AT1G55535
AT1G55550	AT1G55550
AT1G55670	AT1G55670	-0.47688
AT1G55675	AT1G55675
AT1G55680	AT1G55680
AT1G55770
AT1G55810	AT1G55810
AT1G55820	AT1G55820
AT1G56010	AT1G56010
AT1G56165	AT1G56165
AT1G56170	AT1G56170
AT1G56190	AT1G56190
AT1G56200	AT1G56200
AT1G56220	AT1G56220
AT1G05500	AT1G05500
AT1G56290	AT1G56290
AT1G56300	AT1G56300
AT1G56330	AT1G56330
AT1G56580	AT1G56580	0.461393
AT1G56600	AT1G56600	-0.977934
AT1G57680	AT1G57680	-0.281682
AT1G05570	AT1G05570	0.600746
AT1G58110	AT1G58110
AT1G58270	AT1G58270	1.0411
AT1G58520	AT1G58520
AT1G59640	AT1G59640
AT1G59900	AT1G59900
AT1G59910	AT1G59910
AT1G60190	AT1G60190
AT1G60200	AT1G60200
AT1G60430	AT1G60430
AT1G60440	AT1G60440
AT1G05805	AT1G05805	0.574662
AT1G60950	AT1G60950	-0.365742
AT1G60960	AT1G60960
AT1G01355
AT1G05870	AT1G05870
AT1G61740	AT1G61740
AT1G61780	AT1G61780
AT1G61790	AT1G61790
AT1G61900	AT1G61900	-0.727399
AT1G62050	AT1G62050	0.56629
AT1G62180	AT1G62180	-0.562433
AT1G62181
AT1G62370	AT1G62370	1.24196
AT1G62380	AT1G62380	-1.07266
AT1G62390	AT1G62390
AT1G06070	AT1G06070
AT1G62710	AT1G62710
AT1G62720	AT1G62720
AT1G62810	AT1G62810	0.816679
AT1G62820	AT1G62820
AT1G63420	AT1G63420
AT1G63835
AT1G63840	AT1G63840
AT1G01370	AT1G01370
AT1G01380	AT1G01380
AT1G64050	AT1G64050
AT1G64065	AT1G64065
AT1G64110	AT1G64110
AT1G64120
AT1G64130
AT1G64255
AT1G64385	AT1G64385
AT1G64430	AT1G64430
AT1G64440	AT1G64440
AT1G64470
AT1G65040	AT1G65040	0.482578
AT1G65050
AT1G06360	AT1G06360
AT1G65520	AT1G65520
AT1G65930	AT1G65930
AT1G06410	AT1G06410
AT1G66180	AT1G66180	-0.727294
AT1G66190	AT1G66190
AT1G01420	AT1G01420
AT1G01430	AT1G01430
AT1G66553
AT1G66600
AT1G01440	AT1G01440
AT1G66890	AT1G66890
AT1G06570	AT1G06570
AT1G06580	AT1G06580
AT1G67090	AT1G67090	-0.305841
AT1G06630	AT1G06630
AT1G67265	AT1G67265
AT1G67300	AT1G67300
AT1G67310	AT1G67310	0.759434
AT1G67360	AT1G67360	0.445842
AT1G67365	AT1G67365
AT1G67370
AT1G67590	AT1G67590
AT1G67785	AT1G67785
AT1G67790	AT1G67790
AT1G67792	AT1G67792
AT1G67880	AT1G67880
AT1G67900	AT1G67900
AT1G67960	AT1G67960
AT1G67970	AT1G67970	1.13906
AT1G06780	AT1G06780
AT1G68010	AT1G68010	-0.471533
AT1G68020	AT1G68020
AT1G68185	AT1G68185
AT1G68190	AT1G68190
AT1G68290	AT1G68290	2.35897
AT1G68300	AT1G68300	0.460461
AT1G68310	AT1G68310
AT1G68440	AT1G68440
AT1G68490	AT1G68490
AT1G68550	AT1G68550
AT1G68552
AT1G68580	AT1G68580
AT1G68670	AT1G68670
AT1G68990	AT1G68990
AT1G69000
AT1G69010	AT1G69010
AT1G01460
AT1G69120
AT1G69130
AT1G69160	AT1G69160
AT1G69252	AT1G69252
AT1G69260	AT1G69260
AT1G69270	AT1G69270
AT1G69410	AT1G69410
AT2G01420	AT2G01420
AT2G01422	AT2G01422
AT2G01430	AT2G01430
AT2G01480	AT2G01480
AT2G01490	AT2G01490	0.605535
AT2G01667
AT2G01670	AT2G01670
AT2G01918	AT2G01918
AT2G01920
AT2G01930	AT2G01930
AT2G02070	AT2G02070	-0.426674
AT2G02160	AT2G02160
AT2G02170	AT2G02170
AT2G02360	AT2G02360
AT2G02370	AT2G02370	0.820505
AT2G02710	AT2G02710	0.62568
AT2G02800	AT2G02800
AT2G02810	AT2G02810	1.15437
AT2G03040
AT2G03070	AT2G03070
AT2G03240	AT2G03240
AT2G03290
AT2G03700
AT2G03730	AT2G03730
AT2G04110
AT2G04340	AT2G04340
AT2G04350	AT2G04350
AT2G06850	AT2G06850	-1.70133
AT2G06990	AT2G06990
AT2G07000
AT2G07010
AT2G07050	AT2G07050
AT2G07070
AT2G11880
AT2G14170	AT2G14170
AT2G14210
AT2G14260	AT2G14260
AT2G14878	AT2G14878
AT2G14880	AT2G14880	-0.339911
AT2G14890	AT2G14890	-0.602332
AT2G15790	AT2G15790
AT2G15800
AT2G15950	AT2G15950
AT2G15960	AT2G15960	0.936677
AT2G15970	AT2G15970	-0.414539
AT2G16260
AT2G16270	AT2G16270
AT2G16430	AT2G16430
AT2G16595	AT2G16595	1.81312
AT2G16600	AT2G16600
AT2G16610
AT2G17120	AT2G17120
AT2G17560	AT2G17560
AT2G17570	AT2G17570
AT2G17705	AT2G17705
AT2G17710	AT2G17710
AT2G17840	AT2G17840	-0.352648
AT2G17845
AT2G17970	AT2G17970
AT2G17972	AT2G17972
AT2G17975	AT2G17975
AT2G18050	AT2G18050	1.23294
AT2G18160	AT2G18160	-0.382495
AT2G18162
AT2G18170	AT2G18170
AT2G18180
AT2G18193	AT2G18193
AT2G18230	AT2G18230
AT2G18240	AT2G18240
AT2G18300	AT2G18300
AT2G18350	AT2G18350
AT2G18440	AT2G18440
AT2G18650	AT2G18650	1.08305
AT2G18850	AT2G18850
AT2G18860	AT2G18860
AT2G18870
AT2G18876	AT2G18876
AT2G19180	AT2G19180	0.486934
AT2G19400	AT2G19400
AT2G19580	AT2G19580	-1.02601
AT2G19582
AT2G19590	AT2G19590
AT2G19796
AT2G19800	AT2G19800
AT2G19810	AT2G19810	0.520378
AT2G20250	AT2G20250
AT2G20260	AT2G20260
AT2G20670	AT2G20670
AT2G20750	AT2G20750	-0.926543
AT2G20760	AT2G20760
AT2G20830	AT2G20830
AT2G20835	AT2G20835
AT2G20840	AT2G20840
AT2G20880	AT2G20880
AT2G20890	AT2G20890
AT2G20980	AT2G20980
AT2G20990	AT2G20990
AT2G21130	AT2G21130
AT2G21180	AT2G21180
AT2G21185	AT2G21185
AT2G21187	AT2G21187	1.66972
AT2G21237
AT2G21300	AT2G21300
AT2G21430	AT2G21430
AT2G21440	AT2G21440
AT2G21520	AT2G21520	0.48222
AT2G21710	AT2G21710
AT2G21720
AT2G21780
AT2G21880	AT2G21880	-1.41418
AT2G21890	AT2G21890
AT2G21895
AT2G21900
AT2G21960	AT2G21960	-0.78673
AT2G21970	AT2G21970	-0.441431
AT2G21980
AT2G22010	AT2G22010
AT2G22200	AT2G22200	1.36204
AT2G22201
AT2G22240	AT2G22240
AT2G22241
AT2G22390
AT2G22426
AT2G22430	AT2G22430
AT2G22440
AT2G22470	AT2G22470
AT2G22482
AT2G22510	AT2G22510
AT2G22590	AT2G22590
AT2G22660	AT2G22660	0.546935
AT2G22790	AT2G22790
AT2G22795	AT2G22795	-0.316718
AT2G22840	AT2G22840
AT2G22850	AT2G22850
AT2G22900	AT2G22900
AT2G22970	AT2G22970
AT2G23120	AT2G23120
AT2G23290	AT2G23290
AT2G23430	AT2G23430
AT2G23690	AT2G23690	-1.53358
AT2G23790	AT2G23790	-0.531415
AT2G23960
AT2G23980	AT2G23980
AT2G23985	AT2G23985
AT2G24100	AT2G24100	1.04283
AT2G24150	AT2G24150
AT2G24160
AT2G24360	AT2G24360
AT2G24410
AT2G24420	AT2G24420
AT2G24780
AT2G24790	AT2G24790	-0.407077
AT2G25110	AT2G25110	0.633309
AT2G25460	AT2G25460
AT2G25482
AT2G25490	AT2G25490
AT2G25690	AT2G25690
AT2G25880	AT2G25880
AT2G25890
AT2G25900	AT2G25900
AT2G25950	AT2G25950
AT2G25964	AT2G25964
AT2G25970	AT2G25970
AT2G26350	AT2G26350
AT2G26355	AT2G26355	0.531395
AT2G26360	AT2G26360
AT2G26510	AT2G26510	0.688711
AT2G26511
AT2G26520	AT2G26520
AT2G26570	AT2G26570
AT2G26650	AT2G26650	1.55792
AT2G26690	AT2G26690	-0.331012
AT2G26692
AT2G26730	AT2G26730	-0.295681
AT2G27040	AT2G27040
AT2G27050	AT2G27050
AT2G27180	AT2G27180
AT2G27190	AT2G27190
AT2G27350	AT2G27350
AT2G27500	AT2G27500
AT2G27840	AT2G27840
AT2G27850
AT2G27860	AT2G27860
AT2G27950	AT2G27950
AT2G28105	AT2G28105
AT2G28110	AT2G28110	2.30997
AT2G28360	AT2G28360
AT2G28540	AT2G28540
AT2G28640
AT2G28800	AT2G28800
AT2G28920
AT2G28940	AT2G28940
AT2G29090	AT2G29090
AT2G29605
AT2G29610
AT2G29650	AT2G29650
AT2G29740	AT2G29740
AT2G30020	AT2G30020
AT2G30032
AT2G30200	AT2G30200
AT2G30500	AT2G30500
AT2G30505	AT2G30505
AT2G30550	AT2G30550	0.803615
AT2G30870	AT2G30870	0.678489
AT2G30942	AT2G30942	1.19158
AT2G30945
AT2G30950	AT2G30950	-0.308743
AT2G31130	AT2G31130
AT2G31230	AT2G31230
AT2G31580	AT2G31580
AT2G31585	AT2G31585
AT2G31590
AT2G31770
AT2G31840	AT2G31840
AT2G31850
AT2G31940	AT2G31940
AT2G31980	AT2G31980
AT2G31981
AT2G31990	AT2G31990
AT2G32020	AT2G32020
AT2G32030	AT2G32030
AT2G32415	AT2G32415
AT2G32510	AT2G32510	1.08041
AT2G32940	AT2G32940
AT2G32970	AT2G32970
AT2G33180	AT2G33180	-0.289633
AT2G33270
AT2G33280	AT2G33280
AT2G33380	AT2G33380	1.41709
AT2G33385	AT2G33385
AT2G33630	AT2G33630
AT2G33640	AT2G33640
AT2G33690
AT2G33700	AT2G33700
AT2G34240	AT2G34240
AT2G34250	AT2G34250
AT2G34650	AT2G34650
AT2G34710	AT2G34710
AT2G34720	AT2G34720
AT2G35250
AT2G35260	AT2G35260	-0.30821
AT2G35300	AT2G35300
AT2G35340	AT2G35340
AT2G35345
AT2G35470	AT2G35470
AT2G35680	AT2G35680
AT2G35690	AT2G35690
AT2G35795	AT2G35795
AT2G35800	AT2G35800
AT2G35950	AT2G35950
AT2G35970
AT2G35980	AT2G35980	2.99693
AT2G36050	AT2G36050
AT2G36270	AT2G36270
AT2G36280
AT2G36290	AT2G36290
AT2G36320	AT2G36320
AT2G36380	AT2G36380	0.915314
AT2G36390	AT2G36390
AT2G36410	AT2G36410
AT2G36570	AT2G36570
AT2G36571
AT2G36580	AT2G36580
AT2G36830	AT2G36830	-0.591228
AT2G37060	AT2G37060
AT2G37160	AT2G37160
AT2G37170	AT2G37170
AT2G37240	AT2G37240
AT2G37250	AT2G37250
AT2G37440	AT2G37440
AT2G37450	AT2G37450
AT2G37470	AT2G37470	-0.624956
AT2G37478
AT2G37480	AT2G37480
AT2G37630	AT2G37630
AT2G37650	AT2G37650
AT2G37750	AT2G37750	1.67096
AT2G37760	AT2G37760
AT2G37870	AT2G37870
AT2G37880	AT2G37880
AT2G37930	AT2G37930
AT2G38000	AT2G38000
AT2G38090	AT2G38090
AT2G38260
AT2G38310	AT2G38310	-0.357653
AT2G38610	AT2G38610	0.460221
AT2G38650	AT2G38650
AT2G38660	AT2G38660
AT2G38810	AT2G38810
AT2G38820	AT2G38820
AT2G39350	AT2G39350
AT2G39450	AT2G39450
AT2G39460	AT2G39460
AT2G39480	AT2G39480
AT2G39705	AT2G39705	0.630316
AT2G39800	AT2G39800	-0.264307
AT2G39865
AT2G39870	AT2G39870
AT2G40120	AT2G40120
AT2G40480	AT2G40480
AT2G40540	AT2G40540
AT2G40860	AT2G40860
AT2G40880	AT2G40880
AT2G40890	AT2G40890
AT2G40970	AT2G40970
AT2G41010	AT2G41010
AT2G41220	AT2G41220
AT2G41430	AT2G41430
AT2G41475	AT2G41475	0.401692
AT2G41480	AT2G41480
AT2G41490	AT2G41490
AT2G41700	AT2G41700
AT2G41705	AT2G41705
AT2G41870	AT2G41870
AT2G41900	AT2G41900
AT2G41930
AT2G42440
AT2G42790	AT2G42790	1.10591
AT2G42880	AT2G42880
AT2G42970
AT2G42975	AT2G42975
AT2G43010	AT2G43010
AT2G43018
AT2G43020	AT2G43020
AT2G43120	AT2G43120	1.34415
AT2G43140	AT2G43140
AT2G43240	AT2G43240
AT2G43320	AT2G43320
AT2G43330	AT2G43330
AT2G43700	AT2G43700
AT2G43710	AT2G43710	-0.378251
AT2G44050	AT2G44050
AT2G44060	AT2G44060
AT2G44170
AT2G44430	AT2G44430
AT2G44480	AT2G44480	3.27024
AT2G44490	AT2G44490
AT2G44500	AT2G44500
AT2G44600	AT2G44600
AT2G44610	AT2G44610
AT2G44620	AT2G44620
AT2G44670	AT2G44670	-0.540394
AT2G44680	AT2G44680
AT2G44920	AT2G44920
AT2G44970	AT2G44970
AT2G44980	AT2G44980
AT2G45023	AT2G45023
AT2G45030	AT2G45030
AT2G45070	AT2G45070
AT2G45300	AT2G45300
AT2G45310	AT2G45310
AT2G45315	AT2G45315
AT2G45412
AT2G45440	AT2G45440
AT2G45490	AT2G45490
AT2G45500	AT2G45500
AT2G45590	AT2G45590
AT2G45600	AT2G45600
AT2G45610
AT2G45650
AT2G45660	AT2G45660	0.469966
AT2G45670	AT2G45670
AT2G45830	AT2G45830
AT2G45910	AT2G45910
AT2G45950	AT2G45950
AT2G45960	AT2G45960
AT2G45970	AT2G45970
AT2G45980	AT2G45980	0.474246
AT2G45990	AT2G45990
AT2G46000	AT2G46000
AT2G46020	AT2G46020
AT2G46080	AT2G46080
AT2G46090	AT2G46090
AT2G46140	AT2G46140
AT2G46150	AT2G46150	1.86601
AT2G46170	AT2G46170
AT2G46260	AT2G46260
AT2G46270	AT2G46270	1.49283
AT2G46308
AT2G46310	AT2G46310
AT2G46320	AT2G46320
AT2G46330	AT2G46330
AT2G46500	AT2G46500	0.574552
AT2G46505	AT2G46505
AT2G46520	AT2G46520
AT2G46550	AT2G46550
AT2G46560	AT2G46560
AT2G46580	AT2G46580
AT2G46610	AT2G46610
AT2G46620	AT2G46620
AT2G46640	AT2G46640	0.608062
AT2G46700	AT2G46700
AT2G46780	AT2G46780
AT2G46787
AT2G46790	AT2G46790
AT2G46800	AT2G46800	0.53621
AT2G46820	AT2G46820
AT2G46830	AT2G46830
AT2G46950	AT2G46950
AT2G46980	AT2G46980
AT2G46995
AT2G47000	AT2G47000	0.883542
AT2G47010	AT2G47010	1.51724
AT2G47140	AT2G47140
AT2G47150
AT2G47180	AT2G47180	1.59495
AT2G47390	AT2G47390
AT2G47400	AT2G47400	-0.300675
AT2G47440	AT2G47440
AT2G47450	AT2G47450
AT2G47470	AT2G47470	0.535104
AT2G47760	AT2G47760
AT2G47770	AT2G47770
AT2G47910	AT2G47910	-0.421877
AT2G47920	AT2G47920
AT2G48030	AT2G48030
AT3G01510	AT3G01510
AT3G01513
AT3G01580
AT3G01590	AT3G01590
AT3G01730
AT3G01740	AT3G01740
AT3G01820	AT3G01820
AT3G01830	AT3G01830
AT3G01840	AT3G01840
AT3G02010	AT3G02010
AT3G02140	AT3G02140
AT3G02150	AT3G02150
AT3G02315
AT3G02320	AT3G02320	0.516971
AT3G02460	AT3G02460
AT3G02468
AT3G02470	AT3G02470
AT3G02480	AT3G02480
AT3G02520	AT3G02520	0.54534
AT3G02530	AT3G02530
AT3G02540	AT3G02540	-0.491505
AT3G02550	AT3G02550
AT3G02570	AT3G02570
AT3G02800	AT3G02800
AT3G02810
AT3G02880	AT3G02880
AT3G02885	AT3G02885
AT3G02990	AT3G02990
AT3G03150	AT3G03150	0.424949
AT3G03160	AT3G03160
AT3G03170	AT3G03170
AT3G03200
AT3G03250	AT3G03250
AT3G03260
AT3G03270	AT3G03270	0.625931
AT3G03340	AT3G03340
AT3G03341	AT3G03341
AT3G03350	AT3G03350
AT3G03620
AT3G03626
AT3G03630	AT3G03630
AT3G03690	AT3G03690
AT3G03990	AT3G03990	0.576351
AT3G04000	AT3G04000	1.87922
AT3G04040	AT3G04040
AT3G04070	AT3G04070	3.20453
AT3G04110	AT3G04110
AT3G04120	AT3G04120
AT3G04240	AT3G04240
AT3G04250
AT3G04420	AT3G04420
AT3G04430
AT3G04620	AT3G04620
AT3G04670	AT3G04670	0.831051
AT3G04680	AT3G04680
AT3G04730	AT3G04730
AT3G04910	AT3G04910	0.448471
AT3G05193
AT3G05200	AT3G05200	1.18814
AT3G05210	AT3G05210
AT3G05220	AT3G05220
AT3G05230	AT3G05230
AT3G05370	AT3G05370
AT3G05380	AT3G05380
AT3G05420	AT3G05420
AT3G05425
AT3G05430	AT3G05430
AT3G05625	AT3G05625
AT3G05630	AT3G05630	1.35128
AT3G05700	AT3G05700
AT3G05710	AT3G05710
AT3G05820	AT3G05820
AT3G05830	AT3G05830
AT3G05835
AT3G05840	AT3G05840	0.39785
AT3G05900	AT3G05900	-0.380089
AT3G05905	AT3G05905
AT3G05910	AT3G05910
AT3G05936	AT3G05936
AT3G05937	AT3G05937
AT3G06125	AT3G06125	-0.486677
AT3G06280
AT3G06290	AT3G06290
AT3G06435	AT3G06435
AT3G06437
AT3G06490	AT3G06490
AT3G06500	AT3G06500
AT3G06510	AT3G06510
AT3G06590	AT3G06590
AT3G06670	AT3G06670
AT3G06680	AT3G06680
AT3G06750	AT3G06750	-0.852858
AT3G06760	AT3G06760
AT3G06780	AT3G06780
AT3G06790	AT3G06790
AT3G07090	AT3G07090
AT3G07100	AT3G07100
AT3G07350	AT3G07350
AT3G07390	AT3G07390	0.780294
AT3G07460	AT3G07460	-0.80019
AT3G07650	AT3G07650
AT3G07670	AT3G07670
AT3G07680	AT3G07680	0.655109
AT3G08020	AT3G08020
AT3G08030	AT3G08030
AT3G08040	AT3G08040
AT3G08530	AT3G08530
AT3G08550	AT3G08550
AT3G08570	AT3G08570
AT3G08580	AT3G08580
AT3G08670	AT3G08670
AT3G08680	AT3G08680
AT3G08720	AT3G08720	1.30806
AT3G08730	AT3G08730
AT3G08740	AT3G08740	-0.596523
AT3G08885
AT3G08890	AT3G08890	-0.617808
AT3G08930	AT3G08930
AT3G08940	AT3G08940	-0.345356
AT3G08960	AT3G08960
AT3G08970	AT3G08970	1.89306
AT3G09260	AT3G09260	2.41315
AT3G09390	AT3G09390
AT3G09400
AT3G09630	AT3G09630
AT3G09640
AT3G09970	AT3G09970
AT3G10015
AT3G10020	AT3G10020	0.715613
AT3G10040	AT3G10040	0.904055
AT3G10050	AT3G10050
AT3G10250	AT3G10250
AT3G10260	AT3G10260	0.676381
AT3G10330	AT3G10330
AT3G10410	AT3G10410	0.606375
AT3G10415	AT3G10415	3.73055
AT3G10420	AT3G10420
AT3G10490	AT3G10490
AT3G10500	AT3G10500
AT3G10740	AT3G10740
AT3G10745
AT3G10915	AT3G10915
AT3G10920	AT3G10920
AT3G10980	AT3G10980
AT3G10985	AT3G10985	0.764893
AT3G10986	AT3G10986
AT3G11020	AT3G11020
AT3G11120	AT3G11120
AT3G11130	AT3G11130
AT3G11330	AT3G11330
AT3G11410	AT3G11410
AT3G11415	AT3G11415
AT3G11420	AT3G11420
AT3G11550	AT3G11550
AT3G11560	AT3G11560
AT3G11590	AT3G11590
AT3G11700	AT3G11700
AT3G11770	AT3G11770
AT3G11773
AT3G11780	AT3G11780	0.493081
AT3G11800	AT3G11800	-0.624126
AT3G11840	AT3G11840	1.08376
AT3G11850	AT3G11850	0.707357
AT3G11910	AT3G11910
AT3G12010	AT3G12010
AT3G12012
AT3G12020	AT3G12020
AT3G12280	AT3G12280
AT3G12290	AT3G12290
AT3G12300	AT3G12300
AT3G12320	AT3G12320
AT3G12470
AT3G12480	AT3G12480
AT3G12510	AT3G12510
AT3G12520	AT3G12520
AT3G12600	AT3G12600
AT3G12610	AT3G12610	-0.632697
AT3G12630	AT3G12630
AT3G12640	AT3G12640
AT3G12730	AT3G12730
AT3G12740	AT3G12740	0.743149
AT3G12835
AT3G12970	AT3G12970
AT3G13120	AT3G13120	-0.299461
AT3G13310	AT3G13310	0.794317
AT3G13403
AT3G13404	AT3G13404
AT3G13405
AT3G13440	AT3G13440
AT3G13445	AT3G13445
AT3G13450	AT3G13450	0.834352
AT3G13460	AT3G13460
AT3G13594
AT3G13650	AT3G13650
AT3G13660
AT3G13700
AT3G13710
AT3G13720	AT3G13720	-0.542849
AT3G13724
AT3G13740	AT3G13740
AT3G13810	AT3G13810
AT3G14000	AT3G14000
AT3G14067	AT3G14067
AT3G14070	AT3G14070
AT3G14440	AT3G14440
AT3G14590	AT3G14590
AT3G14595	AT3G14595	-0.449805
AT3G14870	AT3G14870
AT3G14990	AT3G14990	0.999331
AT3G15115	AT3G15115
AT3G15120	AT3G15120
AT3G15210	AT3G15210
AT3G15280	AT3G15280
AT3G15290	AT3G15290
AT3G15350	AT3G15350
AT3G15420	AT3G15420
AT3G15430	AT3G15430
AT3G15450	AT3G15450
AT3G15460	AT3G15460
AT3G15500	AT3G15500	3.83517
AT3G15520	AT3G15520
AT3G15530	AT3G15530
AT3G15540	AT3G15540	-0.908252
AT3G15620	AT3G15620
AT3G15630	AT3G15630	0.680585
AT3G15780	AT3G15780	0.967552
AT3G15790	AT3G15790
AT3G15980	AT3G15980
AT3G16050	AT3G16050
AT3G16130
AT3G16140	AT3G16140
AT3G16240	AT3G16240	-1.1073
AT3G16250	AT3G16250	-0.5245
AT3G16400	AT3G16400	2.3923
AT3G16420	AT3G16420	2.42324
AT3G16430	AT3G16430	1.51695
AT3G16500	AT3G16500	0.572679
AT3G16570	AT3G16570	-0.480927
AT3G16720	AT3G16720
AT3G16830	AT3G16830
AT3G16851
AT3G16910	AT3G16910	-0.445471
AT3G16920	AT3G16920
AT3G16990	AT3G16990	0.581795
AT3G17000	AT3G17000
AT3G17040	AT3G17040
AT3G17100	AT3G17100
AT3G17680	AT3G17680
AT3G17690	AT3G17690	2.01791
AT3G17780	AT3G17780
AT3G17790	AT3G17790	0.635831
AT3G18050	AT3G18050	-0.928818
AT3G18350	AT3G18350
AT3G18610	AT3G18610
AT3G18620	AT3G18620
AT3G18750	AT3G18750
AT3G18760	AT3G18760
AT3G18850	AT3G18850	-0.444603
AT3G18860	AT3G18860
AT3G18950	AT3G18950
AT3G19035
AT3G19100	AT3G19100	0.812232
AT3G19270	AT3G19270	1.05264
AT3G19290	AT3G19290	0.596143
AT3G19340	AT3G19340	-0.301076
AT3G19350	AT3G19350
AT3G19440	AT3G19440
AT3G19450	AT3G19450
AT3G19540	AT3G19540
AT3G19590	AT3G19590
AT3G20300	AT3G20300
AT3G20330	AT3G20330
AT3G20340	AT3G20340	2.38501
AT3G20500	AT3G20500
AT3G20550	AT3G20550
AT3G20555
AT3G20820	AT3G20820	-0.526931
AT3G21050
AT3G21055	AT3G21055	-0.60229
AT3G21060	AT3G21060
AT3G21510	AT3G21510
AT3G21770	AT3G21770
AT3G21780	AT3G21780	1.95555
AT3G21781	AT3G21781	7.32635
AT3G21865	AT3G21865	0.453548
AT3G21870	AT3G21870	-1.07665
AT3G21890	AT3G21890
AT3G22370	AT3G22370
AT3G22380	AT3G22380
AT3G22410	AT3G22410
AT3G22415	AT3G22415	2.02519
AT3G22440	AT3G22440
AT3G22670	AT3G22670
AT3G22680	AT3G22680
AT3G22830
AT3G22968
AT3G22970	AT3G22970
AT3G23020	AT3G23020
AT3G23030	AT3G23030
AT3G23040
AT3G23050	AT3G23050	-0.43572
AT3G23080	AT3G23080
AT3G23085
AT3G23090	AT3G23090	-0.857715
AT3G23440	AT3G23440
AT3G23690	AT3G23690
AT3G23700	AT3G23700	-0.500733
AT3G23820	AT3G23820
AT3G23830	AT3G23830
AT3G23920	AT3G23920
AT3G24050	AT3G24050
AT3G24090	AT3G24090
AT3G24093
AT3G24480	AT3G24480
AT3G24495	AT3G24495
AT3G24500	AT3G24500
AT3G24503	AT3G24503
AT3G24518	AT3G24518	-1.86401
AT3G24520	AT3G24520	-0.812032
AT3G24612	AT3G24612
AT3G24614
AT3G24615
AT3G24620	AT3G24620
AT3G24830	AT3G24830
AT3G24840	AT3G24840
AT3G24927
AT3G24929	AT3G24929
AT3G25170
AT3G25400	AT3G25400
AT3G25530	AT3G25530
AT3G25540	AT3G25540
AT3G25700	AT3G25700
AT3G26400	AT3G26400
AT3G26420	AT3G26420
AT3G26430
AT3G26440	AT3G26440	1.6095
AT3G26450	AT3G26450
AT3G26510	AT3G26510	0.599459
AT3G26520	AT3G26520	-0.252621
AT3G26612	AT3G26612
AT3G26744	AT3G26744
AT3G26910	AT3G26910
AT3G26932	AT3G26932
AT3G26935	AT3G26935	-0.327148
AT3G27020	AT3G27020	-0.28755
AT3G27040
AT3G27090	AT3G27090
AT3G27250	AT3G27250
AT3G27330	AT3G27330
AT3G27380	AT3G27380
AT3G27390	AT3G27390
AT3G27680
AT3G27870	AT3G27870
AT3G27884
AT3G27886
AT3G27960	AT3G27960
AT3G28650	AT3G28650
AT3G28660	AT3G28660
AT3G28690	AT3G28690
AT3G28695
AT3G28700	AT3G28700
AT3G28910	AT3G28910
AT3G29075	AT3G29075
AT3G29310	AT3G29310
AT3G29320	AT3G29320
AT3G29575	AT3G29575	0.778512
AT3G30210
AT3G30775	AT3G30775
AT3G43210	AT3G43210
AT3G44200	AT3G44200
AT3G44310	AT3G44310	0.599827
AT3G44610	AT3G44610
AT3G45230	AT3G45230	-0.610479
AT3G45253
AT3G45310	AT3G45310
AT3G45600	AT3G45600
AT3G45638	AT3G45638
AT3G45640	AT3G45640
AT3G45650	AT3G45650
AT3G45780	AT3G45780
AT3G46020	AT3G46020
AT3G46385
AT3G46387
AT3G46450	AT3G46450
AT3G46460	AT3G46460
AT3G46520
AT3G46550	AT3G46550	-0.434061
AT3G46560	AT3G46560
AT3G46590	AT3G46590
AT3G46620	AT3G46620	-0.930791
AT3G46630	AT3G46630
AT3G46640	AT3G46640
AT3G46830	AT3G46830	-0.430388
AT3G47080	AT3G47080
AT3G47090	AT3G47090
AT3G47160	AT3G47160	0.862999
AT3G47290	AT3G47290
AT3G47295	AT3G47295
AT3G47300	AT3G47300
AT3G47340	AT3G47340	2.28454
AT3G47341
AT3G47470	AT3G47470	-0.252051
AT3G47490	AT3G47490
AT3G47500	AT3G47500
AT3G47540	AT3G47540
AT3G47543
AT3G47550	AT3G47550
AT3G47580	AT3G47580
AT3G47610	AT3G47610
AT3G47640	AT3G47640	0.454715
AT3G47680	AT3G47680
AT3G48000	AT3G48000
AT3G48090	AT3G48090
AT3G48100	AT3G48100	-0.626342
AT3G48140	AT3G48140
AT3G48240	AT3G48240
AT3G48360	AT3G48360	1.80125
AT3G48510	AT3G48510
AT3G48515
AT3G48520	AT3G48520
AT3G48530	AT3G48530	0.537468
AT3G48800	AT3G48800
AT3G48810	AT3G48810
AT3G48980	AT3G48980
AT3G49070	AT3G49070
AT3G49080	AT3G49080
AT3G49220	AT3G49220
AT3G49270
AT3G49530	AT3G49530
AT3G49540
AT3G49590	AT3G49590
AT3G49760
AT3G49790	AT3G49790	0.838754
AT3G49796
AT3G49800	AT3G49800
AT3G49870	AT3G49870
AT3G49900	AT3G49900
AT3G50030
AT3G50060	AT3G50060
AT3G50070	AT3G50070
AT3G50380	AT3G50380
AT3G50660	AT3G50660
AT3G50790	AT3G50790
AT3G50800	AT3G50800
AT3G50820	AT3G50820	-0.791635
AT3G50825	AT3G50825
AT3G50830	AT3G50830
AT3G50840	AT3G50840
AT3G50850	AT3G50850	-2.57254
AT3G50860	AT3G50860
AT3G50920	AT3G50920
AT3G51130	AT3G51130
AT3G51470	AT3G51470
AT3G51478
AT3G51830	AT3G51830	-0.413074
AT3G51890	AT3G51890	0.807529
AT3G51895	AT3G51895	-0.46127
AT3G51910	AT3G51910
AT3G51920	AT3G51920	-0.301462
AT3G51980	AT3G51980
AT3G51990	AT3G51990
AT3G52060	AT3G52060
AT3G52070	AT3G52070	0.732821
AT3G52072	AT3G52072
AT3G52100	AT3G52100
AT3G52105	AT3G52105
AT3G52110	AT3G52110
AT3G52115	AT3G52115
AT3G52220	AT3G52220
AT3G52230	AT3G52230
AT3G52800	AT3G52800
AT3G52810
AT3G52840	AT3G52840
AT3G52880	AT3G52880
AT3G53000	AT3G53000	0.594812
AT3G53170	AT3G53170
AT3G53180	AT3G53180
AT3G53380	AT3G53380
AT3G53390	AT3G53390
AT3G53470	AT3G53470
AT3G53610	AT3G53610	0.592671
AT3G53611
AT3G53620	AT3G53620
AT3G53640
AT3G53650	AT3G53650
AT3G53668
AT3G53670	AT3G53670
AT3G53830	AT3G53830
AT3G54000	AT3G54000
AT3G54050	AT3G54050	-0.268439
AT3G54360	AT3G54360
AT3G54363	AT3G54363
AT3G54366	AT3G54366
AT3G54460	AT3G54460
AT3G54470	AT3G54470	-0.262726
AT3G54670	AT3G54670
AT3G54680	AT3G54680
AT3G54804
AT3G54810	AT3G54810
AT3G54960	AT3G54960
AT3G55280	AT3G55280
AT3G55290	AT3G55290	2.85266
AT3G55410	AT3G55410
AT3G55430	AT3G55430
AT3G55440	AT3G55440
AT3G55570
AT3G55573
AT3G55770	AT3G55770
AT3G55780
AT3G55790
AT3G55795
AT3G55800	AT3G55800
AT3G55820	AT3G55820	1.64122
AT3G55830	AT3G55830
AT3G55880	AT3G55880
AT3G56050	AT3G56050
AT3G56080	AT3G56080
AT3G56085
AT3G56090	AT3G56090
AT3G56260	AT3G56260	0.746138
AT3G56270	AT3G56270	-0.681074
AT3G56275
AT3G56320	AT3G56320
AT3G56330	AT3G56330
AT3G56370	AT3G56370	-0.302753
AT3G56490	AT3G56490
AT3G56570	AT3G56570
AT3G56580	AT3G56580
AT3G56880	AT3G56880	0.402701
AT3G56900	AT3G56900
AT3G56910	AT3G56910
AT3G56920
AT3G56930	AT3G56930
AT3G56940	AT3G56940
AT3G57040	AT3G57040
AT3G57060	AT3G57060
AT3G57062	AT3G57062
AT3G57220	AT3G57220
AT3G57230	AT3G57230
AT3G57410	AT3G57410
AT3G57420	AT3G57420
AT3G57450	AT3G57450
AT3G57460	AT3G57460
AT3G57540	AT3G57540
AT3G57550	AT3G57550
AT3G57560	AT3G57560
AT3G58120	AT3G58120
AT3G58530	AT3G58530
AT3G58540	AT3G58540
AT3G58550	AT3G58550
AT3G58750	AT3G58750
AT3G58760	AT3G58760
AT3G59050	AT3G59050	0.624407
AT3G59052
AT3G59060	AT3G59060
AT3G59220	AT3G59220	1.34662
AT3G59280	AT3G59280
AT3G59290	AT3G59290
AT3G59440
AT3G59470	AT3G59470
AT3G59490	AT3G59490
AT3G59500	AT3G59500
AT3G59660	AT3G59660	1.04255
AT3G59670	AT3G59670
AT3G59770	AT3G59770	-0.378323
AT3G59780	AT3G59780
AT3G60110	AT3G60110
AT3G60140	AT3G60140	1.90771
AT3G60150	AT3G60150
AT3G60190	AT3G60190
AT3G60200	AT3G60200
AT3G60310	AT3G60310
AT3G60318
AT3G60320	AT3G60320
AT3G60390	AT3G60390
AT3G60530	AT3G60530
AT3G60540	AT3G60540	0.770579
AT3G60780
AT3G60900	AT3G60900
AT3G60910	AT3G60910
AT3G61140	AT3G61140
AT3G61150	AT3G61150
AT3G61240	AT3G61240
AT3G61250	AT3G61250
AT3G61260	AT3G61260	-0.415695
AT3G61420	AT3G61420
AT3G61430	AT3G61430
AT3G61440	AT3G61440	0.405614
AT3G61450
AT3G61460	AT3G61460	0.437001
AT3G61580	AT3G61580
AT3G61600	AT3G61600	0.53194
AT3G61610	AT3G61610
AT3G61640	AT3G61640	-0.495059
AT3G61826
AT3G61827
AT3G61829
AT3G61860	AT3G61860	0.531186
AT3G61870	AT3G61870	-0.439822
AT3G61890	AT3G61890	0.588389
AT3G62000	AT3G62000
AT3G62090	AT3G62090
AT3G62100	AT3G62100
AT3G62110	AT3G62110	-0.44068
AT3G62120	AT3G62120
AT3G62130	AT3G62130
AT3G62140	AT3G62140
AT3G62260	AT3G62260
AT3G62420	AT3G62420
AT3G62422
AT3G62430	AT3G62430
AT3G62440
AT3G62450	AT3G62450
AT3G62590	AT3G62590
AT3G62600	AT3G62600	0.448696
AT3G62610
AT3G62630	AT3G62630
AT3G62650	AT3G62650
AT3G62660	AT3G62660
AT3G62670
AT3G62690	AT3G62690
AT3G62700	AT3G62700
AT3G62970	AT3G62970
AT3G62980	AT3G62980
AT3G63010	AT3G63010	1.38142
AT3G63020
AT3G63030	AT3G63030
AT3G63060	AT3G63060
AT3G63070	AT3G63070
AT3G63180	AT3G63180
AT3G63210	AT3G63210
AT3G63310	AT3G63310	0.488501
AT3G63320
AT3G63460	AT3G63460
AT3G63470	AT3G63470
AT3G63500	AT3G63500
AT3G63510	AT3G63510
AT4G00150	AT4G00150
AT4G00200	AT4G00200	1.91672
AT4G00210
AT4G00300	AT4G00300
AT4G00305
AT4G00370	AT4G00370
AT4G00570	AT4G00570
AT4G00695	AT4G00695
AT4G00700	AT4G00700	1.44361
AT4G00730	AT4G00730
AT4G00810	AT4G00810	-0.36196
AT4G00840	AT4G00840
AT4G00850	AT4G00850
AT4G00900	AT4G00900
AT4G00905	AT4G00905
AT4G01023
AT4G01026	AT4G01026	0.473375
AT4G01030	AT4G01030
AT4G01040	AT4G01040
AT4G01050	AT4G01050
AT4G01060	AT4G01060
AT4G01100	AT4G01100
AT4G01120	AT4G01120	-0.660194
AT4G01270	AT4G01270
AT4G01280	AT4G01280
AT4G01328
AT4G01330	AT4G01330
AT4G01590	AT4G01590
AT4G01593	AT4G01593
AT4G01595
AT4G01600	AT4G01600
AT4G01610	AT4G01610	0.863725
AT4G01720	AT4G01720
AT4G01860	AT4G01860
AT4G01865
AT4G01870	AT4G01870
AT4G01880	AT4G01880
AT4G01883	AT4G01883
AT4G01940	AT4G01940
AT4G01950	AT4G01950
AT4G01960	AT4G01960
AT4G01970
AT4G02005	AT4G02005
AT4G02110	AT4G02110
AT4G02120	AT4G02120
AT4G02360	AT4G02360	3.15091
AT4G02370	AT4G02370	0.507791
AT4G02500	AT4G02500	-0.466227
AT4G02540	AT4G02540
AT4G02710	AT4G02710
AT4G02890	AT4G02890
AT4G03030	AT4G03030
AT4G03113
AT4G03115	AT4G03115
AT4G03200	AT4G03200
AT4G03205	AT4G03205
AT4G03210	AT4G03210
AT4G03550	AT4G03550
AT4G03560	AT4G03560
AT4G04020	AT4G04020	-0.347809
AT4G04330	AT4G04330
AT4G04640	AT4G04640
AT4G04690
AT4G04692
AT4G05010	AT4G05010
AT4G05018
AT4G05020	AT4G05020	0.738524
AT4G05050	AT4G05050
AT4G05053
AT4G05060	AT4G05060
AT4G05070	AT4G05070
AT4G05071
AT4G05100	AT4G05100
AT4G05180	AT4G05180
AT4G05320	AT4G05320
AT4G05330	AT4G05330
AT4G07408	AT4G07408
AT4G07410	AT4G07410
AT4G07825	AT4G07825
AT4G08230	AT4G08230
AT4G08949
AT4G08950	AT4G08950
AT4G08980	AT4G08980
AT4G09000	AT4G09000
AT4G09010	AT4G09010
AT4G09030	AT4G09030
AT4G09060	AT4G09060
AT4G09500	AT4G09500
AT4G09520	AT4G09520
AT4G09649
AT4G09650	AT4G09650	-0.592807
AT4G10040	AT4G10040
AT4G10080	AT4G10080
AT4G10730	AT4G10730
AT4G10820
AT4G10955	AT4G10955
AT4G10960	AT4G10960
AT4G10970	AT4G10970
AT4G11170
AT4G11175	AT4G11175
AT4G11220	AT4G11220	0.436058
AT4G11230
AT4G11330	AT4G11330
AT4G11350	AT4G11350	1.43217
AT4G11370	AT4G11370
AT4G11560	AT4G11560
AT4G11570	AT4G11570
AT4G11600	AT4G11600	0.709104
AT4G11830	AT4G11830
AT4G11840	AT4G11840
AT4G11845	AT4G11845
AT4G11850	AT4G11850	0.736975
AT4G12000	AT4G12000
AT4G12005	AT4G12005
AT4G12010	AT4G12010
AT4G12070	AT4G12070
AT4G12130	AT4G12130	2.18357
AT4G12420	AT4G12420	-0.930581
AT4G12430	AT4G12430
AT4G12432
AT4G12690	AT4G12690
AT4G12910	AT4G12910
AT4G12990	AT4G12990
AT4G13010	AT4G13010
AT4G13240
AT4G13245	AT4G13245
AT4G13250	AT4G13250	0.65072
AT4G13530	AT4G13530
AT4G13710	AT4G13710
AT4G13850	AT4G13850
AT4G14310	AT4G14310
AT4G14315
AT4G14530	AT4G14530
[truncated: 7,217 more rows]

## Sheet: ABF4 TOTAL
Supplemental Data, Wang et al., (2022). Integrated omics reveal novel functions of FERONIA. Plant Cell.
Supplemental Data Set S5. The comparisons of FER omics data with ABF1, ABF3 ABF4 and FBH3 target genes (Song et al., 2016).
				Stats table
ABF4 Targets	Detected	DE FC			Total fer	Total ABF4	DE fer	ABF4 target	Percent DE fer	Percent ABF4 target	p-value
AT1G01830	AT1G01830			Total	20413	7961	3908	1777	0.191447	0.223213	2.06e-20
AT1G01840	AT1G01840			Up in fer	3908	1777	2299	1043	0.58828	0.586944	0.55
AT1G11880	AT1G11880			Dn in fer	3908	1777	1609	735	0.41172	0.413618	0.4
AT1G11890	AT1G11890
AT1G11960	AT1G11960			Conclusions:
AT1G11970				Genes DE in fer mutant are enriched in the list of ABF4 targets (22.3%)
AT1G12030	AT1G12030	2.59611		FER regulates ABF4 targets.
AT1G12100	AT1G12100
AT1G12110	AT1G12110
AT1G12170
AT1G12180
AT1G12200	AT1G12200
AT1G12210	AT1G12210
AT1G01940	AT1G01940
AT1G01950	AT1G01950
AT1G12300	AT1G12300
AT1G12310	AT1G12310
AT1G12320	AT1G12320	0.64554
AT1G12370	AT1G12370
AT1G12420	AT1G12420
AT1G12440	AT1G12440	-0.241815
AT1G12450
AT1G12451
AT1G12460	AT1G12460
AT1G12500	AT1G12500	-0.462416
AT1G12570	AT1G12570	-1.37825
AT1G12580	AT1G12580
AT1G12600
AT1G12610
AT1G12640	AT1G12640
AT1G12650	AT1G12650
AT1G01060	AT1G01060
AT1G01070	AT1G01070
AT1G12669
AT1G12670
AT1G12700	AT1G12700
AT1G12710	AT1G12710
AT1G12750	AT1G12750
AT1G12760	AT1G12760	0.487113
AT1G12780	AT1G12780
AT1G12790	AT1G12790
AT1G12800	AT1G12800
AT1G02030	AT1G02030
AT1G12830	AT1G12830
AT1G12840	AT1G12840
AT1G12845	AT1G12845
AT1G12850	AT1G12850
AT1G12855	AT1G12855
AT1G12860	AT1G12860
AT1G12900	AT1G12900	-0.655079
AT1G12910	AT1G12910	0.600085
AT1G02040
AT1G02050	AT1G02050
AT1G12940
AT1G12950
AT1G12990	AT1G12990
AT1G13080	AT1G13080	-0.720429
AT1G13090	AT1G13090
AT1G13100	AT1G13100
AT1G13110	AT1G13110
AT1G02065	AT1G02065
AT1G13210	AT1G13210
AT1G13220	AT1G13220
AT1G13245	AT1G13245
AT1G13250	AT1G13250
AT1G13360	AT1G13360
AT1G02100	AT1G02100
AT1G02110	AT1G02110
AT1G13635	AT1G13635	2.07424
AT1G13640	AT1G13640
AT1G13650	AT1G13650	-0.336294
AT1G13700	AT1G13700	0.851894
AT1G13740	AT1G13740
AT1G13810	AT1G13810
AT1G13820	AT1G13820
AT1G13830	AT1G13830	2.46522
AT1G13920	AT1G13920
AT1G13930	AT1G13930	-0.36858
AT1G13940	AT1G13940
AT1G13950	AT1G13950
AT1G13960	AT1G13960
AT1G14010	AT1G14010	0.740504
AT1G14020	AT1G14020
AT1G14090
AT1G14100
AT1G02190	AT1G02190
AT1G02205	AT1G02205	-0.377934
AT1G14180	AT1G14180
AT1G14182
AT1G14185	AT1G14185
AT1G14190	AT1G14190
AT1G14200	AT1G14200	0.919113
AT1G14205	AT1G14205
AT1G14230	AT1G14230	0.825554
AT1G14240	AT1G14240	2.15918
AT1G14280	AT1G14280	-0.355285
AT1G14290	AT1G14290
AT1G14300	AT1G14300
AT1G14340	AT1G14340
AT1G14345	AT1G14345
AT1G14360	AT1G14360
AT1G14380	AT1G14380	-0.31717
AT1G14430	AT1G14430
AT1G02210
AT1G14520	AT1G14520
AT1G14530	AT1G14530
AT1G14540
AT1G14570	AT1G14570
AT1G02220	AT1G02220
AT1G02228
AT1G02230	AT1G02230
AT1G14700	AT1G14700	-0.849939
AT1G02250
AT1G14720	AT1G14720
AT1G14730	AT1G14730
AT1G14740	AT1G14740
AT1G14750	AT1G14750
AT1G14790	AT1G14790
AT1G14840	AT1G14840
AT1G14850	AT1G14850
AT1G14860	AT1G14860
AT1G15000	AT1G15000
AT1G15002	AT1G15002
AT1G15040	AT1G15040
AT1G15045
AT1G15050	AT1G15050	-3.75995
AT1G15060	AT1G15060
AT1G15080	AT1G15080
AT1G15110	AT1G15110
AT1G15120	AT1G15120
AT1G15140	AT1G15140
AT1G15150	AT1G15150
AT1G15165
AT1G15170	AT1G15170
AT1G15175	AT1G15175
AT1G15180	AT1G15180	-0.472933
AT1G15190
AT1G15200	AT1G15200
AT1G15210	AT1G15210
AT1G15290	AT1G15290
AT1G15300
AT1G15320
AT1G15330
AT1G15340	AT1G15340
AT1G15350	AT1G15350
AT1G15380	AT1G15380
AT1G15405
AT1G15410	AT1G15410
AT1G15420	AT1G15420
AT1G15430	AT1G15430
AT1G15460
AT1G02340	AT1G02340	-1.33503
AT1G15580	AT1G15580
AT1G15590
AT1G02350	AT1G02350
AT1G02360	AT1G02360	2.14652
AT1G15670	AT1G15670	1.30501
AT1G15690	AT1G15690
AT1G15730	AT1G15730
AT1G15740	AT1G15740	0.761199
AT1G15750	AT1G15750
AT1G15757
AT1G15800	AT1G15800
AT1G15810	AT1G15810
AT1G15820	AT1G15820	-0.405793
AT1G15825
AT1G15830	AT1G15830
AT1G15950	AT1G15950
AT1G15960	AT1G15960
AT1G15970	AT1G15970
AT1G15980	AT1G15980	-0.427393
AT1G16060	AT1G16060
AT1G16120
AT1G16130	AT1G16130
AT1G16140
AT1G16150
AT1G16170	AT1G16170
AT1G16180	AT1G16180
AT1G16260	AT1G16260
AT1G16270	AT1G16270
AT1G16290
AT1G16300	AT1G16300
AT1G16370	AT1G16370
AT1G02380	AT1G02380
AT1G16510	AT1G16510
AT1G16515	AT1G16515
AT1G16520	AT1G16520
AT1G16610	AT1G16610
AT1G16620
AT1G16630	AT1G16630
AT1G16635	AT1G16635
AT1G16730	AT1G16730
AT1G16740	AT1G16740
AT1G16780	AT1G16780
AT1G16790	AT1G16790
AT1G16850	AT1G16850
AT1G16870	AT1G16870
AT1G16880	AT1G16880
AT1G17040	AT1G17040
AT1G17050	AT1G17050
AT1G17060	AT1G17060
AT1G17110	AT1G17110	0.606489
AT1G17120	AT1G17120
AT1G17140	AT1G17140
AT1G17190	AT1G17190
AT1G17200	AT1G17200
AT1G17210	AT1G17210
AT1G17220	AT1G17220	-0.365195
AT1G17230	AT1G17230
AT1G17330	AT1G17330
AT1G17340	AT1G17340
AT1G17345	AT1G17345
AT1G17350	AT1G17350
AT1G17370	AT1G17370
AT1G17380	AT1G17380	1.89153
AT1G17390
AT1G17430	AT1G17430
AT1G17440	AT1G17440
AT1G17450	AT1G17450
AT1G17455	AT1G17455
AT1G17460	AT1G17460
AT1G17545
AT1G17550	AT1G17550	-0.515192
AT1G17580	AT1G17580
AT1G17590	AT1G17590
AT1G17620	AT1G17620
AT1G17890	AT1G17890
AT1G18075	AT1G18075
AT1G18080	AT1G18080
AT1G18090	AT1G18090
AT1G18120
AT1G18140	AT1G18140
AT1G18150	AT1G18150	-0.412821
AT1G18210	AT1G18210	0.544535
AT1G18220
AT1G18250	AT1G18250
AT1G18260	AT1G18260
AT1G18265	AT1G18265
AT1G18270	AT1G18270
AT1G18280
AT1G18310
AT1G18320
AT1G18330	AT1G18330
AT1G18335	AT1G18335
AT1G02550
AT1G02560	AT1G02560
AT1G18360	AT1G18360
AT1G18370	AT1G18370	-0.859241
AT1G18382
AT1G18390	AT1G18390	1.21924
AT1G18400	AT1G18400
AT1G18450	AT1G18450
AT1G18460	AT1G18460
AT1G18470	AT1G18470
AT1G18550	AT1G18550
AT1G18560	AT1G18560
AT1G18570	AT1G18570
AT1G18610	AT1G18610
AT1G18650	AT1G18650
AT1G18660	AT1G18660
AT1G02590
AT1G02600
AT1G02610	AT1G02610	1.7712
AT1G18670	AT1G18670
AT1G18680	AT1G18680
AT1G18700	AT1G18700
AT1G18710	AT1G18710	2.96427
AT1G18720	AT1G18720
AT1G18740	AT1G18740
AT1G18770
AT1G18773	AT1G18773
AT1G18800	AT1G18800
AT1G18820
AT1G18830	AT1G18830
AT1G18835	AT1G18835	1.38452
AT1G18870	AT1G18870
AT1G18900	AT1G18900
AT1G02630	AT1G02630
AT1G18930
AT1G18940	AT1G18940
AT1G18970	AT1G18970
AT1G18990	AT1G18990
AT1G19000	AT1G19000
AT1G19050	AT1G19050
AT1G19060
AT1G19070
AT1G19080	AT1G19080
AT1G19100	AT1G19100
AT1G19110	AT1G19110
AT1G19140	AT1G19140
AT1G19150	AT1G19150	-1.18926
AT1G19210	AT1G19210	-3.20844
AT1G19220	AT1G19220
AT1G19230	AT1G19230	3.87174
AT1G01110	AT1G01110
AT1G19300	AT1G19300	0.756555
AT1G19310	AT1G19310
AT1G19320
AT1G19330	AT1G19330
AT1G19350	AT1G19350	-0.355467
AT1G02640	AT1G02640	-1.41695
AT1G19400	AT1G19400	-0.305994
AT1G19410
AT1G19430	AT1G19430
AT1G19440	AT1G19440	-0.421986
AT1G19460
AT1G19490	AT1G19490
AT1G19500
AT1G19520	AT1G19520
AT1G19530	AT1G19530
AT1G19540	AT1G19540
AT1G19630	AT1G19630
AT1G19640	AT1G19640	0.869032
AT1G19650	AT1G19650
AT1G19660	AT1G19660	0.669505
AT1G19670	AT1G19670	1.91476
AT1G19680	AT1G19680	0.712735
AT1G19700	AT1G19700
AT1G19720	AT1G19720
AT1G19730	AT1G19730
AT1G02660	AT1G02660
AT1G02670	AT1G02670
AT1G19840	AT1G19840
AT1G19860	AT1G19860
AT1G19870	AT1G19870
AT1G19880	AT1G19880
AT1G19890
AT1G19970	AT1G19970
AT1G19980	AT1G19980
AT1G20010	AT1G20010
AT1G20015	AT1G20015	1.33337
AT1G20030	AT1G20030
AT1G20070	AT1G20070	-0.6593
AT1G20080
AT1G20100	AT1G20100	0.545659
AT1G20110	AT1G20110
AT1G20170
AT1G20180	AT1G20180
AT1G20200	AT1G20200
AT1G20225	AT1G20225
AT1G20230	AT1G20230
AT1G20270	AT1G20270
AT1G20280
AT1G20300	AT1G20300
AT1G20310	AT1G20310
AT1G01115
AT1G01120	AT1G01120	-0.642757
AT1G02700
AT1G20330	AT1G20330	-0.532146
AT1G20340	AT1G20340	-0.496564
AT1G20350	AT1G20350
AT1G20440	AT1G20440	-0.664384
AT1G20450	AT1G20450	-0.413589
AT1G20490	AT1G20490
AT1G20500
AT1G20510	AT1G20510
AT1G20515	AT1G20515
AT1G20520
AT1G20610	AT1G20610
AT1G20620	AT1G20620	0.644067
AT1G20630	AT1G20630
AT1G20650	AT1G20650
AT1G20690
AT1G20691	AT1G20691
AT1G20693	AT1G20693
AT1G20696	AT1G20696
AT1G20770	AT1G20770
AT1G20780	AT1G20780
AT1G20790
AT1G20810	AT1G20810
AT1G20816	AT1G20816
AT1G20823	AT1G20823	-0.490065
AT1G20820
AT1G20830	AT1G20830
AT1G20870	AT1G20870
AT1G20875
AT1G20880	AT1G20880
AT1G02800	AT1G02800
AT1G20890	AT1G20890
AT1G20930	AT1G20930
AT1G20940
AT1G02810	AT1G02810
AT1G21000	AT1G21000	0.524591
AT1G21050	AT1G21050
AT1G02813
AT1G02816	AT1G02816	0.680589
AT1G21080	AT1G21080
AT1G21100	AT1G21100	1.88497
AT1G21130	AT1G21130
AT1G21326
AT1G21350	AT1G21350
AT1G21380	AT1G21380
AT1G21390	AT1G21390	1.02679
AT1G21400	AT1G21400	0.781564
AT1G21410	AT1G21410
AT1G21440	AT1G21440	-0.332555
AT1G02860	AT1G02860
AT1G21510
AT1G21520	AT1G21520	2.57925
AT1G21525
AT1G21600	AT1G21600	-0.345768
AT1G21660	AT1G21660
AT1G21670	AT1G21670
AT1G21680	AT1G21680	-0.372166
AT1G02880	AT1G02880	0.665815
AT1G02890	AT1G02890
AT1G21740	AT1G21740
AT1G21750	AT1G21750
AT1G21760	AT1G21760
AT1G21770	AT1G21770
AT1G21780	AT1G21780
AT1G21790	AT1G21790
AT1G21830	AT1G21830
AT1G21900	AT1G21900	0.805558
AT1G21920	AT1G21920	0.509787
AT1G21945
AT1G21950
AT1G21975
AT1G21980	AT1G21980
AT1G21990
AT1G22070	AT1G22070	0.482242
AT1G22110
AT1G22130
AT1G22160	AT1G22160
AT1G22190	AT1G22190
AT1G22280	AT1G22280	0.475774
AT1G22320
AT1G22330	AT1G22330
AT1G22360	AT1G22360	0.664772
AT1G22370	AT1G22370
AT1G22380	AT1G22380
AT1G22400	AT1G22400	-0.476419
AT1G22403	AT1G22403
AT1G22430	AT1G22430
AT1G22490	AT1G22490
AT1G22510	AT1G22510	0.833504
AT1G22520	AT1G22520
AT1G22540	AT1G22540
AT1G22550	AT1G22550	0.84447
AT1G03030	AT1G03030	0.853034
AT1G22560
AT1G22570	AT1G22570
AT1G22600
AT1G03040	AT1G03040
AT1G03050
AT1G22640	AT1G22640
AT1G22710	AT1G22710
AT1G22740	AT1G22740
AT1G22750	AT1G22750
AT1G22767
AT1G22810
AT1G22830	AT1G22830
AT1G22850	AT1G22850	-0.512046
AT1G22860	AT1G22860
AT1G22880
AT1G22882	AT1G22882
AT1G22910	AT1G22910
AT1G22930	AT1G22930	0.595808
AT1G22990	AT1G22990
AT1G23010	AT1G23010
AT1G23020	AT1G23020	0.810496
AT1G03070	AT1G03070
AT1G23040	AT1G23040	1.39758
AT1G23050	AT1G23050
AT1G23052	AT1G23052
AT1G23070
AT1G03090	AT1G03090
AT1G23080	AT1G23080
AT1G23110	AT1G23110
AT1G23120	AT1G23120	2.00749
AT1G23180	AT1G23180
AT1G23190	AT1G23190
AT1G03110	AT1G03110
AT1G03120
AT1G23210
AT1G23310	AT1G23310
AT1G23330	AT1G23330
AT1G23340	AT1G23340
AT1G23380	AT1G23380	0.851545
AT1G23390	AT1G23390	0.795739
AT1G03130	AT1G03130	-0.307264
AT1G03140	AT1G03140
AT1G23440	AT1G23440	0.540843
AT1G23480	AT1G23480
AT1G23490	AT1G23490	-0.329935
AT1G23540
AT1G23550	AT1G23550
AT1G23710	AT1G23710
AT1G23740	AT1G23740	-0.265248
AT1G23750	AT1G23750
AT1G23860	AT1G23860
AT1G23870	AT1G23870	1.03953
AT1G03190	AT1G03190
AT1G03200
AT1G24140	AT1G24140	1.25903
AT1G24160	AT1G24160
AT1G24170	AT1G24170
AT1G24260	AT1G24260
AT1G24330	AT1G24330	0.826634
AT1G24340	AT1G24340	-0.850065
AT1G24530	AT1G24530	0.953464
AT1G24570
AT1G24580	AT1G24580
AT1G24600	AT1G24600
AT1G24610	AT1G24610	-0.565555
AT1G24640
AT1G24764	AT1G24764	-0.567443
AT1G25230	AT1G25230	-1.20575
AT1G25275	AT1G25275	0.567486
AT1G25340
AT1G25400	AT1G25400	1.28155
AT1G25440	AT1G25440
AT1G25450	AT1G25450
AT1G25460
AT1G25470	AT1G25470
AT1G25472
AT1G25510	AT1G25510
AT1G25520	AT1G25520
AT1G25550	AT1G25550
AT1G25560	AT1G25560	1.69163
AT1G25580	AT1G25580
AT1G01140	AT1G01140	0.521313
AT1G26150	AT1G26150
AT1G26160	AT1G26160
AT1G26270	AT1G26270
AT1G26300	AT1G26300
AT1G03280	AT1G03280
AT1G03290	AT1G03290	0.776437
AT1G26558	AT1G26558
AT1G26665	AT1G26665	0.724768
AT1G26670	AT1G26670
AT1G26690	AT1G26690
AT1G26730	AT1G26730
AT1G26761	AT1G26761	-0.420262
AT1G26790
AT1G26800	AT1G26800	0.683288
AT1G26810	AT1G26810
AT1G03365	AT1G03365
AT1G03370	AT1G03370
AT1G26930	AT1G26930	1.67452
AT1G26945	AT1G26945	-0.346937
AT1G26990
AT1G27000	AT1G27000
AT1G27045
AT1G27050	AT1G27050
AT1G27100	AT1G27100
AT1G27110	AT1G27110
AT1G27120	AT1G27120
AT1G27140
AT1G27150	AT1G27150
AT1G27200	AT1G27200
AT1G27285
AT1G27290	AT1G27290	0.781128
AT1G03440	AT1G03440	-0.580125
AT1G27310	AT1G27310
AT1G27320	AT1G27320
AT1G27330	AT1G27330	0.52141
AT1G27350	AT1G27350	0.497344
AT1G27470	AT1G27470
AT1G27480	AT1G27480
AT1G27600	AT1G27600
AT1G27670
AT1G27671
AT1G27752	AT1G27752
AT1G27760	AT1G27760
AT1G27840	AT1G27840
AT1G27930	AT1G27930
AT1G27950	AT1G27950	-0.274927
AT1G03470	AT1G03470
AT1G28240	AT1G28240
AT1G03520	AT1G03520
AT1G03530	AT1G03530
AT1G28260	AT1G28260
AT1G28280	AT1G28280	0.528044
AT1G28281
AT1G28330	AT1G28330	0.413594
AT1G28335
AT1G28350	AT1G28350
AT1G28360	AT1G28360
AT1G28370	AT1G28370	0.879753
AT1G28395	AT1G28395
AT1G28400	AT1G28400	0.426622
AT1G28440	AT1G28440
AT1G28530	AT1G28530
AT1G28540	AT1G28540
AT1G28580	AT1G28580	1.19917
AT1G28590
AT1G28591
AT1G28600	AT1G28600	0.540516
AT1G28660	AT1G28660
AT1G28670	AT1G28670
AT1G28680	AT1G28680	0.7382
AT1G28685	AT1G28685
AT1G28760	AT1G28760
AT1G28920
AT1G28960	AT1G28960
AT1G29025
AT1G29050	AT1G29050
AT1G29060	AT1G29060
AT1G29070	AT1G29070
AT1G03600	AT1G03600
AT1G29195	AT1G29195
AT1G03610	AT1G03610
AT1G29280	AT1G29280
AT1G29300	AT1G29300
AT1G29310	AT1G29310
AT1G29330	AT1G29330	1.74126
AT1G03630	AT1G03630	-0.383462
AT1G29390	AT1G29390
AT1G29395	AT1G29395	-0.521323
AT1G29400	AT1G29400
AT1G29490	AT1G29490	-7.43489
AT1G29500	AT1G29500
AT1G29630	AT1G29630
AT1G29650
AT1G29670	AT1G29670	-0.499915
AT1G29930	AT1G29930	-0.286031
AT1G29980	AT1G29980
AT1G30016
AT1G03700
AT1G30050
AT1G01183
AT1G30110	AT1G30110
AT1G30120	AT1G30120	-0.241737
AT1G30130	AT1G30130
AT1G30260	AT1G30260
AT1G30290	AT1G30290
AT1G30300	AT1G30300
AT1G30320	AT1G30320	1.03046
AT1G30330	AT1G30330
AT1G30360	AT1G30360	-0.665025
AT1G30380	AT1G30380	-0.33797
AT1G30400	AT1G30400
AT1G30410	AT1G30410
AT1G30420	AT1G30420
AT1G30430
AT1G30440	AT1G30440
AT1G30500	AT1G30500
AT1G30510	AT1G30510
AT1G30520	AT1G30520
AT1G30560
AT1G30620	AT1G30620
AT1G30630	AT1G30630
AT1G30640	AT1G30640
AT1G30660
AT1G30680	AT1G30680
AT1G30690	AT1G30690	-0.401686
AT1G30710
AT1G30720	AT1G30720	1.74051
AT1G03790
AT1G03800	AT1G03800
AT1G03810
AT1G30840	AT1G30840
AT1G30860	AT1G30860
AT1G31030
AT1G31040	AT1G31040
AT1G31140
AT1G31150	AT1G31150
AT1G31170	AT1G31170
AT1G31230	AT1G31230
AT1G31240	AT1G31240
AT1G03850	AT1G03850	1.82497
AT1G31258	AT1G31258
AT1G31290	AT1G31290
AT1G31300	AT1G31300
AT1G03870	AT1G03870	-1.0045
AT1G31320	AT1G31320
AT1G31330	AT1G31330	-0.602602
AT1G31335	AT1G31335	-1.08528
AT1G31358
AT1G31470
AT1G31480	AT1G31480
AT1G03900	AT1G03900
AT1G03905	AT1G03905
AT1G31580	AT1G31580
AT1G31790	AT1G31790
AT1G31800	AT1G31800
AT1G31812	AT1G31812
AT1G31814	AT1G31814
AT1G31880	AT1G31880
AT1G31920	AT1G31920
AT1G03990
AT1G04000	AT1G04000
AT1G32050	AT1G32050
AT1G32060	AT1G32060	-0.390047
AT1G04010	AT1G04010
AT1G04020	AT1G04020
AT1G32100	AT1G32100	-0.813151
AT1G32120	AT1G32120
AT1G32130	AT1G32130
AT1G32140
AT1G32160	AT1G32160
AT1G04030	AT1G04030
AT1G32200	AT1G32200
AT1G32210	AT1G32210
AT1G32230	AT1G32230
AT1G32290
AT1G32310	AT1G32310
AT1G32320
AT1G32330	AT1G32330
AT1G32400	AT1G32400
AT1G32410	AT1G32410	-0.599433
AT1G32550	AT1G32550
AT1G32560	AT1G32560	1.84875
AT1G32640	AT1G32640	0.760097
AT1G04120	AT1G04120
AT1G32650
AT1G32660
AT1G32670
AT1G32710
AT1G32870	AT1G32870
AT1G32900	AT1G32900
AT1G04150
AT1G33060	AT1G33060
AT1G33230	AT1G33230
AT1G33240	AT1G33240
AT1G33250	AT1G33250
AT1G33350	AT1G33350
AT1G33360	AT1G33360
AT1G33415	AT1G33415
AT1G33420	AT1G33420
AT1G33450
AT1G33560	AT1G33560	0.859713
AT1G33590	AT1G33590	0.508217
AT1G33600	AT1G33600
AT1G33610	AT1G33610
AT1G33612
AT1G33615	AT1G33615
AT1G04220	AT1G04220
AT1G34040	AT1G34040
AT1G34420	AT1G34420
AT1G34620
AT1G34630	AT1G34630
AT1G04250	AT1G04250	-0.486249
AT1G04270	AT1G04270
AT1G04280	AT1G04280	0.875365
AT1G35513
AT1G35515	AT1G35515
AT1G35516	AT1G35516
AT1G35560	AT1G35560
AT1G04320
AT1G35710	AT1G35710	0.420684
AT1G35720	AT1G35720
AT1G35780	AT1G35780
AT1G35910	AT1G35910
AT1G01230	AT1G01230
AT1G01240	AT1G01240
AT1G36185
AT1G04410	AT1G04410
AT1G04420	AT1G04420
AT1G36370	AT1G36370
AT1G36380	AT1G36380
AT1G36390	AT1G36390	-0.40929
AT1G36622	AT1G36622	2.65463
AT1G36730	AT1G36730	-0.351012
AT1G36732
AT1G04500	AT1G04500	7.32281
AT1G04501
AT1G41830	AT1G41830	-0.501061
AT1G04530	AT1G04530	-0.287256
AT1G04540
AT1G42470	AT1G42470
AT1G42480	AT1G42480
AT1G42540	AT1G42540
AT1G42550	AT1G42550
AT1G42990	AT1G42990
AT1G04555	AT1G04555
AT1G04560
AT1G43000
AT1G04570	AT1G04570
AT1G43130	AT1G43130	0.88601
AT1G43160	AT1G43160
AT1G43580	AT1G43580
AT1G43590
AT1G43600
AT1G43610
AT1G04600	AT1G04600
AT1G43670	AT1G43670
AT1G01250	AT1G01250	-0.431299
AT1G43886
AT1G44080
AT1G44100	AT1G44100
AT1G44110	AT1G44110
AT1G44140
AT1G44170	AT1G44170
AT1G44446	AT1G44446
AT1G04680	AT1G04680	-0.596438
AT1G44575	AT1G44575	-0.457966
AT1G44750	AT1G44750
AT1G04690	AT1G04690
AT1G45145	AT1G45145	2.5333
AT1G45150	AT1G45150
AT1G45230	AT1G45230
AT1G45474	AT1G45474
AT1G45688	AT1G45688	-0.257536
AT1G04770	AT1G04770	-0.28751
AT1G46554	AT1G46554
AT1G46768	AT1G46768
AT1G47530	AT1G47530
AT1G47550	AT1G47550
AT1G47560	AT1G47560
AT1G47565
AT1G04820	AT1G04820	-0.647134
AT1G04830	AT1G04830
AT1G47606
AT1G47610
AT1G04840	AT1G04840
AT1G47970	AT1G47970
AT1G47980
AT1G47990
AT1G04920	AT1G04920
AT1G04930	AT1G04930
AT1G48100	AT1G48100	-0.8806
AT1G48110	AT1G48110	-0.322224
AT1G48260	AT1G48260
AT1G48300	AT1G48300
AT1G48315	AT1G48315
AT1G48320	AT1G48320	0.528315
AT1G04980	AT1G04980	0.690724
AT1G04985	AT1G04985
AT1G48360	AT1G48360
AT1G48410	AT1G48410
AT1G04990	AT1G04990
AT1G48470
AT1G48620	AT1G48620
AT1G48830	AT1G48830
AT1G48840	AT1G48840
AT1G48920	AT1G48920
AT1G48953
AT1G48960	AT1G48960
AT1G49000	AT1G49000
AT1G49130	AT1G49130
AT1G49140	AT1G49140
AT1G49160	AT1G49160
AT1G49170	AT1G49170
AT1G49200	AT1G49200
AT1G49210
AT1G49330
AT1G49430	AT1G49430
AT1G49440
AT1G49450	AT1G49450
AT1G49500	AT1G49500
AT1G49580	AT1G49580
AT1G49660	AT1G49660
AT1G49670	AT1G49670
AT1G49680
AT1G49710	AT1G49710
AT1G49720	AT1G49720
AT1G49730	AT1G49730
AT1G49820	AT1G49820
AT1G49830	AT1G49830
AT1G49832	AT1G49832
AT1G49860	AT1G49860
AT1G49870	AT1G49870
AT1G05085
AT1G05090
AT1G49900
AT1G49910	AT1G49910
AT1G49980	AT1G49980
AT1G50000	AT1G50000
AT1G50010	AT1G50010	-0.609734
AT1G50020	AT1G50020
AT1G50030	AT1G50030
AT1G05100	AT1G05100
AT1G50260	AT1G50260
AT1G50270	AT1G50270
AT1G50280	AT1G50280
AT1G50290	AT1G50290
AT1G50300	AT1G50300
AT1G50370	AT1G50370
AT1G50380	AT1G50380
AT1G50420	AT1G50420
AT1G50430	AT1G50430
AT1G50450	AT1G50450	-0.372799
AT1G50575	AT1G50575
AT1G50580
AT1G50603
AT1G50630	AT1G50630
AT1G01290	AT1G01290
AT1G01300	AT1G01300
AT1G50954
AT1G51130	AT1G51130
AT1G51140	AT1G51140
AT1G51160	AT1G51160
AT1G51200	AT1G51200
AT1G51210
AT1G05190	AT1G05190
AT1G05200	AT1G05200
AT1G51390	AT1G51390	0.941225
AT1G51400	AT1G51400	-0.398119
AT1G51402
AT1G51430	AT1G51430
AT1G51510	AT1G51510
AT1G51580	AT1G51580
AT1G51590	AT1G51590
AT1G51680	AT1G51680	-0.45203
AT1G51700	AT1G51700
AT1G51710	AT1G51710
AT1G51760	AT1G51760	1.62146
AT1G51940	AT1G51940
AT1G52080	AT1G52080	1.21851
AT1G52155	AT1G52155
AT1G52220	AT1G52220	-0.35432
AT1G52230	AT1G52230	-0.220184
AT1G52240
AT1G52260	AT1G52260
AT1G52325
AT1G52330
AT1G52340	AT1G52340
AT1G52342	AT1G52342	0.581456
AT1G52343
AT1G52347	AT1G52347
AT1G52430
AT1G52450	AT1G52450
AT1G52590	AT1G52590	0.542107
AT1G52600	AT1G52600
AT1G52615
AT1G52618
AT1G05300	AT1G05300
AT1G52680
AT1G52690	AT1G52690
AT1G52790
AT1G52800	AT1G52800	1.66203
AT1G52830	AT1G52830
AT1G52840
AT1G52855	AT1G52855
AT1G52890	AT1G52890	2.67584
AT1G52980	AT1G52980
AT1G52990	AT1G52990
AT1G53000	AT1G53000
AT1G53025	AT1G53025
AT1G53030	AT1G53030
AT1G53080	AT1G53080
AT1G53090	AT1G53090
AT1G05340	AT1G05340	1.33974
AT1G05350	AT1G05350
AT1G53163	AT1G53163
AT1G53165	AT1G53165
AT1G53180	AT1G53180
AT1G53210	AT1G53210	-0.614885
AT1G05360	AT1G05360
AT1G53220
AT1G53280	AT1G53280
AT1G53282
AT1G53310	AT1G53310
AT1G53320	AT1G53320	0.883069
AT1G53380	AT1G53380
AT1G05370	AT1G05370
AT1G53390	AT1G53390
AT1G53400	AT1G53400	0.684697
AT1G53430	AT1G53430
AT1G53450	AT1G53450
AT1G53460	AT1G53460
AT1G53470	AT1G53470	2.62858
AT1G53510	AT1G53510
AT1G53560	AT1G53560
AT1G53570	AT1G53570
AT1G53580	AT1G53580	0.513964
AT1G53660
AT1G53670	AT1G53670
AT1G01320	AT1G01320	-0.256575
AT1G53720	AT1G53720
AT1G53770	AT1G53770
AT1G53780	AT1G53780
AT1G53790	AT1G53790
AT1G53800	AT1G53800
AT1G53830	AT1G53830	1.2505
AT1G53840	AT1G53840
AT1G53920	AT1G53920
AT1G53930
AT1G54050	AT1G54050
AT1G54060	AT1G54060
AT1G54090	AT1G54090	-0.333294
AT1G54095	AT1G54095	2.56296
AT1G54100	AT1G54100
AT1G54110	AT1G54110
AT1G54115	AT1G54115
AT1G54130	AT1G54130
AT1G54160	AT1G54160	1.36973
AT1G54200	AT1G54200	-0.747394
AT1G54330	AT1G54330
AT1G54360	AT1G54360
AT1G05440	AT1G05440
AT1G54490	AT1G54490
AT1G54500	AT1G54500
AT1G54510	AT1G54510	-0.491562
AT1G54730	AT1G54730
AT1G54740	AT1G54740
AT1G54780	AT1G54780
AT1G54820	AT1G54820
AT1G54830	AT1G54830
AT1G54840	AT1G54840
AT1G54850	AT1G54850
AT1G55080	AT1G55080
AT1G55090	AT1G55090
AT1G55120	AT1G55120
AT1G55140	AT1G55140
AT1G55150	AT1G55150
AT1G05500	AT1G05500
AT1G55152	AT1G55152
AT1G55160	AT1G55160
AT1G55180	AT1G55180
AT1G55190	AT1G55190
AT1G55260	AT1G55260	-0.517047
AT1G55265	AT1G55265
AT1G55270	AT1G55270
AT1G55340	AT1G55340
AT1G55365	AT1G55365
AT1G55370	AT1G55370
AT1G55475	AT1G55475
AT1G55480	AT1G55480
AT1G55520	AT1G55520
AT1G55525	AT1G55525	3.15905
AT1G55530	AT1G55530
AT1G55535	AT1G55535
AT1G55550	AT1G55550
AT1G55580
AT1G05530
AT1G55670	AT1G55670	-0.47688
AT1G55675	AT1G55675
AT1G55680	AT1G55680
AT1G55690	AT1G55690
AT1G55740	AT1G55740
AT1G55770
AT1G55810	AT1G55810
AT1G55820	AT1G55820
AT1G05570	AT1G05570	0.600746
AT1G55990
AT1G56000	AT1G56000
AT1G56010	AT1G56010
AT1G56030
AT1G56040
AT1G56045	AT1G56045
AT1G56080
AT1G56085
AT1G56140	AT1G56140
AT1G56145	AT1G56145
AT1G56150	AT1G56150	2.22779
AT1G56165	AT1G56165
AT1G56170	AT1G56170
AT1G56190	AT1G56190
AT1G56200	AT1G56200
AT1G56210	AT1G56210
AT1G56220	AT1G56220
AT1G05620	AT1G05620
AT1G05630	AT1G05630
AT1G56290	AT1G56290
AT1G56300	AT1G56300
AT1G56330	AT1G56330
AT1G56340	AT1G56340	0.374817
AT1G56345	AT1G56345
AT1G56500	AT1G56500
AT1G56580	AT1G56580	0.461393
AT1G56600	AT1G56600	-0.977934
AT1G56660	AT1G56660	-0.516894
AT1G05680	AT1G05680	3.37677
AT1G56690	AT1G56690
AT1G56700	AT1G56700	0.495708
AT1G57540	AT1G57540
AT1G57550
AT1G57680	AT1G57680	-0.281682
AT1G57765	AT1G57765
AT1G57770	AT1G57770
AT1G01355
AT1G05700
AT1G58110	AT1G58110
AT1G58180	AT1G58180	0.885391
AT1G58190	AT1G58190	2.0238
AT1G58200	AT1G58200	0.979305
AT1G58210	AT1G58210
AT1G05805	AT1G05805	0.574662
AT1G58265
AT1G58270	AT1G58270	1.0411
AT1G58340	AT1G58340
AT1G58360	AT1G58360	0.805382
AT1G58520	AT1G58520
AT1G58602	AT1G58602
AT1G59620	AT1G59620
AT1G59640	AT1G59640
AT1G05850	AT1G05850	-0.512668
AT1G05860	AT1G05860
AT1G59740	AT1G59740
AT1G59900	AT1G59900
AT1G59910	AT1G59910
AT1G05870	AT1G05870
AT1G59970	AT1G59970
AT1G60190	AT1G60190
AT1G60200	AT1G60200
AT1G60380
AT1G60390	AT1G60390
AT1G60430	AT1G60430
AT1G60440	AT1G60440
AT1G60610	AT1G60610
AT1G60620	AT1G60620
AT1G60790	AT1G60790
AT1G60800	AT1G60800	-0.548905
AT1G06000	AT1G06000	0.853429
AT1G06002	AT1G06002
AT1G06010	AT1G06010	0.615264
AT1G60950	AT1G60950	-0.365742
AT1G60960	AT1G60960
AT1G60970
AT1G06040	AT1G06040
AT1G06050	AT1G06050
AT1G61065	AT1G61065
AT1G61070
AT1G61110
AT1G61200
AT1G61210	AT1G61210
AT1G61230
AT1G61240	AT1G61240
AT1G61340	AT1G61340
AT1G61370	AT1G61370
AT1G61380	AT1G61380
AT1G61520	AT1G61520
AT1G01370	AT1G01370
AT1G01380	AT1G01380
AT1G61740	AT1G61740
AT1G61780	AT1G61780
AT1G61790	AT1G61790
AT1G61795	AT1G61795
AT1G06110	AT1G06110	0.616459
AT1G06120
AT1G62030	AT1G62030
AT1G62050	AT1G62050	0.56629
AT1G62055
AT1G62180	AT1G62180	-0.562433
AT1G62181
AT1G62290	AT1G62290
AT1G62300	AT1G62300	1.80902
AT1G62301
AT1G62305	AT1G62305
AT1G62310	AT1G62310
AT1G62370	AT1G62370	1.24196
AT1G01390	AT1G01390
AT1G62420	AT1G62420	3.21153
AT1G62430	AT1G62430	0.584645
AT1G62440
AT1G62500	AT1G62500
AT1G06160	AT1G06160	2.24599
AT1G62590
AT1G62600	AT1G62600
AT1G62650
AT1G62660	AT1G62660	0.792139
AT1G62710	AT1G62710
AT1G62720	AT1G62720
AT1G62750	AT1G62750
AT1G62760	AT1G62760	1.73213
AT1G62780	AT1G62780	-0.418197
AT1G06170	AT1G06170
AT1G62790	AT1G62790	0.644102
AT1G62810	AT1G62810	0.816679
AT1G62820	AT1G62820
AT1G62863
AT1G62870	AT1G62870
AT1G62880	AT1G62880
AT1G62950	AT1G62950
AT1G06200	AT1G06200
AT1G06210	AT1G06210
AT1G62970	AT1G62970
AT1G62981	AT1G62981
AT1G63040
AT1G63130	AT1G63130
AT1G06360	AT1G06360
AT1G63240	AT1G63240
AT1G63290	AT1G63290
AT1G63295	AT1G63295
AT1G63380
AT1G63390
AT1G63400	AT1G63400
AT1G63420	AT1G63420
AT1G06410	AT1G06410
AT1G63710	AT1G63710	-0.984626
AT1G63720	AT1G63720	1.09783
AT1G63835
AT1G63840	AT1G63840
AT1G06430	AT1G06430
AT1G06440	AT1G06440
AT1G63860	AT1G63860
AT1G63870
AT1G63880	AT1G63880
AT1G63900	AT1G63900
AT1G64010
AT1G64020
AT1G64030
AT1G64050	AT1G64050
AT1G64060	AT1G64060	0.751105
AT1G64065	AT1G64065
AT1G64080	AT1G64080
AT1G64110	AT1G64110
AT1G64120
AT1G64130
AT1G01420	AT1G01420
AT1G01430	AT1G01430
AT1G64150	AT1G64150	-0.779313
AT1G64250
AT1G64255
AT1G64290
AT1G64320	AT1G64320
AT1G64330	AT1G64330
AT1G64370	AT1G64370
AT1G64380	AT1G64380
AT1G64385	AT1G64385
AT1G64430	AT1G64430
AT1G64440	AT1G64440
AT1G64450	AT1G64450
AT1G64470
AT1G64618
AT1G64620	AT1G64620
AT1G06570	AT1G06570
AT1G06580	AT1G06580
AT1G64660	AT1G64660	0.572731
AT1G64670	AT1G64670
AT1G06590	AT1G06590
AT1G06610
AT1G06620	AT1G06620	2.79371
AT1G06630	AT1G06630
AT1G64950	AT1G64950
AT1G06640	AT1G06640	1.31909
AT1G65040	AT1G65040	0.482578
AT1G65050
AT1G01440	AT1G01440
AT1G65300	AT1G65300
AT1G65320	AT1G65320	-0.379539
AT1G06670	AT1G06670
AT1G06680	AT1G06680	-0.246158
AT1G06690	AT1G06690
AT1G06700	AT1G06700
AT1G65520	AT1G65520
AT1G65690	AT1G65690	2.06241
AT1G65720	AT1G65720	-0.321927
AT1G65730	AT1G65730	2.43459
AT1G65820	AT1G65820	0.735898
AT1G65830
AT1G65860	AT1G65860
AT1G65870	AT1G65870
AT1G06780	AT1G06780
AT1G65930	AT1G65930
AT1G65980	AT1G65980	0.460016
AT1G66120	AT1G66120
AT1G66130	AT1G66130	-0.325399
AT1G06800	AT1G06800
AT1G06810
AT1G66160	AT1G66160
AT1G66170
AT1G01448	AT1G01448
AT1G01450
AT1G66180	AT1G66180	-0.727294
AT1G66190	AT1G66190
AT1G66280	AT1G66280	2.78748
AT1G66470
AT1G66553
AT1G66600
AT1G66725	AT1G66725
AT1G66730	AT1G66730	1.01661
AT1G66760	AT1G66760	0.960024
AT1G06970
AT1G66880	AT1G66880	0.710458
AT1G66890	AT1G66890
AT1G67030	AT1G67030
AT1G67040	AT1G67040
AT1G67070	AT1G67070
AT1G67090	AT1G67090	-0.305841
AT1G67100
AT1G07000	AT1G07000	0.848662
AT1G07010	AT1G07010
AT1G67265	AT1G67265
AT1G67300	AT1G67300
AT1G67310	AT1G67310	0.759434
AT1G07040	AT1G07040
AT1G67350	AT1G67350
AT1G67360	AT1G67360	0.445842
AT1G67365	AT1G67365
AT1G67370
AT1G67480	AT1G67480	-0.27041
AT1G67500	AT1G67500	0.938386
AT1G67510	AT1G67510
AT1G67560	AT1G67560	0.53607
AT1G67590	AT1G67590
AT1G07070	AT1G07070
AT1G07080	AT1G07080
AT1G67690	AT1G67690
AT1G67700	AT1G67700
AT1G07090	AT1G07090	0.79146
AT1G67750	AT1G67750
AT1G67785	AT1G67785
AT1G67790	AT1G67790
AT1G67792	AT1G67792
AT1G67810	AT1G67810
AT1G67850	AT1G67850	0.995002
AT1G67855
AT1G67856	AT1G67856
AT1G67880	AT1G67880
AT1G67900	AT1G67900
AT1G67910	AT1G67910
AT1G67920	AT1G67920	2.18037
AT1G67930	AT1G67930
AT1G67960	AT1G67960
AT1G67970	AT1G67970	1.13906
AT1G68000	AT1G68000
AT1G68010	AT1G68010	-0.471533
AT1G68020	AT1G68020
AT1G68050	AT1G68050
AT1G68130	AT1G68130
AT1G68140	AT1G68140
AT1G68185	AT1G68185
AT1G68190	AT1G68190
AT1G07100
AT1G07110	AT1G07110
AT1G68290	AT1G68290	2.35897
AT1G68300	AT1G68300	0.460461
AT1G68310	AT1G68310
AT1G68350	AT1G68350
AT1G68440	AT1G68440
AT1G07135	AT1G07135	-0.599893
AT1G07140	AT1G07140	-0.271745
AT1G68470	AT1G68470
AT1G68500	AT1G68500
AT1G68530	AT1G68530
AT1G01460
AT1G01470	AT1G01470
AT1G68550	AT1G68550
AT1G68552
AT1G07170	AT1G07170
AT1G07175	AT1G07175
AT1G68580	AT1G68580
AT1G68620	AT1G68620	3.05975
AT1G07180	AT1G07180	-0.536848
AT1G68650	AT1G68650
AT1G68670	AT1G68670
AT1G68680	AT1G68680
AT1G07210	AT1G07210
AT1G68750
AT1G68760	AT1G68760
AT1G68770
AT1G68825
AT1G68990	AT1G68990
AT1G69000
AT1G69010	AT1G69010
AT1G69120
AT1G69130
AT1G07240	AT1G07240
AT1G07250	AT1G07250
AT1G69160	AT1G69160
AT1G69230	AT1G69230
AT1G69240	AT1G69240
AT1G69252	AT1G69252
AT1G69260	AT1G69260
AT1G69270	AT1G69270
AT1G69295	AT1G69295
AT1G01471
AT1G69370	AT1G69370	1.09997
AT1G69400	AT1G69400
AT1G69410	AT1G69410
AT1G69420	AT1G69420
AT1G69430	AT1G69430
AT1G69460	AT1G69460
AT1G69470
AT1G69480	AT1G69480	4.13957
AT1G69485	AT1G69485
AT1G69490	AT1G69490	0.522172
AT1G69500
AT1G69530	AT1G69530	-0.501115
AT1G69540	AT1G69540
AT1G69600
AT1G07280	AT1G07280
AT1G69640	AT1G69640
AT1G69690	AT1G69690
AT1G07290	AT1G07290
AT1G69800	AT1G69800
AT1G69810	AT1G69810
AT1G69830	AT1G69830
AT1G69840	AT1G69840
AT1G07310	AT1G07310
AT1G07320	AT1G07320	-0.485355
AT1G69870	AT1G69870	1.17101
AT1G69880	AT1G69880
AT1G69890	AT1G69890
AT1G69900	AT1G69900
AT1G69910	AT1G69910
AT1G69960	AT1G69960
AT1G70090	AT1G70090
AT1G07390	AT1G07390	1.54578
AT1G07400	AT1G07400
AT1G07410	AT1G07410
AT1G70160	AT1G70160
AT1G70200	AT1G70200
AT1G70209
AT1G70210	AT1G70210
AT1G07420	AT1G07420
AT1G70230	AT1G70230
AT1G70280	AT1G70280	-0.728071
AT1G07430	AT1G07430
AT1G70300	AT1G70300	0.851326
AT1G70370	AT1G70370
AT1G70420	AT1G70420
AT1G70450
AT1G70460
AT1G70480	AT1G70480
AT1G70490	AT1G70490	-0.215056
AT1G70500	AT1G70500
AT1G70510	AT1G70510
AT1G70520	AT1G70520	0.770768
AT1G07460
AT1G07470	AT1G07470	0.685066
AT1G70550	AT1G70550
AT1G70570	AT1G70570
AT1G70580	AT1G70580
AT1G70590	AT1G70590
AT1G70600	AT1G70600
AT1G70610	AT1G70610
AT1G70640	AT1G70640
AT1G70645
AT1G70650	AT1G70650	1.54799
AT1G07480	AT1G07480
AT1G70700	AT1G70700	1.29084
AT1G70710	AT1G70710
AT1G70730	AT1G70730	-0.393949
AT1G70740	AT1G70740
AT1G70760	AT1G70760	-0.555715
AT1G70770	AT1G70770
AT1G70780	AT1G70780
AT1G70782
AT1G07500	AT1G07500	7.28535
AT1G07510	AT1G07510
AT1G70880	AT1G70880
AT1G70895	AT1G70895
AT1G70900	AT1G70900
AT1G70920	AT1G70920
AT1G07530	AT1G07530
AT1G70949
AT1G70950	AT1G70950
AT1G71000
AT1G71020	AT1G71020
AT1G71030	AT1G71030	0.864466
AT1G71040	AT1G71040	0.663163
AT1G71080	AT1G71080
AT1G71090	AT1G71090
AT1G07540	AT1G07540
AT1G07550
AT1G71210	AT1G71210
AT1G71220	AT1G71220
AT1G71230	AT1G71230
AT1G71340	AT1G71340
AT1G71350	AT1G71350
AT1G71360	AT1G71360	-0.664085
AT1G71370
AT1G71500	AT1G71500	-0.420023
AT1G71520
AT1G71692	AT1G71692
AT1G71695	AT1G71695
AT1G71696	AT1G71696
AT1G71697	AT1G71697	0.619086
AT1G07580
AT1G07590	AT1G07590	0.394263
AT1G71710	AT1G71710	-0.510307
AT1G71720	AT1G71720	-0.471458
AT1G71770	AT1G71770
AT1G71830	AT1G71830
AT1G71840	AT1G71840
AT1G01480	AT1G01480	1.99458
AT1G07600
AT1G71880	AT1G71880	1.06754
AT1G71890	AT1G71890
AT1G71960	AT1G71960
AT1G71980	AT1G71980
AT1G07630	AT1G07630
AT1G72020	AT1G72020
AT1G72030	AT1G72030	-0.382224
AT1G72040	AT1G72040
AT1G72050	AT1G72050
AT1G72090	AT1G72090
AT1G72100
AT1G72125
AT1G72130	AT1G72130	-0.85172
AT1G72131
AT1G72140	AT1G72140	2.99614
AT1G72150	AT1G72150
AT1G72160	AT1G72160
AT1G72175	AT1G72175
AT1G72190	AT1G72190
AT1G72200	AT1G72200
AT1G72230	AT1G72230	-0.831723
AT1G72240	AT1G72240	-1.26163
AT1G72250	AT1G72250
AT1G72280	AT1G72280	1.62685
AT1G72410	AT1G72410
AT1G72450	AT1G72450	1.22235
AT1G72500	AT1G72500
AT1G07650	AT1G07650
AT1G72510	AT1G72510	0.440754
AT1G72570
AT1G72590
AT1G72600	AT1G72600
AT1G07645
AT1G07660	AT1G07660
AT1G72645	AT1G72645
AT1G72650	AT1G72650
AT1G07670	AT1G07670
AT1G72770	AT1G72770
AT1G72810	AT1G72810	-0.51312
AT1G72820	AT1G72820
AT1G72840	AT1G72840
AT1G73020	AT1G73020
AT1G73030	AT1G73030
AT1G73050
AT1G73060	AT1G73060	-0.486912
AT1G73066	AT1G73066
AT1G73080	AT1G73080
AT1G73120	AT1G73120
AT1G73130	AT1G73130
AT1G73150	AT1G73150	0.837986
AT1G73160
AT1G07720	AT1G07720
AT1G73170	AT1G73170
AT1G73175
AT1G73210	AT1G73210	0.809462
AT1G73470	AT1G73470
AT1G73500	AT1G73500	1.26317
AT1G73540	AT1G73540	-0.447927
AT1G73550
AT1G73560
AT1G73570	AT1G73570
AT1G73580
AT1G73600	AT1G73600	-0.841299
AT1G73602
AT1G73660	AT1G73660
AT1G73670	AT1G73670
AT1G73687
AT1G73740	AT1G73740
AT1G73805	AT1G73805
AT1G73860	AT1G73860
AT1G73870	AT1G73870	-0.361802
AT1G73875	AT1G73875
AT1G07820	AT1G07820
AT1G07830	AT1G07830	0.540198
AT1G73880	AT1G73880
AT1G73885	AT1G73885	-0.337814
AT1G73910	AT1G73910
AT1G73920	AT1G73920
AT1G73980	AT1G73980	0.552138
AT1G73990	AT1G73990	-0.584248
AT1G74088	AT1G74088
AT1G74090	AT1G74090	-0.367729
AT1G07870	AT1G07870
AT1G74310	AT1G74310
AT1G74320	AT1G74320
AT1G07885
AT1G07890	AT1G07890
AT1G74370	AT1G74370
AT1G74380	AT1G74380
AT1G74430	AT1G74430	1.23181
AT1G74440	AT1G74440
AT1G74448
AT1G74450	AT1G74450
AT1G74510	AT1G74510
AT1G74560	AT1G74560
AT1G74570
AT1G74580	AT1G74580
AT1G74650	AT1G74650
AT1G74670	AT1G74670	-0.899264
AT1G74710	AT1G74710
AT1G74720	AT1G74720
AT1G74730	AT1G74730	-0.548223
AT1G74770	AT1G74770
AT1G74780	AT1G74780
AT1G74800	AT1G74800
AT1G74810	AT1G74810
AT1G07910	AT1G07910
AT1G74840	AT1G74840
AT1G74850	AT1G74850
AT1G74860	AT1G74860
AT1G74880	AT1G74880	-0.2692
AT1G74890	AT1G74890
AT1G74929	AT1G74929
AT1G74930	AT1G74930
AT1G74940	AT1G74940
AT1G74950	AT1G74950	1.19869
AT1G07920	AT1G07920
AT1G07930	AT1G07930
AT1G74960	AT1G74960
AT1G74970	AT1G74970	-0.280739
AT1G75060	AT1G75060
AT1G75070
AT1G75080	AT1G75080
AT1G75090	AT1G75090
AT1G75100	AT1G75100
AT1G75110	AT1G75110
AT1G75170	AT1G75170
AT1G75180	AT1G75180
AT1G75190	AT1G75190	0.71243
AT1G75200	AT1G75200
AT1G07980	AT1G07980
AT1G07985	AT1G07985
AT1G75380	AT1G75380
AT1G75400	AT1G75400
AT1G75410	AT1G75410
AT1G75440	AT1G75440
AT1G75450	AT1G75450
AT1G75460	AT1G75460
AT1G75480
AT1G75490	AT1G75490	2.68561
AT1G75500	AT1G75500
AT1G75520
AT1G75530
AT1G75540	AT1G75540
AT1G75590	AT1G75590
AT1G08040	AT1G08040
AT1G08050	AT1G08050	1.54303
AT1G75630	AT1G75630
AT1G75640	AT1G75640
AT1G75690	AT1G75690
AT1G75700	AT1G75700
AT1G75710	AT1G75710	-0.706375
AT1G75730	AT1G75730
AT1G75770	AT1G75770
AT1G75800	AT1G75800
AT1G75960	AT1G75960
AT1G75970
AT1G76020	AT1G76020
AT1G76030	AT1G76030	-0.247279
AT1G08130	AT1G08130
AT1G76070	AT1G76070	1.25509
AT1G76080	AT1G76080	-0.248604
AT1G76100	AT1G76100
AT1G76110	AT1G76110
AT1G76120	AT1G76120
AT1G76130	AT1G76130
AT1G76160	AT1G76160
AT1G76170	AT1G76170
AT1G76180	AT1G76180	-0.467889
AT1G08170
AT1G08180	AT1G08180
AT1G76380	AT1G76380
AT1G76390	AT1G76390
AT1G76400	AT1G76400
AT1G76405	AT1G76405
AT1G76410	AT1G76410
AT1G76440	AT1G76440
AT1G76450	AT1G76450
AT1G08190	AT1G08190
AT1G76490	AT1G76490	-0.41334
AT1G76540	AT1G76540
AT1G76550	AT1G76550
AT1G76560	AT1G76560	0.77597
AT1G76570	AT1G76570
AT1G76590	AT1G76590	1.19586
AT1G08200	AT1G08200
AT1G08210	AT1G08210
AT1G76600	AT1G76600	1.08064
AT1G76620	AT1G76620
AT1G76650	AT1G76650	0.711676
AT1G76660	AT1G76660
AT1G08220	AT1G08220
AT1G76670	AT1G76670
AT1G76730	AT1G76730
AT1G76740	AT1G76740
AT1G08230	AT1G08230	0.72231
AT1G76890	AT1G76890
AT1G76920	AT1G76920
AT1G76954
AT1G77000	AT1G77000
AT1G77020	AT1G77020
AT1G77030	AT1G77030
AT1G77040
AT1G77110	AT1G77110
AT1G77120	AT1G77120
AT1G77145	AT1G77145
AT1G77200	AT1G77200
AT1G01500	AT1G01500
AT1G08320	AT1G08320
AT1G77210	AT1G77210
AT1G77220	AT1G77220
AT1G77250	AT1G77250
AT1G77260	AT1G77260
AT1G77270	AT1G77270
AT1G77280	AT1G77280
AT1G77290	AT1G77290
AT1G77360	AT1G77360
AT1G77370	AT1G77370	0.78384
AT1G77400	AT1G77400
AT1G77450	AT1G77450
AT1G77480	AT1G77480
AT1G77490	AT1G77490	-0.389665
AT1G77500	AT1G77500
AT1G77510	AT1G77510	0.468351
AT1G77590	AT1G77590
AT1G77600	AT1G77600
AT1G77680	AT1G77680
AT1G77682
AT1G77690	AT1G77690	-0.63277
AT1G77750	AT1G77750
AT1G08380	AT1G08380	-0.531692
AT1G08390	AT1G08390
AT1G77765	AT1G77765
AT1G77780
AT1G77790
AT1G77800	AT1G77800
AT1G77810	AT1G77810
AT1G77815
AT1G77820
AT1G77870	AT1G77870
AT1G77880	AT1G77880
AT1G77950
AT1G77960	AT1G77960
AT1G77980
AT1G78000	AT1G78000
AT1G78010	AT1G78010
AT1G78020	AT1G78020
AT1G78040	AT1G78040	-0.32602
AT1G78070	AT1G78070	-0.71724
AT1G08490	AT1G08490
AT1G08500	AT1G08500
AT1G78100	AT1G78100
AT1G78140	AT1G78140
AT1G78150	AT1G78150
AT1G78170	AT1G78170
AT1G78172	AT1G78172
AT1G78210	AT1G78210	0.78865
AT1G78220
AT1G78230	AT1G78230	-0.458897
AT1G78250
AT1G78260	AT1G78260
AT1G78270	AT1G78270
AT1G78300	AT1G78300
AT1G78390
AT1G08560	AT1G08560
AT1G78450	AT1G78450	-1.73817
AT1G78510	AT1G78510
AT1G78520
AT1G01510	AT1G01510
AT1G01520	AT1G01520
AT1G78590	AT1G78590
AT1G78600	AT1G78600
AT1G78610	AT1G78610	0.483004
AT1G78620	AT1G78620
AT1G78650	AT1G78650
AT1G78660	AT1G78660	1.05603
AT1G08630	AT1G08630
AT1G78670	AT1G78670
AT1G78680	AT1G78680	0.367732
AT1G78700	AT1G78700
AT1G78710
AT1G78790	AT1G78790
AT1G78800	AT1G78800
AT1G08640	AT1G08640
AT1G78830	AT1G78830
AT1G78850	AT1G78850	-0.349267
AT1G78860	AT1G78860
AT1G78895	AT1G78895
AT1G78900	AT1G78900
AT1G78915	AT1G78915
AT1G78920	AT1G78920
AT1G78960	AT1G78960
AT1G78970	AT1G78970
AT1G78995	AT1G78995
AT1G79000	AT1G79000	0.515529
AT1G79040	AT1G79040	-0.382139
AT1G79060	AT1G79060	-1.27632
AT1G79110	AT1G79110
AT1G79120	AT1G79120
AT1G79130
AT1G79150	AT1G79150
AT1G79220	AT1G79220
AT1G79230	AT1G79230
AT1G79245
AT1G79250
AT1G79270	AT1G79270	-0.427203
AT1G08710	AT1G08710
AT1G08720	AT1G08720
AT1G79340	AT1G79340
AT1G79350	AT1G79350
AT1G79360	AT1G79360
AT1G79370
AT1G79420	AT1G79420	1.35574
AT1G79440	AT1G79440
AT1G79450	AT1G79450
AT1G79460	AT1G79460	-0.940578
AT1G79500	AT1G79500
AT1G79510	AT1G79510	0.514599
AT1G79520	AT1G79520
AT1G79529	AT1G79529
AT1G79530	AT1G79530
AT1G79540	AT1G79540
AT1G01540	AT1G01540
AT1G79630	AT1G79630	0.934653
AT1G79640	AT1G79640
AT1G79700	AT1G79700
AT1G08830	AT1G08830
AT1G79750	AT1G79750
AT1G79760	AT1G79760
AT1G79770	AT1G79770
AT1G79780
AT1G79790	AT1G79790
AT1G79800
AT1G79820	AT1G79820
AT1G79830	AT1G79830
AT1G79900	AT1G79900	1.67567
AT1G79910	AT1G79910
AT1G80080	AT1G80080	0.578641
AT1G80090
AT1G80100	AT1G80100
AT1G80110	AT1G80110	1.35401
AT1G80120	AT1G80120	1.33424
AT1G80130	AT1G80130
AT1G80133
AT1G80230	AT1G80230	0.415459
AT1G80240	AT1G80240
AT1G80290	AT1G80290
AT1G80340	AT1G80340
AT1G80350	AT1G80350
AT1G80360	AT1G80360
AT1G80370	AT1G80370
AT1G80380	AT1G80380	-0.388359
AT1G08880	AT1G08880
AT1G08890	AT1G08890
AT1G80420	AT1G80420
AT1G80440	AT1G80440	1.09908
AT1G80460	AT1G80460
AT1G80480	AT1G80480
AT1G80490	AT1G80490
AT1G80530	AT1G80530
AT1G80540
AT1G80560	AT1G80560
AT1G80570	AT1G80570
AT1G80610	AT1G80610
AT1G80630	AT1G80630
AT1G80640	AT1G80640
AT1G80660	AT1G80660
AT1G80670	AT1G80670
AT1G80790	AT1G80790
AT1G80800
AT1G80820	AT1G80820	1.48947
AT1G80830	AT1G80830
AT1G80840	AT1G80840	-0.575523
AT1G80850	AT1G80850
AT1G80860	AT1G80860
AT1G80865
AT1G01550	AT1G01550
AT1G08960	AT1G08960
AT1G08970	AT1G08970
AT1G08990	AT1G08990
AT1G09080	AT1G09080
AT1G09090
AT1G09176	AT1G09176	7.34342
AT1G09180	AT1G09180
AT1G09210	AT1G09210	0.415055
AT1G09220	AT1G09220
AT1G09350	AT1G09350	-1.16821
AT1G01570	AT1G01570
AT1G09390	AT1G09390	-1.03889
AT1G09470	AT1G09470
AT1G09480	AT1G09480
AT1G09520	AT1G09520
AT1G09530	AT1G09530
AT1G09590	AT1G09590
AT1G09600	AT1G09600
AT1G09750	AT1G09750	-0.294932
AT1G09760	AT1G09760
AT1G09780	AT1G09780
AT1G09790
AT1G09794	AT1G09794
AT1G09795	AT1G09795
AT1G09850	AT1G09850
AT1G09860
AT1G09870	AT1G09870
AT1G09950	AT1G09950
AT1G09960	AT1G09960
AT1G01600	AT1G01600
AT1G09980	AT1G09980
AT1G09995	AT1G09995
AT1G10000	AT1G10000
AT1G10020	AT1G10020	-0.517567
AT1G10060	AT1G10060
AT1G10070	AT1G10070	2.38058
AT1G10090	AT1G10090
AT1G10095	AT1G10095
AT1G10150	AT1G10150
AT1G01630	AT1G01630
AT1G10200	AT1G10200
AT1G10210	AT1G10210
AT1G10220	AT1G10220
AT1G10230	AT1G10230
AT1G10240	AT1G10240
AT1G10250
AT1G10260
AT1G10280	AT1G10280
AT1G01650	AT1G01650	0.468324
AT1G10350	AT1G10350
AT1G10360	AT1G10360
AT1G10370	AT1G10370	-0.584166
AT1G10400	AT1G10400
AT1G10410	AT1G10410	0.561652
AT1G01660	AT1G01660
AT1G10470	AT1G10470
AT1G01670	AT1G01670
AT1G01680	AT1G01680	3.12591
AT1G10480	AT1G10480
AT1G10520	AT1G10520
AT1G10522	AT1G10522
AT1G10530	AT1G10530	1.56498
AT1G10550	AT1G10550
AT1G10560	AT1G10560
AT1G10590	AT1G10590
AT1G10600	AT1G10600
AT1G10650	AT1G10650
AT1G10682	AT1G10682	-1.40047
AT1G10700	AT1G10700
AT1G10740	AT1G10740
AT1G10745
AT1G01040	AT1G01040
AT1G10760	AT1G10760
AT1G10850	AT1G10850
AT1G10865	AT1G10865
AT1G10880
AT1G10920	AT1G10920
AT1G10930	AT1G10930
AT1G10950	AT1G10950
AT1G10960	AT1G10960	-0.269404
AT1G10970	AT1G10970
AT1G11000	AT1G11000
AT1G11010
AT1G11020	AT1G11020
AT1G01710	AT1G01710	0.666569
AT1G01720	AT1G01720	1.029
AT1G11160	AT1G11160
AT1G11170	AT1G11170
AT1G11175	AT1G11175
AT1G11180	AT1G11180
AT1G11210	AT1G11210
AT1G11230
AT1G11260	AT1G11260	1.0656
AT1G11320	AT1G11320
AT1G11330	AT1G11330
AT1G11380	AT1G11380
AT1G11390	AT1G11390
AT1G11400	AT1G11400
AT1G11430	AT1G11430
AT1G11440	AT1G11440
AT1G11480	AT1G11480
AT1G11482
AT1G11520
AT1G11530	AT1G11530	-0.523284
AT1G01800	AT1G01800
AT1G11545	AT1G11545	-0.586374
AT1G11630	AT1G11630
AT1G11640
AT1G11650	AT1G11650
AT1G11700	AT1G11700	-1.00592
AT1G11710	AT1G11710
AT1G11720	AT1G11720	0.676143
AT1G11740	AT1G11740
AT1G11785
AT1G11790	AT1G11790
AT1G11820	AT1G11820
AT1G11840	AT1G11840
AT1G11860	AT1G11860	-0.542009
AT1G11870	AT1G11870
AT2G32150	AT2G32150	0.760694
AT2G32310
AT2G32315	AT2G32315
AT2G32320	AT2G32320
AT2G32370
AT2G32415	AT2G32415
AT2G32510	AT2G32510	1.08041
AT2G32640	AT2G32640
AT2G32645
AT2G32650	AT2G32650
AT2G32660	AT2G32660
AT2G32750
AT2G32760	AT2G32760
AT2G32800	AT2G32800	0.980811
AT2G32920	AT2G32920
AT2G32930	AT2G32930
AT2G32940	AT2G32940
AT2G32970	AT2G32970
AT2G32990	AT2G32990
AT2G33040	AT2G33040
AT2G33050	AT2G33050
AT2G33051	AT2G33051
AT2G33180	AT2G33180	-0.289633
AT2G33240
AT2G33250	AT2G33250
AT2G33270
AT2G33280	AT2G33280
AT2G33310	AT2G33310	-0.431539
AT2G33380	AT2G33380	1.41709
AT2G33385	AT2G33385
AT2G33540	AT2G33540
AT2G33550	AT2G33550
AT2G33570	AT2G33570
AT2G33585	AT2G33585
AT2G33590	AT2G33590
AT2G33630	AT2G33630
AT2G33640	AT2G33640
AT2G33690
[truncated: 7,743 more rows]

## Sheet: FBH3 TOTAL
Supplemental Data, Wang et al., (2022). Integrated omics reveal novel functions of FERONIA. Plant Cell.
Supplemental Data Set S5. The comparisons of FER omics data with ABF1, ABF3 ABF4 and FBH3 target genes (Song et al., 2016).
				Stats table
FBH3 Targets	Detected	DE FC			Total fer	Total FBH3	DE fer	FBH3 target	Percent DE fer	Percent FBH3 target	p-value
AT1G74930	AT1G74930			Total	20413	1214	3908	289	0.191447	0.238056	1.41e-05
AT1G74940	AT1G74940			Up in fer	3908	289	2299	161	0.58828	0.557093	0.85
AT1G74950	AT1G74950	1.19869		Dn in fer	3908	289	1609	129	0.41172	0.446367	0.096
AT1G75170	AT1G75170
AT1G75800	AT1G75800			Conclusions:
AT1G75810	AT1G75810			Genes DE in fer mutant are enriched in the list of FBH3 targets (23.8%)
AT1G76080	AT1G76080	-0.248604		FER regulates FBH3 targets.
AT1G76090	AT1G76090
AT1G76160	AT1G76160
AT1G76560	AT1G76560	0.77597
AT1G76570	AT1G76570
AT1G76590	AT1G76590	1.19586
AT1G76730	AT1G76730
AT1G76740	AT1G76740
AT1G76954
AT1G77450	AT1G77450
AT1G77550	AT1G77550
AT1G77560
AT1G77570	AT1G77570
AT1G77580	AT1G77580	-0.649734
AT1G77670	AT1G77670
AT1G77680	AT1G77680
AT1G07580
AT1G07590	AT1G07590	0.394263
AT1G77990	AT1G77990
AT1G78010	AT1G78010
AT1G07630	AT1G07630
AT1G78100	AT1G78100
AT1G78230	AT1G78230	-0.458897
AT1G78300	AT1G78300
AT1G78560	AT1G78560	0.752437
AT1G78570	AT1G78570
AT1G78590	AT1G78590
AT1G78600	AT1G78600
AT1G78670	AT1G78670
AT1G78680	AT1G78680	0.367732
AT1G78790	AT1G78790
AT1G78800	AT1G78800
AT1G78850	AT1G78850	-0.349267
AT1G79070	AT1G79070
AT1G79120	AT1G79120
AT1G07725
AT1G07728	AT1G07728
AT1G79280	AT1G79280
AT1G79290
AT1G79300
AT1G79310	AT1G79310	1.98193
AT1G79590	AT1G79590
AT1G79600	AT1G79600
AT1G79630	AT1G79630	0.934653
AT1G79640	AT1G79640
AT1G79700	AT1G79700
AT1G79750	AT1G79750
AT1G79760	AT1G79760
AT1G80290	AT1G80290
AT1G80370	AT1G80370
AT1G80380	AT1G80380	-0.388359
AT1G80440	AT1G80440	1.09908
AT1G80450	AT1G80450
AT1G80490	AT1G80490
AT1G80630	AT1G80630
AT1G80640	AT1G80640
AT1G80820	AT1G80820	1.48947
AT1G80830	AT1G80830
AT1G80840	AT1G80840	-0.575523
AT1G01540	AT1G01540
AT1G01550	AT1G01550
AT1G08320	AT1G08320
AT1G01560	AT1G01560
AT1G01600	AT1G01600
AT1G09520	AT1G09520
AT1G10020	AT1G10020	-0.517567
AT1G10090	AT1G10090
AT1G10095	AT1G10095
AT1G10200	AT1G10200
AT1G10210	AT1G10210
AT1G01060	AT1G01060
AT1G01070	AT1G01070
AT1G01940	AT1G01940
AT1G01950	AT1G01950
AT1G11310	AT1G11310	0.482241
AT1G11430	AT1G11430
AT1G11440	AT1G11440
AT1G11740	AT1G11740
AT1G11785
AT1G11790	AT1G11790
AT1G11840	AT1G11840
AT1G02065	AT1G02065
AT1G12420	AT1G12420
AT1G12423
AT1G12440	AT1G12440	-0.241815
AT1G12451
AT1G12460	AT1G12460
AT1G12510
AT1G12520	AT1G12520
AT1G13110	AT1G13110
AT1G13245	AT1G13245
AT1G13390	AT1G13390
AT1G13635	AT1G13635	2.07424
AT1G13640	AT1G13640
AT1G02210
AT1G13730	AT1G13730
AT1G13740	AT1G13740
AT1G14180	AT1G14180
AT1G14182
AT1G14185	AT1G14185
AT1G14290	AT1G14290
AT1G14300	AT1G14300
AT1G14740	AT1G14740
AT1G02350	AT1G02350
AT1G02360	AT1G02360	2.14652
AT1G15040	AT1G15040
AT1G15045
AT1G15050	AT1G15050	-3.75995
AT1G15110	AT1G15110
AT1G15120	AT1G15120
AT1G15210	AT1G15210
AT1G15750	AT1G15750
AT1G15970	AT1G15970
AT1G15980	AT1G15980	-0.427393
AT1G16010	AT1G16010
AT1G16020	AT1G16020
AT1G16380
AT1G16390	AT1G16390	-2.04685
AT1G16730	AT1G16730
AT1G16740	AT1G16740
AT1G02550
AT1G02560	AT1G02560
AT1G17370	AT1G17370
AT1G17380	AT1G17380	1.89153
AT1G17620	AT1G17620
AT1G02590
AT1G02600
AT1G02610	AT1G02610	1.7712
AT1G17660
AT1G17670
AT1G17680	AT1G17680
AT1G17745	AT1G17745	1.04956
AT1G18150	AT1G18150	-0.412821
AT1G18330	AT1G18330
AT1G18335	AT1G18335
AT1G18340	AT1G18340
AT1G18400	AT1G18400
AT1G18740	AT1G18740
AT1G18835	AT1G18835	1.38452
AT1G18900	AT1G18900
AT1G18990	AT1G18990
AT1G19000	AT1G19000
AT1G19220	AT1G19220
AT1G20010	AT1G20010
AT1G20330	AT1G20330	-0.532146
AT1G20620	AT1G20620	0.644067
AT1G20630	AT1G20630
AT1G20770	AT1G20770
AT1G20780	AT1G20780
AT1G20890	AT1G20890
AT1G21380	AT1G21380
AT1G21390	AT1G21390	1.02679
AT1G21920	AT1G21920	0.509787
AT1G21980	AT1G21980
AT1G22330	AT1G22330
AT1G22360	AT1G22360	0.664772
AT1G22370	AT1G22370
AT1G22530	AT1G22530	-0.377451
AT1G22540	AT1G22540
AT1G22550	AT1G22550	0.84447
AT1G22570	AT1G22570
AT1G22767
AT1G22770	AT1G22770
AT1G22880
AT1G22882	AT1G22882
AT1G23080	AT1G23080
AT1G23390	AT1G23390	0.795739
AT1G23710	AT1G23710
AT1G24170	AT1G24170
AT1G24640
AT1G25230	AT1G25230	-1.20575
AT1G25400	AT1G25400	1.28155
AT1G25450	AT1G25450
AT1G25550	AT1G25550
AT1G25560	AT1G25560	1.69163
AT1G26730	AT1G26730
AT1G26945	AT1G26945	-0.346937
AT1G27020	AT1G27020	0.75945
AT1G27030	AT1G27030	0.505489
AT1G27285
AT1G27290	AT1G27290	0.781128
AT1G27350	AT1G27350	0.497344
AT1G28440	AT1G28440
AT1G28580	AT1G28580	1.19917
AT1G28590
AT1G28660	AT1G28660
AT1G28670	AT1G28670
AT1G29025
AT1G29440	AT1G29440
AT1G29450	AT1G29450
AT1G29630	AT1G29630
AT1G30050
AT1G30110	AT1G30110
AT1G30330	AT1G30330
AT1G03860	AT1G03860
AT1G03870	AT1G03870	-1.0045
AT1G31300	AT1G31300
AT1G31410	AT1G31410	-0.417939
AT1G31420	AT1G31420
AT1G32100	AT1G32100	-0.813151
AT1G32230	AT1G32230
AT1G03990
AT1G04000	AT1G04000
AT1G32460	AT1G32460	0.670439
AT1G32670
AT1G32920	AT1G32920	-0.469723
AT1G33060	AT1G33060
AT1G33230	AT1G33230
AT1G33240	AT1G33240
AT1G33450
AT1G34620
AT1G34630	AT1G34630
AT1G35560	AT1G35560
AT1G04260	AT1G04260
AT1G36050	AT1G36050
AT1G44100	AT1G44100
AT1G45688	AT1G45688	-0.257536
AT1G47860
AT1G04530	AT1G04530	-0.287256
AT1G04540
AT1G48260	AT1G48260
AT1G48280	AT1G48280
AT1G48340
AT1G49200	AT1G49200
AT1G49850	AT1G49850
AT1G50954
AT1G50970	AT1G50970
AT1G50980
AT1G50990
AT1G51060	AT1G51060
AT1G51070	AT1G51070
AT1G51140	AT1G51140
AT1G51160	AT1G51160
AT1G52615
AT1G52710	AT1G52710
AT1G52720	AT1G52720	0.660712
AT1G54115	AT1G54115
AT1G55580
AT1G55770
AT1G55810	AT1G55810
AT1G56140	AT1G56140
AT1G56145	AT1G56145
AT1G56190	AT1G56190
AT1G56200	AT1G56200
AT1G56690	AT1G56690
AT1G56700	AT1G56700	0.495708
AT1G57680	AT1G57680	-0.281682
AT1G01290	AT1G01290
AT1G01300	AT1G01300
AT1G57990	AT1G57990
AT1G58110	AT1G58110
AT1G59865
AT1G59870	AT1G59870	0.926516
AT1G59880
AT1G60000	AT1G60000
AT1G60010	AT1G60010
AT1G60190	AT1G60190
AT1G60200	AT1G60200
AT1G61370	AT1G61370
AT1G61380	AT1G61380
AT1G61667	AT1G61667
AT1G62370	AT1G62370	1.24196
AT1G62981	AT1G62981
AT1G05805	AT1G05805	0.574662
AT1G63720	AT1G63720	1.09783
AT1G05840	AT1G05840
AT1G05850	AT1G05850	-0.512668
AT1G64200	AT1G64200	0.912558
AT1G64210
AT1G64385	AT1G64385
AT1G65390	AT1G65390
AT1G65830
AT1G66600
AT1G66940	AT1G66940
AT1G67230	AT1G67230
AT1G67310	AT1G67310	0.759434
AT1G67900	AT1G67900
AT1G68580	AT1G68580
AT1G68670	AT1G68670
AT1G06410	AT1G06410
AT1G68990	AT1G68990
AT1G69000
AT1G69010	AT1G69010
AT1G69130
AT1G69252	AT1G69252
AT1G69260	AT1G69260
AT1G69270	AT1G69270
AT1G69290
AT1G69295	AT1G69295
AT1G69300
AT1G69780	AT1G69780
AT1G06570	AT1G06570
AT1G06580	AT1G06580
AT1G06590	AT1G06590
AT1G06610
AT1G06620	AT1G06620	2.79371
AT1G70090	AT1G70090
AT1G70300	AT1G70300	0.851326
AT1G70520	AT1G70520	0.770768
AT1G70700	AT1G70700	1.29084
AT1G71720	AT1G71720	-0.471458
AT1G01430	AT1G01430
AT1G01440	AT1G01440
AT1G71820	AT1G71820
AT1G71828
AT1G71830	AT1G71830
AT1G71960	AT1G71960
AT1G72040	AT1G72040
AT1G72050	AT1G72050
AT1G72160	AT1G72160
AT1G72175	AT1G72175
AT1G72416	AT1G72416
AT1G72420	AT1G72420
AT1G73066	AT1G73066
AT1G73080	AT1G73080
AT1G73500	AT1G73500	1.26317
AT1G73540	AT1G73540	-0.447927
AT1G73550
AT1G73670	AT1G73670
AT1G07090	AT1G07090	0.79146
AT1G73760	AT1G73760
AT1G73770	AT1G73770	-1.3233
AT1G07100
AT1G07110	AT1G07110
AT1G74448
AT1G74450	AT1G74450
AT2G01480	AT2G01480
AT2G01490	AT2G01490	0.605535
AT2G01850	AT2G01850
AT2G01860	AT2G01860
AT2G01930	AT2G01930
AT2G02070	AT2G02070	-0.426674
AT2G03240	AT2G03240
AT2G03370
AT2G03690	AT2G03690
AT2G03700
AT2G05520	AT2G05520	0.479593
AT2G15790	AT2G15790
AT2G15800
AT2G15950	AT2G15950
AT2G15960	AT2G15960	0.936677
AT2G16500	AT2G16500	-0.842944
AT2G16668
AT2G16670
AT2G17705	AT2G17705
AT2G17710	AT2G17710
AT2G18090	AT2G18090
AT2G18160	AT2G18160	-0.382495
AT2G18162
AT2G18193	AT2G18193
AT2G18310
AT2G18320
AT2G18650	AT2G18650	1.08305
AT2G18730	AT2G18730
AT2G18790	AT2G18790
AT2G18850	AT2G18850
AT2G18860	AT2G18860
AT2G18969	AT2G18969	-1.97056
AT2G18970
AT2G19760	AT2G19760
AT2G19770
AT2G19800	AT2G19800
AT2G19810	AT2G19810	0.520378
AT2G20630	AT2G20630
AT2G20635	AT2G20635
AT2G20670	AT2G20670
AT2G21880	AT2G21880	-1.41418
AT2G22426
AT2G22790	AT2G22790
AT2G22795	AT2G22795	-0.316718
AT2G23460	AT2G23460
AT2G23600	AT2G23600	-0.455056
AT2G23610	AT2G23610	-0.482888
AT2G23690	AT2G23690	-1.53358
AT2G24100	AT2G24100	1.04283
AT2G24150	AT2G24150
AT2G24160
AT2G24370
AT2G24380
AT2G24390	AT2G24390
AT2G24540	AT2G24540
AT2G24545	AT2G24545
AT2G24550	AT2G24550	0.686325
AT2G25430	AT2G25430
AT2G26510	AT2G26510	0.688711
AT2G26511
AT2G27050	AT2G27050
AT2G27310	AT2G27310	1.17567
AT2G27500	AT2G27500
AT2G28360	AT2G28360
AT2G28540	AT2G28540
AT2G29500	AT2G29500
AT2G29510	AT2G29510
AT2G29550	AT2G29550
AT2G29560	AT2G29560
AT2G29660	AT2G29660
AT2G29740	AT2G29740
AT2G30600	AT2G30600
AT2G30870	AT2G30870	0.678489
AT2G30925
AT2G30930	AT2G30930	0.526419
AT2G30942	AT2G30942	1.19158
AT2G30945
AT2G31130	AT2G31130
AT2G31730	AT2G31730
AT2G31800	AT2G31800
AT2G31810	AT2G31810
AT2G32560	AT2G32560
AT2G32940	AT2G32940
AT2G33180	AT2G33180	-0.289633
AT2G33570	AT2G33570
AT2G33830	AT2G33830	0.810273
AT2G34930	AT2G34930	0.601477
AT2G34940	AT2G34940
AT2G35880	AT2G35880
AT2G35890
AT2G36320	AT2G36320
AT2G36340	AT2G36340
AT2G36350	AT2G36350
AT2G36410	AT2G36410
AT2G36880	AT2G36880
AT2G36881
AT2G36885	AT2G36885
AT2G37450	AT2G37450
AT2G37460	AT2G37460
AT2G37520	AT2G37520
AT2G37530
AT2G37540	AT2G37540
AT2G37960	AT2G37960
AT2G38025	AT2G38025
AT2G38030
AT2G38040	AT2G38040	-0.327279
AT2G38310	AT2G38310	-0.357653
AT2G38610	AT2G38610	0.460221
AT2G38650	AT2G38650
AT2G38660	AT2G38660
AT2G39210	AT2G39210	1.44709
AT2G39250	AT2G39250
AT2G39260	AT2G39260
AT2G39480	AT2G39480
AT2G39865
AT2G39870	AT2G39870
AT2G40095	AT2G40095	1.21976
AT2G40100	AT2G40100	-0.996672
AT2G40110	AT2G40110
AT2G40970	AT2G40970
AT2G41430	AT2G41430
AT2G41870	AT2G41870
AT2G41930
AT2G42010	AT2G42010
AT2G42020
AT2G42030	AT2G42030
AT2G42040	AT2G42040
AT2G42290	AT2G42290
AT2G42320	AT2G42320
AT2G42750	AT2G42750
AT2G42760	AT2G42760
AT2G43140	AT2G43140
AT2G43240	AT2G43240
AT2G43320	AT2G43320
AT2G43330	AT2G43330
AT2G43340	AT2G43340
AT2G43350	AT2G43350
AT2G44080	AT2G44080
AT2G44500	AT2G44500
AT2G44660
AT2G45040	AT2G45040
AT2G45210	AT2G45210
AT2G45310	AT2G45310
AT2G45315	AT2G45315
AT2G45590	AT2G45590
AT2G45600	AT2G45600
AT2G45610
AT2G45680	AT2G45680
AT2G45685
AT2G45730	AT2G45730
AT2G45740	AT2G45740
AT2G45820	AT2G45820	-0.328883
AT2G45830	AT2G45830
AT2G46080	AT2G46080
AT2G46090	AT2G46090
AT2G46170	AT2G46170
AT2G46220	AT2G46220
AT2G46225	AT2G46225
AT2G46260	AT2G46260
AT2G46340	AT2G46340
AT2G46360
AT2G46440	AT2G46440
AT2G46450	AT2G46450
AT2G46520	AT2G46520
AT2G46820	AT2G46820
AT2G46830	AT2G46830
AT2G46980	AT2G46980
AT2G47070	AT2G47070	-0.432366
AT2G47370	AT2G47370
AT2G47380	AT2G47380	0.66918
AT3G01360	AT3G01360
AT3G01370	AT3G01370
AT3G01460	AT3G01460
AT3G01470	AT3G01470
AT3G01472
AT3G01680	AT3G01680	-0.496825
AT3G01690	AT3G01690
AT3G02140	AT3G02140
AT3G02550	AT3G02550
AT3G02570	AT3G02570
AT3G02890	AT3G02890
AT3G02910	AT3G02910
AT3G03855
AT3G04130	AT3G04130
AT3G04140	AT3G04140	-0.451679
AT3G04732
AT3G04735
AT3G04910	AT3G04910	0.448471
AT3G05160	AT3G05160	0.685648
AT3G05165	AT3G05165
AT3G05200	AT3G05200	1.18814
AT3G05210	AT3G05210
AT3G05220	AT3G05220
AT3G05230	AT3G05230
AT3G05320	AT3G05320
AT3G05420	AT3G05420
AT3G05425
AT3G05430	AT3G05430
AT3G05625	AT3G05625
AT3G05630	AT3G05630	1.35128
AT3G05690	AT3G05690
AT3G05700	AT3G05700
AT3G05710	AT3G05710
AT3G05830	AT3G05830
AT3G05835
AT3G05840	AT3G05840	0.39785
AT3G05900	AT3G05900	-0.380089
AT3G05905	AT3G05905
AT3G05910	AT3G05910
AT3G05920	AT3G05920
AT3G06060	AT3G06060
AT3G06070	AT3G06070
AT3G06130	AT3G06130	-0.638758
AT3G06433
AT3G06435	AT3G06435
AT3G06437
AT3G06500	AT3G06500
AT3G06670	AT3G06670
AT3G06680	AT3G06680
AT3G06995
AT3G07000	AT3G07000
AT3G07005
AT3G07010	AT3G07010
AT3G07050	AT3G07050
AT3G07055
AT3G07060	AT3G07060
AT3G07350	AT3G07350
AT3G07460	AT3G07460	-0.80019
AT3G07470	AT3G07470	-0.367991
AT3G07480	AT3G07480
AT3G07650	AT3G07650
AT3G08020	AT3G08020
AT3G08670	AT3G08670
AT3G08680	AT3G08680
AT3G10015
AT3G10020	AT3G10020	0.715613
AT3G10040	AT3G10040	0.904055
AT3G10050	AT3G10050
AT3G10410	AT3G10410	0.606375
AT3G10415	AT3G10415	3.73055
AT3G10420	AT3G10420
AT3G10490	AT3G10490
AT3G10500	AT3G10500
AT3G10520	AT3G10520	-0.326622
AT3G10650	AT3G10650
AT3G10660	AT3G10660
AT3G10915	AT3G10915
AT3G10920	AT3G10920
AT3G11280	AT3G11280
AT3G11285
AT3G11290	AT3G11290
AT3G11410	AT3G11410
AT3G11550	AT3G11550
AT3G11560	AT3G11560
AT3G11700	AT3G11700
AT3G11720	AT3G11720
AT3G11730	AT3G11730
AT3G11780	AT3G11780	0.493081
AT3G11800	AT3G11800	-0.624126
AT3G11820	AT3G11820
AT3G11825
AT3G11890	AT3G11890
AT3G11900	AT3G11900
AT3G12010	AT3G12010
AT3G12012
AT3G12020	AT3G12020
AT3G12280	AT3G12280
AT3G12290	AT3G12290
AT3G12300	AT3G12300
AT3G12320	AT3G12320
AT3G12380	AT3G12380
AT3G12385
AT3G12390	AT3G12390
AT3G12560	AT3G12560
AT3G12630	AT3G12630
AT3G12730	AT3G12730
AT3G12740	AT3G12740	0.743149
AT3G12920	AT3G12920
AT3G13040	AT3G13040
AT3G13050	AT3G13050
AT3G13222	AT3G13222
AT3G13223
AT3G13224	AT3G13224
AT3G13403
AT3G13404	AT3G13404
AT3G13405
AT3G13550	AT3G13550
AT3G13560	AT3G13560
AT3G13594
AT3G13740	AT3G13740
AT3G14067	AT3G14067
AT3G14070	AT3G14070
AT3G14100	AT3G14100
AT3G14800
AT3G14810	AT3G14810
AT3G14870	AT3G14870
AT3G15200	AT3G15200
AT3G15351	AT3G15351
AT3G15356	AT3G15356	1.94605
AT3G15520	AT3G15520
AT3G15530	AT3G15530
AT3G15540	AT3G15540	-0.908252
AT3G15578
AT3G15580	AT3G15580	0.439115
AT3G15620	AT3G15620
AT3G15630	AT3G15630	0.680585
AT3G16180	AT3G16180	-0.764154
AT3G16240	AT3G16240	-1.1073
AT3G16340	AT3G16340
AT3G16350	AT3G16350
AT3G16570	AT3G16570	-0.480927
AT3G16785	AT3G16785
AT3G16830	AT3G16830
AT3G17580	AT3G17580
AT3G17590	AT3G17590
AT3G17820	AT3G17820	0.834294
AT3G17860	AT3G17860
AT3G18040	AT3G18040
AT3G18773	AT3G18773
AT3G18810
AT3G18815
AT3G18820	AT3G18820	0.429645
AT3G19030	AT3G19030
AT3G19035
AT3G19340	AT3G19340	-0.301076
AT3G19370	AT3G19370
AT3G19380	AT3G19380
AT3G19540	AT3G19540
AT3G19580	AT3G19580	0.700684
AT3G19590	AT3G19590
AT3G20390	AT3G20390	0.689129
AT3G20395	AT3G20395
AT3G20820	AT3G20820	-0.526931
AT3G21420	AT3G21420
AT3G21430	AT3G21430
AT3G22968
AT3G22970	AT3G22970
AT3G23090	AT3G23090	-0.857715
AT3G23150	AT3G23150
AT3G23440	AT3G23440
AT3G23690	AT3G23690
AT3G23700	AT3G23700	-0.500733
AT3G23880	AT3G23880
AT3G24120	AT3G24120
AT3G24542
AT3G24715	AT3G24715
AT3G24927
AT3G24929	AT3G24929
AT3G25070	AT3G25070
AT3G25099
AT3G25100	AT3G25100
AT3G25110	AT3G25110
AT3G25120	AT3G25120
AT3G26720	AT3G26720
AT3G26730	AT3G26730
AT3G26890	AT3G26890
AT3G26900	AT3G26900
AT3G27170	AT3G27170	0.891797
AT3G27820	AT3G27820
AT3G27825
AT3G27830	AT3G27830	-0.332801
AT3G27840
AT3G27845
AT3G27850	AT3G27850	-0.261069
AT3G27965
AT3G28695
AT3G28700	AT3G28700
AT3G28860	AT3G28860	-0.372873
AT3G28910	AT3G28910
AT3G29180	AT3G29180
AT3G29575	AT3G29575	0.778512
AT3G43600	AT3G43600
AT3G43610	AT3G43610
AT3G43790	AT3G43790
AT3G43800	AT3G43800
AT3G44260	AT3G44260	-0.705474
AT3G44990	AT3G44990	-1.21679
AT3G45640	AT3G45640
AT3G45650	AT3G45650
AT3G45970	AT3G45970	-1.31576
AT3G46540	AT3G46540
AT3G46550	AT3G46550	-0.434061
AT3G46600	AT3G46600	0.635108
AT3G46620	AT3G46620	-0.930791
AT3G46630	AT3G46630
AT3G46640	AT3G46640
AT3G46830	AT3G46830	-0.430388
AT3G47160	AT3G47160	0.862999
AT3G47540	AT3G47540
AT3G47543
AT3G47550	AT3G47550
AT3G47610	AT3G47610
AT3G48050	AT3G48050
AT3G48140	AT3G48140
AT3G48520	AT3G48520
AT3G48530	AT3G48530	0.537468
AT3G49400	AT3G49400
AT3G49410	AT3G49410
AT3G49790	AT3G49790	0.838754
AT3G49900	AT3G49900
AT3G50560	AT3G50560	-1.52262
AT3G50690	AT3G50690
AT3G50800	AT3G50800
AT3G51550	AT3G51550	-5.15844
AT3G51560
AT3G51890	AT3G51890	0.807529
AT3G51895	AT3G51895	-0.46127
AT3G51910	AT3G51910
AT3G53380	AT3G53380
AT3G53390	AT3G53390
AT3G53620	AT3G53620
AT3G53790
AT3G53800	AT3G53800
AT3G54430	AT3G54430	-1.13132
AT3G54440	AT3G54440
AT3G54670	AT3G54670
AT3G54680	AT3G54680
AT3G55280	AT3G55280
AT3G55290	AT3G55290	2.85266
AT3G55880	AT3G55880
AT3G55960	AT3G55960
AT3G56050	AT3G56050
AT3G56350
AT3G56360	AT3G56360
AT3G56430	AT3G56430
AT3G56440	AT3G56440
AT3G56660
AT3G56670
AT3G57060	AT3G57060
AT3G57062	AT3G57062
AT3G57410	AT3G57410
AT3G57420	AT3G57420
AT3G57450	AT3G57450
AT3G57460	AT3G57460
AT3G57550	AT3G57550
AT3G57800	AT3G57800
AT3G57810	AT3G57810
AT3G57870	AT3G57870
AT3G57880	AT3G57880
AT3G57930	AT3G57930
AT3G57940	AT3G57940
AT3G58120	AT3G58120
AT3G58850	AT3G58850
AT3G59020	AT3G59020
AT3G59030
AT3G59050	AT3G59050	0.624407
AT3G59052
AT3G59060	AT3G59060
AT3G59340	AT3G59340
AT3G59350	AT3G59350
AT3G59920	AT3G59920
AT3G59923
AT3G59926
AT3G59930	AT3G59930	4.61341
AT3G59960
AT3G59970	AT3G59970
AT3G60070	AT3G60070
AT3G60075
AT3G60080	AT3G60080
AT3G60190	AT3G60190
AT3G60200	AT3G60200
AT3G60400	AT3G60400
AT3G60550	AT3G60550
AT3G60750	AT3G60750	-0.248812
AT3G60760
AT3G60961
AT3G60966	AT3G60966
AT3G61060	AT3G61060
AT3G61150	AT3G61150
AT3G61260	AT3G61260	-0.415695
AT3G61430	AT3G61430
AT3G61440	AT3G61440	0.405614
AT3G61460	AT3G61460	0.437001
AT3G61580	AT3G61580
AT3G61590	AT3G61590
AT3G61820	AT3G61820
AT3G61825
AT3G61920	AT3G61920
AT3G62000	AT3G62000
AT3G62090	AT3G62090
AT3G62110	AT3G62110	-0.44068
AT3G62150	AT3G62150
AT3G62160	AT3G62160
AT3G62390	AT3G62390
AT3G62400	AT3G62400
AT3G62420	AT3G62420
AT3G62422
AT3G62430	AT3G62430
AT3G62660	AT3G62660
AT3G62670
AT3G62710
AT3G62720	AT3G62720
AT3G62980	AT3G62980
AT3G63010	AT3G63010	1.38142
AT3G63190	AT3G63190	-0.285103
AT3G63200	AT3G63200
AT3G63210	AT3G63210
AT3G63500	AT3G63500
AT3G63510	AT3G63510
AT4G00200	AT4G00200	1.91672
AT4G00210
AT4G00700	AT4G00700	1.44361
AT4G00710	AT4G00710	0.542633
AT4G00720	AT4G00720
AT4G00730	AT4G00730
AT4G00900	AT4G00900
AT4G00905	AT4G00905
AT4G01120	AT4G01120	-0.660194
AT4G01245
AT4G01330	AT4G01330
AT4G01335	AT4G01335
AT4G01720	AT4G01720
AT4G01740	AT4G01740
AT4G01750	AT4G01750	1.21118
AT4G02050	AT4G02050	0.690796
AT4G02055
AT4G02060	AT4G02060
AT4G02540	AT4G02540
AT4G02620	AT4G02620
AT4G02630	AT4G02630
AT4G03110	AT4G03110
AT4G03113
AT4G03115	AT4G03115
AT4G03205	AT4G03205
AT4G03210	AT4G03210
AT4G03550	AT4G03550
AT4G03560	AT4G03560
AT4G04700	AT4G04700
AT4G04970	AT4G04970
AT4G05018
AT4G05020	AT4G05020	0.738524
AT4G05320	AT4G05320
AT4G06744	AT4G06744	1.04089
AT4G08150	AT4G08150	1.50722
AT4G08151
AT4G08950	AT4G08950
AT4G08953
AT4G10380	AT4G10380	0.646252
AT4G10820
AT4G11220	AT4G11220	0.436058
AT4G11230
AT4G12420	AT4G12420	-0.930581
AT4G12690	AT4G12690
AT4G12730	AT4G12730	-0.629109
AT4G13020	AT4G13020
AT4G13030	AT4G13030
AT4G13340	AT4G13340	-0.279033
AT4G13350	AT4G13350
AT4G13400	AT4G13400	2.42625
AT4G14230	AT4G14230
AT4G14240	AT4G14240
AT4G14490	AT4G14490
AT4G14500	AT4G14500
AT4G15590
AT4G15800	AT4G15800
AT4G15920	AT4G15920
AT4G16380	AT4G16380
AT4G16480	AT4G16480
AT4G16490	AT4G16490
AT4G16500	AT4G16500
AT4G16510	AT4G16510
AT4G17280	AT4G17280
AT4G17300	AT4G17300
AT4G17500	AT4G17500
AT4G17870	AT4G17870
AT4G18020	AT4G18020
AT4G18060	AT4G18060
AT4G18070	AT4G18070
AT4G18660
AT4G18670	AT4G18670
AT4G18710	AT4G18710
AT4G19191	AT4G19191
AT4G19200	AT4G19200
AT4G19660	AT4G19660
AT4G19670	AT4G19670
AT4G20170	AT4G20170
AT4G20250
AT4G20260	AT4G20260
AT4G20780	AT4G20780	1.40736
AT4G20790
AT4G21410	AT4G21410
AT4G21420
AT4G21540	AT4G21540
AT4G21550	AT4G21550
AT4G21750	AT4G21750	-0.625904
AT4G21760	AT4G21760	-1.66098
AT4G21870	AT4G21870
AT4G21880	AT4G21880
AT4G22840	AT4G22840
AT4G22850	AT4G22850
AT4G23493	AT4G23493
AT4G23570	AT4G23570
AT4G23620	AT4G23620
AT4G23630	AT4G23630
AT4G23750	AT4G23750
AT4G23820	AT4G23820	-0.712465
AT4G24240	AT4G24240
AT4G24280	AT4G24280	-0.235474
AT4G24290	AT4G24290
AT4G24740	AT4G24740
AT4G24750	AT4G24750
AT4G25030	AT4G25030
AT4G25260	AT4G25260
AT4G25270	AT4G25270	-3.90381
AT4G25380	AT4G25380
AT4G25386
AT4G25390	AT4G25390	0.764435
AT4G25480	AT4G25480	-1.48968
AT4G25490	AT4G25490	-3.11814
AT4G25500	AT4G25500
AT4G25630	AT4G25630
AT4G25770	AT4G25770
AT4G25780	AT4G25780	-0.985351
AT4G26690	AT4G26690	-0.540629
AT4G26960	AT4G26960
AT4G26965	AT4G26965
AT4G27310	AT4G27310
AT4G27730	AT4G27730
AT4G28240	AT4G28240
AT4G28630	AT4G28630
AT4G28640	AT4G28640
AT4G28730	AT4G28730	-1.02981
AT4G28910	AT4G28910	0.519295
AT4G28915
AT4G30067
AT4G30120
AT4G30130	AT4G30130
AT4G30350	AT4G30350
AT4G30440	AT4G30440	-0.462036
AT4G30780	AT4G30780	1.04785
AT4G30890	AT4G30890
AT4G30900	AT4G30900
AT4G31070
AT4G31075
AT4G31080	AT4G31080
AT4G31490	AT4G31490
AT4G31500	AT4G31500	1.20651
AT4G31890	AT4G31890	0.965136
AT4G32020	AT4G32020	-0.39857
AT4G32050	AT4G32050
AT4G32060	AT4G32060
AT4G32070	AT4G32070
AT4G32080
AT4G32140	AT4G32140
AT4G32150	AT4G32150	0.422058
AT4G32160	AT4G32160
AT4G32290	AT4G32290
AT4G32410	AT4G32410
AT4G32420	AT4G32420
AT4G32480	AT4G32480	0.695971
AT4G32750	AT4G32750
AT4G32760	AT4G32760
AT4G32765
AT4G32770	AT4G32770
AT4G32890	AT4G32890
AT4G33080	AT4G33080
AT4G33150	AT4G33150	2.09836
AT4G33400	AT4G33400
AT4G33410	AT4G33410
AT4G33625	AT4G33625
AT4G33630	AT4G33630
AT4G34090	AT4G34090
AT4G34100	AT4G34100
AT4G34790	AT4G34790
AT4G34830	AT4G34830	-0.373659
AT4G34840	AT4G34840
AT4G34970	AT4G34970
AT4G34975
AT4G35060	AT4G35060
AT4G35740	AT4G35740
AT4G35750	AT4G35750
AT4G36050	AT4G36050
AT4G36052
AT4G36120	AT4G36120
AT4G36170
AT4G36180	AT4G36180
AT4G36370
AT4G36380	AT4G36380
AT4G36648	AT4G36648	0.714047
AT4G36650	AT4G36650
AT4G36770	AT4G36770
AT4G36780	AT4G36780
AT4G36900	AT4G36900	0.967255
AT4G36910	AT4G36910
AT4G36980	AT4G36980
AT4G37170	AT4G37170
AT4G37175
AT4G37260	AT4G37260	0.670814
AT4G37300	AT4G37300
AT4G37310	AT4G37310	0.864053
AT4G37445	AT4G37445
AT4G37450	AT4G37450
AT4G37550	AT4G37550
AT4G38420	AT4G38420
AT4G38430	AT4G38430
AT4G38540	AT4G38540	1.72054
AT4G38545	AT4G38545	-1.68206
AT4G38550	AT4G38550
AT4G38552	AT4G38552
AT4G38620	AT4G38620
AT4G38680	AT4G38680	-0.406636
AT4G38700	AT4G38700
AT4G38710	AT4G38710
AT4G38830
AT4G38840	AT4G38840
AT4G38850	AT4G38850
AT4G39080	AT4G39080
AT4G39090	AT4G39090	0.606947
AT4G39610
AT4G39615
AT4G39620	AT4G39620
AT4G39800	AT4G39800	-0.705959
AT4G39980	AT4G39980	1.08088
AT4G39985
AT4G39986
AT4G39990	AT4G39990
AT4G40060	AT4G40060
AT5G01210	AT5G01210
AT5G01215
AT5G01220	AT5G01220	-0.566827
AT5G01240	AT5G01240	-0.432269
AT5G01715
AT5G01720	AT5G01720	0.914067
AT5G01800	AT5G01800
AT5G01810	AT5G01810	-0.535948
AT5G01849
AT5G01850	AT5G01850	0.996112
AT5G02190	AT5G02190	-0.571363
AT5G02200
AT5G02220	AT5G02220
AT5G02500	AT5G02500
AT5G02530	AT5G02530
AT5G02580	AT5G02580
AT5G02810	AT5G02810
AT5G02811
AT5G02815
AT5G02820	AT5G02820
AT5G02960	AT5G02960	-0.308457
AT5G02970	AT5G02970
AT5G03050	AT5G03050
AT5G03070	AT5G03070
AT5G03080	AT5G03080
AT5G03220	AT5G03220
AT5G03280	AT5G03280
AT5G03285	AT5G03285	0.967422
AT5G03290	AT5G03290
AT5G03350	AT5G03350	-0.260674
AT5G03360
AT5G03455	AT5G03455
AT5G03460	AT5G03460	0.810308
AT5G03490	AT5G03490
AT5G03495	AT5G03495
AT5G03520	AT5G03520
AT5G03720	AT5G03720
AT5G03730	AT5G03730
AT5G04310	AT5G04310
AT5G04480	AT5G04480
AT5G04560	AT5G04560
AT5G04590	AT5G04590	0.376027
AT5G04710	AT5G04710
AT5G04720	AT5G04720
AT5G04740	AT5G04740
AT5G04750	AT5G04750	0.503754
AT5G04770	AT5G04770
AT5G05430
AT5G05435	AT5G05435
AT5G05440	AT5G05440
AT5G05480	AT5G05480
AT5G05490
AT5G05790	AT5G05790
AT5G05795
AT5G05800	AT5G05800
AT5G05850	AT5G05850
AT5G05860	AT5G05860
AT5G05980	AT5G05980
AT5G05985
AT5G05987	AT5G05987
AT5G06390	AT5G06390
AT5G06970	AT5G06970
AT5G06980	AT5G06980	-0.327454
AT5G07220	AT5G07220
AT5G07430
AT5G07572
AT5G07580	AT5G07580
AT5G08139	AT5G08139
AT5G08330	AT5G08330	-0.380185
AT5G09440	AT5G09440	1.46917
AT5G09443	AT5G09443
AT5G09580	AT5G09580
AT5G09585	AT5G09585	1.35921
AT5G09590	AT5G09590
AT5G09620	AT5G09620
AT5G09630	AT5G09630
AT5G09810	AT5G09810	-0.35734
AT5G09850	AT5G09850
AT5G09860	AT5G09860
AT5G10550	AT5G10550
AT5G10560	AT5G10560
AT5G11260	AT5G11260
AT5G11270	AT5G11270	-0.295006
AT5G11475
AT5G11480	AT5G11480
AT5G11700	AT5G11700
AT5G11740	AT5G11740	-0.870609
AT5G11950	AT5G11950
AT5G11970	AT5G11970
AT5G13100	AT5G13100
AT5G13300	AT5G13300
AT5G13310	AT5G13310
AT5G13550	AT5G13550
AT5G13560	AT5G13560
AT5G13700	AT5G13700
AT5G13710	AT5G13710
AT5G13740	AT5G13740	0.468706
AT5G13840	AT5G13840
AT5G13845
AT5G13850	AT5G13850
AT5G14110	AT5G14110
AT5G14120	AT5G14120	0.458783
AT5G14495
AT5G14640	AT5G14640
AT5G14910	AT5G14910	-0.375944
AT5G15110
AT5G15120	AT5G15120	0.822184
AT5G15320	AT5G15320
AT5G15350	AT5G15350	-0.590073
AT5G15360
AT5G15380
AT5G15430	AT5G15430
AT5G15440	AT5G15440
AT5G15540	AT5G15540
AT5G15700	AT5G15700
AT5G15710	AT5G15710	1.07333
AT5G15740	AT5G15740
AT5G16370	AT5G16370	0.65442
AT5G16375
AT5G16380	AT5G16380
AT5G16680	AT5G16680
AT5G16690	AT5G16690
AT5G16720	AT5G16720
AT5G16730	AT5G16730
AT5G16750	AT5G16750
AT5G16760	AT5G16760
AT5G17770	AT5G17770
AT5G18850	AT5G18850
AT5G18910	AT5G18910
AT5G18920	AT5G18920
AT5G19120	AT5G19120
AT5G19130	AT5G19130
AT5G19190	AT5G19190
AT5G19290	AT5G19290
AT5G19300	AT5G19300
AT5G19380	AT5G19380
AT5G19390	AT5G19390
AT5G19760	AT5G19760
AT5G19770	AT5G19770	-0.227516
AT5G19780	AT5G19780
AT5G19970	AT5G19970	-1.45759
AT5G19980	AT5G19980
AT5G20250	AT5G20250
AT5G20260
AT5G21105	AT5G21105
AT5G21170	AT5G21170
AT5G21222	AT5G21222
AT5G22608	AT5G22608
AT5G22740	AT5G22740
AT5G22920	AT5G22920
AT5G22930	AT5G22930
AT5G22940	AT5G22940
AT5G23665
AT5G23670	AT5G23670
AT5G23850	AT5G23850	1.32258
AT5G23860	AT5G23860	-0.468324
AT5G24910	AT5G24910
AT5G25240	AT5G25240
AT5G25920
AT5G26270	AT5G26270	3.02825
AT5G26642
AT5G26667	AT5G26667	-0.353554
AT5G27030	AT5G27030
AT5G27035
AT5G28145
AT5G35730	AT5G35730
AT5G35732	AT5G35732
AT5G37017
AT5G37020	AT5G37020
AT5G38340	AT5G38340
AT5G38740
AT5G40240	AT5G40240
AT5G40250	AT5G40250
AT5G40340	AT5G40340
AT5G40390	AT5G40390
AT5G40680
AT5G40690	AT5G40690	1.60815
AT5G40890	AT5G40890
AT5G41070	AT5G41070
AT5G41071
AT5G41250
AT5G41260	AT5G41260
AT5G41770	AT5G41770
AT5G41774
AT5G41780	AT5G41780	-3.40742
AT5G42090	AT5G42090
AT5G42092	AT5G42092
AT5G42100	AT5G42100	-0.334747
AT5G42110	AT5G42110
AT5G43700	AT5G43700
AT5G43760	AT5G43760
AT5G43910	AT5G43910
AT5G43935
AT5G43940	AT5G43940	0.334486
AT5G44020	AT5G44020
AT5G44060	AT5G44060
AT5G44130	AT5G44130	-1.94632
AT5G44255
AT5G44260	AT5G44260
AT5G44280	AT5G44280
AT5G44283
AT5G44286	AT5G44286
AT5G44290	AT5G44290
AT5G44340	AT5G44340	-0.424554
AT5G44345
AT5G44569	AT5G44569
AT5G44705
AT5G44710	AT5G44710
AT5G45480	AT5G45480	0.506483
AT5G45490	AT5G45490
AT5G45740	AT5G45740
AT5G45745
AT5G45750	AT5G45750
AT5G47180	AT5G47180	0.719353
AT5G47190	AT5G47190	-0.420185
AT5G47225
AT5G47230	AT5G47230
AT5G47560	AT5G47560
AT5G47640	AT5G47640
AT5G48250	AT5G48250
AT5G48270
AT5G48540	AT5G48540	0.705327
AT5G49690
AT5G49700	AT5G49700
AT5G49720	AT5G49720	-0.377502
AT5G49730	AT5G49730	-0.810647
AT5G49760	AT5G49760
AT5G50900	AT5G50900
AT5G51260	AT5G51260
AT5G51330	AT5G51330
AT5G51340	AT5G51340
AT5G51460	AT5G51460	-0.60572
AT5G51780	AT5G51780
AT5G51830	AT5G51830
AT5G51840	AT5G51840
AT5G51900
AT5G51910	AT5G51910
AT5G52810	AT5G52810	0.599021
AT5G52815
AT5G52820	AT5G52820
AT5G52830	AT5G52830
AT5G52840	AT5G52840
AT5G52900	AT5G52900
AT5G53160	AT5G53160
AT5G53170	AT5G53170
AT5G53270
AT5G53280	AT5G53280
AT5G53580	AT5G53580
AT5G53970	AT5G53970
AT5G53980	AT5G53980
AT5G54380	AT5G54380
AT5G54960	AT5G54960	0.941906
AT5G54970	AT5G54970
AT5G55040	AT5G55040
AT5G55790	AT5G55790
AT5G55800
AT5G55830	AT5G55830
AT5G55835
AT5G55840	AT5G55840
AT5G55850	AT5G55850	0.411384
AT5G55920	AT5G55920
AT5G56040	AT5G56040
AT5G56260	AT5G56260
AT5G56340	AT5G56340
AT5G56350	AT5G56350	0.541241
AT5G56630	AT5G56630
AT5G56740	AT5G56740
AT5G56745
AT5G56747
AT5G56750	AT5G56750
AT5G56860	AT5G56860	-0.350756
AT5G56870	AT5G56870	1.88088
AT5G56880	AT5G56880	2.82124
AT5G57630	AT5G57630	1.43021
AT5G57660	AT5G57660	0.446118
AT5G57670	AT5G57670
AT5G57710	AT5G57710
AT5G57720
AT5G57830	AT5G57830
AT5G57930	AT5G57930
AT5G57940	AT5G57940
AT5G58560	AT5G58560
AT5G58640	AT5G58640
AT5G58650	AT5G58650
AT5G59430	AT5G59430
AT5G59550	AT5G59550
AT5G59560	AT5G59560
AT5G59570	AT5G59570
AT5G59720	AT5G59720
AT5G59730	AT5G59730	0.753803
AT5G59732	AT5G59732
AT5G60030	AT5G60030
AT5G60040	AT5G60040
AT5G60290
AT5G60300	AT5G60300	0.774842
AT5G60580	AT5G60580
AT5G60590	AT5G60590
AT5G60850	AT5G60850	-0.380632
AT5G61580	AT5G61580
AT5G61590	AT5G61590	0.519188
AT5G61600	AT5G61600
AT5G61605
AT5G61997
AT5G62090	AT5G62090
AT5G62100	AT5G62100
AT5G62865	AT5G62865
AT5G62910	AT5G62910
AT5G62920	AT5G62920
AT5G63050	AT5G63050	-0.307063
AT5G63180	AT5G63180
AT5G63410	AT5G63410
AT5G63540	AT5G63540
AT5G63550	AT5G63550
AT5G63790	AT5G63790
AT5G63970	AT5G63970	1.56446
AT5G63980	AT5G63980	0.622986
AT5G64430	AT5G64430
AT5G64810	AT5G64810	1.81125
AT5G65300	AT5G65300
AT5G65305
AT5G65430	AT5G65430
AT5G65440	AT5G65440
AT5G65445	AT5G65445	7.33003
AT5G65450	AT5G65450
AT5G65630	AT5G65630
AT5G65650	AT5G65650
AT5G65670	AT5G65670
AT5G65770	AT5G65770
AT5G65780	AT5G65780
AT5G65910	AT5G65910
AT5G65920	AT5G65920
AT5G65980	AT5G65980
AT5G65990	AT5G65990
AT5G66580	AT5G66580
AT5G66820	AT5G66820
AT5G66880	AT5G66880
AT5G67220	AT5G67220
AT5G67230	AT5G67230
AT5G67290	AT5G67290
AT5G67360	AT5G67360
AT5G67385	AT5G67385	-0.276744
AT5G67390	AT5G67390
AT5G67488
AT5G67490	AT5G67490
AT5G67500	AT5G67500
AT1G07920	AT1G07920
AT1G07930	AT1G07930
AT1G08490	AT1G08490
AT1G08500	AT1G08500
AT1G09850	AT1G09850
AT1G03790
AT1G03800	AT1G03800
AT1G01230	AT1G01230
AT1G01240	AT1G01240
AT1G49450	AT1G49450
AT1G51000
AT1G51010
AT1G51020
AT1G52890	AT1G52890	2.67584
AT1G55180	AT1G55180
AT1G55190	AT1G55190
AT1G55200	AT1G55200
AT1G05100	AT1G05100
AT1G74840	AT1G74840
AT1G77690	AT1G77690	-0.63277
AT2G24360	AT2G24360
AT2G35680	AT2G35680
AT2G35690	AT2G35690
AT2G46040	AT2G46040
AT2G47090	AT2G47090
AT2G47100
AT2G47110	AT2G47110
AT2G47115
AT2G48000	AT2G48000
AT2G48010	AT2G48010	1.08302
AT3G47165
AT3G56270	AT3G56270	-0.681074
AT3G56275
AT3G63140	AT3G63140	-0.304553
AT3G63150	AT3G63150
AT4G00360	AT4G00360	-0.37118
AT4G15240	AT4G15240
AT4G15242
AT4G39260	AT4G39260	-0.237796
AT5G13750	AT5G13750	0.828159
AT5G13760	AT5G13760
AT5G18820	AT5G18820
AT5G40945
AT5G40950	AT5G40950
AT5G42950	AT5G42950
AT5G57900	AT5G57900	0.676206
AT5G57910	AT5G57910	1.57331
AT5G59210	AT5G59210
AT5G59220	AT5G59220
AT5G59230
