# Supplementary material for: Integrated omics reveal novel functions and underlying mechanisms of the receptor kinase FERONIA in Arabidopsis thaliana
Source: Plant Cell. 2022 Apr 18;34(7):2594–614. doi: 10.1093/plcell/koac111 (PMC9252503; doi:10.1093/plcell/koac111)
Supplement: koac111_Supplementary_Data [file koac111_supplementary_data.zip › koac111-suppl_data/TPC2021LSB00634R2 Suppl DS6.xlsx]

## Sheet: Suppl. DS6
Supplemental Data, Wang et al., (2022). Integrated omics reveal novel functions of FERONIA. Plant Cell.
Supplemental Data Set S6. Transcription factors that are differentially expressed in FER omics data
Gene ID
AT1G01720
AT1G06180
AT1G13260
AT1G18860
AT1G21910
AT1G22590
AT1G30650
AT1G48000
AT1G52150
AT1G52890
AT1G53910
AT1G56650
AT1G62360
AT1G66380
AT1G67970
AT1G68810
AT1G69490
AT1G72830
AT1G73830
AT1G75490
AT1G80840
AT2G03710
AT2G17040
AT2G18160
AT2G18550
AT2G22770
AT2G25000
AT2G28510
AT2G28810
AT2G30250
AT2G34140
AT2G35700
AT2G36080
AT2G41240
AT2G44745
AT2G44840
AT2G44910
AT2G44940
AT2G45660
AT2G46400
AT2G46680
AT2G46870
AT2G47070
AT2G47190
AT3G01970
AT3G04070
AT3G04670
AT3G06120
AT3G11260
AT3G11580
AT3G13540
AT3G14020
AT3G15500
AT3G15510
AT3G21330
AT3G23250
AT3G50260
AT3G54990
AT3G56970
AT3G56980
AT3G57600
AT3G61890
AT4G00120
AT4G01540
AT4G08150
AT4G09820
AT4G16430
AT4G16780
AT4G17460
AT4G17880
AT4G18390
AT4G18880
AT4G18960
AT4G21750
AT4G22950
AT4G23550
AT4G23810
AT4G26150
AT4G27410
AT4G32980
AT4G34410
AT4G36990
AT5G04150
AT5G06960
AT5G07100
AT5G08790
AT5G10030
AT5G13080
AT5G17300
AT5G22380
AT5G22570
AT5G26170
AT5G29000
AT5G39610
AT5G46350
AT5G47220
AT5G47370
AT5G48670
AT5G49450
AT5G49520
AT5G52600
AT5G56270
AT5G56860
AT5G60850
AT5G60890
AT5G61590
AT5G62430
AT5G62940
AT5G65310
AT5G66320
AT5G67190
AT1G01010
AT1G01250
AT1G02340
AT1G06160
AT1G08465
AT1G10585
AT1G15050
AT1G17380
AT1G18710
AT1G19210
AT1G22070
AT1G25560
AT1G28370
AT1G30135
AT1G34180
AT1G43640
AT1G49560
AT1G53320
AT1G54160
AT1G57560
AT1G62990
AT1G66370
AT1G70700
AT1G71030
AT1G72450
AT1G73870
AT1G74430
AT1G74950
AT1G75710
AT2G02820
AT2G16720
AT2G22200
AT2G24790
AT2G30432
AT2G31180
AT2G34600
AT2G34820
AT2G36890
AT2G40260
AT2G46510
AT3G03450
AT3G12980
AT3G16500
AT3G19290
AT3G19580
AT3G24520
AT3G46600
AT3G46770
AT3G49950
AT3G53310
AT3G54430
AT3G56400
AT3G56770
AT3G60490
AT4G01120
AT4G25470
AT4G25480
AT4G25490
AT4G28790
AT4G29930
AT4G31800
AT4G32570
AT4G37610
AT4G38680
AT5G01900
AT5G04760
AT5G06510
AT5G07690
AT5G07700
AT5G13220
AT5G15830
AT5G17490
AT5G18680
AT5G25190
AT5G45710
AT5G48150
AT5G51790
AT5G53420
AT5G57150
AT5G57660
AT5G59780
AT5G59820
AT5G60120
AT5G60410
AT5G60830
AT5G61420
AT5G61890
AT5G62610
AT5G63160
AT5G64810
AT5G67480
AT1G04240
AT1G04250
AT1G04500
AT1G07900
AT1G17520
AT1G24610
AT1G29600
AT1G32700
AT1G76590
AT2G33310
AT2G36400
AT2G38250
AT2G47680
AT3G15540
AT3G23050
AT3G27940
AT3G47640
AT3G54350
AT4G13460
AT5G46710
AT5G58340
AT5G60142
AT5G67300
AT1G05710
AT1G12440
AT1G14200
AT1G18835
AT1G26945
AT1G54690
AT1G72030
AT1G76580
AT1G76870
AT2G01150
AT2G18500
AT2G24590
AT2G35910
AT2G36930
AT2G36990
AT2G41310
AT2G42360
AT3G20670
AT3G46620
AT3G48100
AT3G48360
AT3G61460
AT3G61550
AT4G15248
AT4G22360
AT4G25110
AT4G27230
AT4G35900
AT5G01840
AT5G09240
AT5G66160
AT5G66270
AT2G31280
AT3G12270
AT5G39860
AT5G43620
AT1G69310
AT5G08330
AT1G67310
AT1G79000
AT2G02740
AT2G35530
AT2G40950
AT3G16940
AT4G37260
AT5G52010
AT3G42790
AT3G43240
AT1G26220
AT2G14880
AT2G39020
AT2G39030
AT3G61600
AT2G32600
AT1G43700
AT1G51700
AT4G00730
AT1G03970
AT1G05230
AT1G09770
AT1G25580
AT1G68670
AT1G70000
AT1G73100
AT2G41070
AT3G11450
AT3G45260
AT3G48590
AT4G35570
AT4G38070
AT5G03740
AT5G44180
AT5G47390
AT1G01350
AT1G09060
AT1G14030
AT1G14510
AT1G33240
AT1G76110
AT1G78280
AT1G79350
AT2G20280
AT2G21530
AT2G25170
AT2G32700
AT2G32930
AT2G33610
AT2G36340
AT2G39900
AT3G01460
AT3G05670
AT3G07220
AT3G11200
AT3G14180
AT3G20550
AT4G00990
AT4G02020
AT4G15180
AT4G22140
AT4G34430
AT5G06770
AT5G08190
AT5G14280
AT5G16680
AT5G44800
AT5G45300
AT5G51980
AT5G56900
AT5G67030
AT1G02170
AT1G03150
AT1G04950
AT1G08780
AT1G24040
AT1G26300
AT1G27320
AT1G54140
AT1G59890
AT1G62830
AT1G69030
AT2G01650
AT2G16390
AT2G22910
AT2G34620
AT2G35605
AT2G36480
AT3G03590
AT3G12280
AT3G13445
AT3G20800
AT3G57300
AT4G02990
AT4G15420
AT4G27310
AT4G28030
AT4G31720
AT4G37670
AT5G11340
AT5G13780
AT5G18620
AT5G18960
AT5G24520
AT5G35330
AT5G64610
AT5G65490
AT1G04850
AT3G05760
AT3G20810
AT5G51230
AT5G54630
AT1G76880
AT3G28920
AT2G19520
AT3G58120
AT1G32070
AT1G14687
AT4G14540
AT2G41900
AT5G65590
AT5G12850
AT5G14170
AT1G51140
AT2G32100
AT1G19000
AT1G32360
AT3G13040
AT3G21430
AT3G11100
AT2G25620
AT3G49800
AT4G34000
AT1G45249
AT5G12440
AT5G09410
AT5G63700
AT5G16780
AT5G62000
AT3G54390
AT4G16310
AT4G28610
AT4G25610
AT3G20640
AT1G75080
AT5G11060
AT2G46020
AT3G19510
AT5G15020
AT1G77300
AT5G65910
AT2G25650
AT2G44430
AT1G10450
AT4G36780
AT3G18640
AT5G39660
AT3G48430
AT1G30460
AT2G47620
AT2G35940
AT2G36740
AT1G21200
AT1G74250
AT1G68070
AT5G38840
AT3G04580
AT4G32551
AT2G03340
AT1G76350
AT4G00238
AT1G34190
AT3G06010
AT1G01060
AT1G02080
AT1G28420
AT3G50750
AT1G64530
AT3G48440
AT1G62310
AT3G55530
AT5G45420
AT3G01320
AT3G22170
AT4G20280
AT3G19080
AT1G04990
AT2G32950
AT4G36730
AT1G78700
AT4G31420
AT2G10950
AT4G31580
AT2G44020
AT3G08020
AT1G50600
AT5G06950
AT1G19700
AT3G24860
AT4G16845
AT2G33810
AT5G13330
AT1G19350
AT2G47900
AT2G02070
AT5G20900
AT5G46760
AT1G68520
AT3G16857
AT4G18890
AT1G21000
AT2G23320
AT4G18170
AT4G36900
AT4G17230
AT4G04890
AT1G23380
AT1G49520
AT2G19810
AT2G28550
AT3G05200
AT2G01060
AT1G62300
AT2G46270
AT2G38470
AT3G10040
AT2G41690
AT1G05805
AT2G13370
AT1G32640
AT4G20400
AT2G22300
AT1G76890
AT2G31070
AT4G36870
AT3G51950
AT3G06400
AT3G44750
AT5G11260
AT1G15340
AT2G28290
AT3G51880
AT4G38900
AT3G02830
AT1G06070
AT1G50620
AT3G54610
AT1G61730
AT5G28040
AT3G15790
AT1G55110
AT3G54620
AT4G06634
AT2G17410
AT2G45460
AT4G12610
AT2G17560
AT5G41020
AT4G16150
AT2G04880
AT2G02160
