# Supplementary material for: Integrated omics reveal novel functions and underlying mechanisms of the receptor kinase FERONIA in Arabidopsis thaliana
Source: Plant Cell. 2022 Apr 18;34(7):2594–614. doi: 10.1093/plcell/koac111 (PMC9252503; doi:10.1093/plcell/koac111)
Supplement: koac111_Supplementary_Data [file koac111_supplementary_data.zip › koac111-suppl_data/TPC2021LSB00634R2 Suppl DS7.xlsx]

## Sheet: Figure 3C
Supplemental Data, Wang et al., (2022). Integrated omics reveal novel functions of FERONIA. Plant Cell.
Supplemental Data Set S7. ANOVA results in this study.,
Figure 3C ER bodies of 10-day-old cotyledons were quantified from confocal images of the four genotypes overexpressing the ER marker GFP-HDEL, WT , fer, nai1, and fer nai1
Descriptives
ER_body_10d_cotyledon
	N	Mean	Std. Deviation	Std. Error	95% Confidence Interval for Mean		Minimum	Maximum
					Lower Bound	Upper Bound
WT	31	0.871	0.88476	0.15891	0.5464	1.1955	0	4
fer	18	26.3889	7.14669	1.68449	22.8349	29.9429	19	46
nai1	31	0.2581	0.51431	0.09237	0.0694	0.4467	0	2
fer nai1	28	1.0714	1.21499	0.22961	0.6003	1.5426	0	4
Total	108	5	10.0615	0.96817	3.0807	6.9193	0	46
Tests of Homogeneity of Variances
		Levene Statistic	df1	df2	Sig.
ER_body_10d_cotyledon	Based on Mean	25.313	3	104	0
	Based on Median	22.186	3	104	0
	Based on Median and with adjusted df	22.186	3	19.957	0
	Based on trimmed mean	23.071	3	104	0
ANOVA
ER_body_10d_cotyledon
			Sum of Squares	df	Mean Square	F	Sig.
Between Groups	(Combined)		9892.45	3	3297.48	365.001	0
	Linear Term	Unweighted	931.654	1	931.654	103.126	0
		Weighted	394.039	1	394.039	43.616	0
		Deviation	9498.41	2	4749.2	525.693	0
Within Groups			939.554	104	9.034
Total			10832	107
Multiple Comparisons
Dependent Variable: ER_body_10d_cotyledon
Tukey HSD
(I) Genotype	(J) Genotype	Mean Difference (I-J)	Std. Error	Sig.	95% Confidence Interval
					Lower Bound	Upper Bound
WT	fer	-25.51792*	0.89069	0	-27.8436	-23.1923
	nai1	0.6129	0.76345	0.853	-1.3805	2.6063
	fer nai1	-0.20046	0.78363	0.994	-2.2466	1.8456
fer	WT	25.51792*	0.89069	0	23.1923	27.8436
	nai1	26.13082*	0.89069	0	23.8052	28.4565
	fer nai1	25.31746*	0.90805	0	22.9465	27.6884
nai1	WT	-0.6129	0.76345	0.853	-2.6063	1.3805
	fer	-26.13082*	0.89069	0	-28.4565	-23.8052
	fer nai1	-0.81336	0.78363	0.728	-2.8595	1.2327
fer nai1	WT	0.20046	0.78363	0.994	-1.8456	2.2466
	fer	-25.31746*	0.90805	0	-27.6884	-22.9465
	nai1	0.81336	0.78363	0.728	-1.2327	2.8595
* The mean difference is significant at the 0.05 level.
ER_body_10d_cotyledon
Tukey HSD a,b
Genotype	N	Subset for alpha = 0.05
		1	2
nai1	31	0.2581
WT	31	0.871
fer nai1	28	1.0714
fer	18		26.3889
Sig.		0.767	1
Means for groups in homogeneous subsets are displayed.
a Uses Harmonic Mean Sample Size = 25.676.
b The group sizes are unequal. The harmonic mean of the group sizes is used. Type I error levels are not guaranteed.

## Sheet: Figure 3E
Supplemental Data, Wang et al., (2022). Integrated omics reveal novel functions of FERONIA. Plant Cell.
Supplemental Data Set S7. ANOVA results in this study.,
Figurer 3E Quantitative PCR (qPCR) of representative ER Body-related genes (NAI1, NAI2 and PYK10) in 3-week-old WT, fer, nai1 and fer nai1 overexpressing GFP-HDEL rosette plants
NAI1										NAI2											PYK10
																					Descriptives
																					PYK10_adults
Descriptives										Descriptives												N	Mean	Std. Deviation	Std. Error	95% Confidence Interval for Mean		Minimum	Maximum
NAI1_adults										NAI2_adults																Lower Bound	Upper Bound
	N	Mean	Std. Deviation	Std. Error	95% Confidence Interval for Mean		Minimum	Maximum			N	Mean	Std. Deviation	Std. Error	95% Confidence Interval for Mean		Minimum	Maximum			WT	4	0.9383	0.20784	0.10392	0.6076	1.269	0.66	1.16
					Lower Bound	Upper Bound									Lower Bound	Upper Bound					fer	4	9.058	1.74374	0.87187	6.2833	11.8327	7.71	11.49
WT	4	0.9016	0.15832	0.07916	0.6497	1.1535	0.67	1.02		WT	3	0.9525	0.14044	0.08108	0.6036	1.3013	0.79	1.06			nai1	4	0.0316	0.01338	0.00669	0.0103	0.0529	0.02	0.05
fer	4	5.1841	0.53048	0.26524	4.34	6.0282	4.53	5.83		fer	4	5.2878	1.20527	0.60263	3.3699	7.2056	3.95	6.33			fer nai1	4	3.0036	0.64404	0.32202	1.9788	4.0284	2.26	3.83
nai1	4	0.7824	0.06777	0.03389	0.6745	0.8902	0.72	0.85		nai1	4	0.163	0.02583	0.01292	0.1219	0.2041	0.14	0.19			Total	16	3.2579	3.72807	0.93202	1.2713	5.2444	0.02	11.49
fer nai1	4	3.6167	0.38761	0.19381	2.9999	4.2335	3.29	4.09		fer nai1	4	1.9225	0.39838	0.19919	1.2886	2.5564	1.5	2.43
Total	16	2.6212	1.94894	0.48724	1.5827	3.6597	0.67	5.83		Total	15	2.1567	2.14742	0.55446	0.9675	3.3459	0.14	6.33
Tests of Homogeneity of Variances										Tests of Homogeneity of Variances											Tests of Homogeneity of Variances
		Levene Statistic	df1	df2	Sig.							Levene Statistic	df1	df2	Sig.								Levene Statistic	df1	df2	Sig.
NAI1_adults	Based on Mean	2.645	3	12	0.097					NAI2_adults	Based on Mean	26.13	3	11	0						PYK10_adults	Based on Mean	4.447	3	12	0.025
	Based on Median	2.451	3	12	0.114						Based on Median	19.684	3	11	0							Based on Median	3.286	3	12	0.058
	Based on Median and with adjusted df	2.451	3	5.009	0.178						Based on Median and with adjusted df	19.684	3	5.672	0.002							Based on Median and with adjusted df	3.286	3	3.944	0.142
	Based on trimmed mean	2.648	3	12	0.097						Based on trimmed mean	26.007	3	11	0							Based on trimmed mean	4.42	3	12	0.026
ANOVA										ANOVA											ANOVA
NAI1_adults										NAI2_adults											PYK10_adults
			Sum of Squares	df	Mean Square	F	Sig.						Sum of Squares	df	Mean Square	F	Sig.							Sum of Squares	df	Mean Square	F	Sig.
Between Groups	(Combined)		55.592	3	18.531	160.678	0			Between Groups	(Combined)		59.684	3	19.895	44.885	0				Between Groups	(Combined)		197.981	3	65.994	75.448	0
	Linear Term	Contrast	2.803	1	2.803	24.305	0				Linear Term	Unweighted	0.853	1	0.853	1.925	0.193					Linear Term	Contrast	1.602	1	1.602	1.832	0.201
		Deviation	52.789	2	26.394	228.865	0					Weighted	2.209	1	2.209	4.985	0.047						Deviation	196.379	2	98.189	112.255	0
Within Groups			1.384	12	0.115							Deviation	57.475	2	28.737	64.835	0				Within Groups			10.496	12	0.875
Total			56.976	15						Within Groups			4.876	11	0.443						Total			208.477	15
										Total			64.56	14
Multiple Comparisons										Multiple Comparisons											Multiple Comparisons
Dependent Variable: NAI1_adults										Dependent Variable: NAI2_adults											Dependent Variable: PYK10_adults
Tukey HSD											(I) Genotype	(J) Genotype	Mean Difference (I-J)	Std. Error	Sig.	95% Confidence Interval						(I) Genotype	(J) Genotype	Mean Difference (I-J)	Std. Error	Sig.	95% Confidence Interval
(I) Genotype	(J) Genotype	Mean Difference (I-J)	Std. Error	Sig.	95% Confidence Interval											Lower Bound	Upper Bound										Lower Bound	Upper Bound
					Lower Bound	Upper Bound				Tukey HSD	WT	fer	-4.33532*	0.50848	0	-5.8656	-2.805				Tukey HSD	WT	fer	-8.11970*	0.66132	0	-10.0831	-6.1563
WT	fer	-4.28250*	0.24013	0	-4.9954	-3.5696						nai1	0.78945	0.50848	0.442	-0.7408	2.3198						nai1	0.90668	0.66132	0.539	-1.0567	2.8701
	nai1	0.11924	0.24013	0.958	-0.5937	0.8322						fer nai1	-0.97003	0.50848	0.28	-2.5003	0.5603						fer nai1	-2.06530*	0.66132	0.038	-4.0287	-0.1019
	fer nai1	-2.71513*	0.24013	0	-3.4281	-2.0022					fer	WT	4.33532*	0.50848	0	2.805	5.8656					fer	WT	8.11970*	0.66132	0	6.1563	10.0831
fer	WT	4.28250*	0.24013	0	3.5696	4.9954						nai1	5.12478*	0.47076	0	3.708	6.5416						nai1	9.02638*	0.66132	0	7.063	10.9898
	nai1	4.40174*	0.24013	0	3.6888	5.1147						fer nai1	3.36530*	0.47076	0	1.9485	4.7821						fer nai1	6.05440*	0.66132	0	4.091	8.0178
	fer nai1	1.56737*	0.24013	0	0.8544	2.2803					nai1	WT	-0.78945	0.50848	0.442	-2.3198	0.7408					nai1	WT	-0.90668	0.66132	0.539	-2.8701	1.0567
nai1	WT	-0.11924	0.24013	0.958	-0.8322	0.5937						fer	-5.12478*	0.47076	0	-6.5416	-3.708						fer	-9.02638*	0.66132	0	-10.9898	-7.063
	fer	-4.40174*	0.24013	0	-5.1147	-3.6888						fer nai1	-1.75948*	0.47076	0.015	-3.1763	-0.3427						fer nai1	-2.97198*	0.66132	0.004	-4.9354	-1.0086
	fer nai1	-2.83437*	0.24013	0	-3.5473	-2.1214					fer nai1	WT	0.97003	0.50848	0.28	-0.5603	2.5003					fer nai1	WT	2.06530*	0.66132	0.038	0.1019	4.0287
fer nai1	WT	2.71513*	0.24013	0	2.0022	3.4281						fer	-3.36530*	0.47076	0	-4.7821	-1.9485						fer	-6.05440*	0.66132	0	-8.0178	-4.091
	fer	-1.56737*	0.24013	0	-2.2803	-0.8544						nai1	1.75948*	0.47076	0.015	0.3427	3.1763						nai1	2.97198*	0.66132	0.004	1.0086	4.9354
	nai1	2.83437*	0.24013	0	2.1214	3.5473				Dunnett T3	WT	fer	-4.33532*	0.60806	0.019	-7.4373	-1.2334				Dunnett T3	WT	fer	-8.11970*	0.87804	0.009	-12.6224	-3.617
* The mean difference is significant at the 0.05 level.												nai1	.78945*	0.08211	0.028	0.1962	1.3828						nai1	.90668*	0.10414	0.012	0.365	1.4484
												fer nai1	-.97003*	0.21506	0.047	-1.9199	-0.0201						fer nai1	-2.06530*	0.33837	0.021	-3.6289	-0.5017
											fer	WT	4.33532*	0.60806	0.019	1.2334	7.4373					fer	WT	8.11970*	0.87804	0.009	3.617	12.6224
												nai1	5.12478*	0.60277	0.013	1.9724	8.2772						nai1	9.02638*	0.87189	0.007	4.4638	13.5889
NAI1_adults												fer nai1	3.36530*	0.6347	0.032	0.4466	6.284						fer nai1	6.05440*	0.92944	0.014	1.8825	10.2263
Tukey HSD a											nai1	WT	-.78945*	0.08211	0.028	-1.3828	-0.1962					nai1	WT	-.90668*	0.10414	0.012	-1.4484	-0.365
Genotype	N	Subset for alpha = 0.05										fer	-5.12478*	0.60277	0.013	-8.2772	-1.9724						fer	-9.02638*	0.87189	0.007	-13.5889	-4.4638
		1	2	3								fer nai1	-1.75948*	0.19961	0.011	-2.7977	-0.7212						fer nai1	-2.97198*	0.32209	0.01	-4.6565	-1.2874
nai1	4	0.7824									fer nai1	WT	.97003*	0.21506	0.047	0.0201	1.9199					fer nai1	WT	2.06530*	0.33837	0.021	0.5017	3.6289
WT	4	0.9016										fer	-3.36530*	0.6347	0.032	-6.284	-0.4466						fer	-6.05440*	0.92944	0.014	-10.2263	-1.8825
fer nai1	4		3.6167									nai1	1.75948*	0.19961	0.011	0.7212	2.7977						nai1	2.97198*	0.32209	0.01	1.2874	4.6565
fer	4			5.1841						* The mean difference is significant at the 0.05 level.											* The mean difference is significant at the 0.05 level.
Sig.		0.958	1	1
Means for groups in homogeneous subsets are displayed.
a Uses Harmonic Mean Sample Size = 4.000.										NAI2_adults											PYK10_adults
											Genotype	N	Subset for alpha = 0.05									Genotype	N	Subset for alpha = 0.05
													1	2	3									1	2	3
										Tukey HSDa,b	nai1	4	0.163								Tukey HSDa	nai1	4	0.0316
											WT	3	0.9525	0.9525								WT	4	0.9383
											fer nai1	4		1.9225								fer nai1	4		3.0036
											fer	4			5.2878							fer	4			9.058
											Sig.		0.412	0.253	1							Sig.		0.539	1	1
										Means for groups in homogeneous subsets are displayed.											Means for groups in homogeneous subsets are displayed.
										a Uses Harmonic Mean Sample Size = 3.692.											a Uses Harmonic Mean Sample Size = 4.000.
										b The group sizes are unequal. The harmonic mean of the group sizes is used. Type I error levels are not guaranteed.

## Sheet: Figure 3F
Supplemental Data, Wang et al., (2022). Integrated omics reveal novel functions of FERONIA. Plant Cell.
Supplemental Data Set S7. ANOVA results in this study.,
Figure 3F qPCR of NAI1, NAI2 and PYK10 in 3-week-old WT, fer, fer pFER:FER-GFP or fer pFER:FERK565R-GFP complemented lines.
NAI1											NAI2											PYK10
Descriptives											Descriptives											Descriptives
NAI1_complement											NAI2_complement											PYK10_complement
	N	Mean	Std. Deviation	Std. Error	95% Confidence Interval for Mean		Minimum	Maximum				N	Mean	Std. Deviation	Std. Error	95% Confidence Interval for Mean		Minimum	Maximum				N	Mean	Std. Deviation	Std. Error	95% Confidence Interval for Mean		Minimum	Maximum
					Lower Bound	Upper Bound										Lower Bound	Upper Bound										Lower Bound	Upper Bound
WT	3	1.1159	0.10043	0.05798	0.8664	1.3653	1	1.18			WT	3	1.0019	0.09631	0.05561	0.7626	1.2411	0.91	1.1			WT	3	1.2399	0.21041	0.12148	0.7172	1.7626	1	1.39
fer	3	20.4199	1.7032	0.98334	16.189	24.6509	18.89	22.26			fer	3	10.3939	0.88415	0.51047	8.1975	12.5902	9.7	11.39			fer	3	21.9823	1.48346	0.85647	18.2972	25.6674	20.27	22.84
fer pFER:FER-GFP	3	1.2232	0.37176	0.21464	0.2997	2.1467	0.89	1.63			fer pFER:FER-GFP	3	0.9394	0.1091	0.06299	0.6684	1.2104	0.86	1.06			fer pFER:FER-GFP	3	0.976	0.21621	0.12483	0.4389	1.5131	0.77	1.2
fer pFER:FERK565R-GFP#5	3	14.715	0.5212	0.30092	13.4202	16.0097	14.18	15.23			fer pFER:FERK565R-GFP#5	3	7.9168	0.3765	0.21737	6.9816	8.8521	7.52	8.27			fer pFER:FERK565R-GFP#5	3	8.8654	0.4117	0.2377	7.8427	9.8881	8.52	9.32
fer pFER:FERK565R-GFP#8	3	5.3908	0.24061	0.13892	4.7931	5.9885	5.11	5.55			fer pFER:FERK565R-GFP#8	3	3.415	0.52818	0.30495	2.1029	4.7271	2.91	3.97			fer pFER:FERK565R-GFP#8	3	3.2098	0.28874	0.16671	2.4925	3.9271	2.88	3.43
Total	15	8.5729	8.01892	2.07048	4.1322	13.0137	0.89	22.26			Total	15	4.7334	3.95639	1.02154	2.5424	6.9244	0.86	11.39			Total	15	7.2547	8.19173	2.1151	2.7182	11.7911	0.77	22.84
Tests of Homogeneity of Variances											Tests of Homogeneity of Variances											Tests of Homogeneity of Variances
		Levene Statistic	df1	df2	Sig.								Levene Statistic	df1	df2	Sig.								Levene Statistic	df1	df2	Sig.
NAI1_complement	Based on Mean	4.096	4	10	0.032						NAI2_complement	Based on Mean	3.711	4	10	0.042						PYK10_complement	Based on Mean	8.702	4	10	0.003
	Based on Median	2.006	4	10	0.17							Based on Median	1.11	4	10	0.404							Based on Median	0.598	4	10	0.673
	Based on Median and with adjusted df	2.006	4	2.734	0.31							Based on Median and with adjusted df	1.11	4	3.511	0.472							Based on Median and with adjusted df	0.598	4	2.329	0.698
	Based on trimmed mean	3.939	4	10	0.036							Based on trimmed mean	3.464	4	10	0.051							Based on trimmed mean	7.034	4	10	0.006
ANOVA											ANOVA											ANOVA
NAI1_complement											NAI2_complement											PYK10_complement
			Sum of Squares	df	Mean Square	F	Sig.							Sum of Squares	df	Mean Square	F	Sig.							Sum of Squares	df	Mean Square	F	Sig.
Between Groups	(Combined)		893.486	4	223.372	330.555	0				Between Groups	(Combined)		216.695	4	54.174	221.364	0				Between Groups	(Combined)		934.374	4	233.593	459.011	0
	Linear Term	Contrast	2.428	1	2.428	3.593	0.087					Linear Term	Contrast	1.656	1	1.656	6.766	0.026					Linear Term	Contrast	25.266	1	25.266	49.647	0
		Deviation	891.058	3	297.019	439.542	0						Deviation	215.039	3	71.68	292.897	0						Deviation	909.108	3	303.036	595.465	0
Within Groups			6.757	10	0.676						Within Groups			2.447	10	0.245						Within Groups			5.089	10	0.509
Total			900.244	14							Total			219.142	14							Total			939.463	14
Multiple Comparisons											Multiple Comparisons											Multiple Comparisons
Dependent Variable: NAI1_complement											Dependent Variable: NAI2_complement											Dependent Variable: PYK10_complement
Tukey HSD											Tukey HSD											Tukey HSD
(I) Genotype	(J) Genotype	Mean Difference (I-J)	Std. Error	Sig.	95% Confidence Interval						(I) Genotype	(J) Genotype	Mean Difference (I-J)	Std. Error	Sig.	95% Confidence Interval						(I) Genotype	(J) Genotype	Mean Difference (I-J)	Std. Error	Sig.	95% Confidence Interval
					Lower Bound	Upper Bound										Lower Bound	Upper Bound										Lower Bound	Upper Bound
WT	fer	-19.30409*	0.67119	0	-21.513	-17.0951					WT	fer	-9.39198*	0.40392	0	-10.7213	-8.0627					WT	fer	-20.74239*	0.58247	0	-22.6593	-18.8254
	fer pFER:FER-GFP	-0.10735	0.67119	1	-2.3163	2.1016						fer pFER:FER-GFP	0.06245	0.40392	1	-1.2669	1.3918						fer pFER:FER-GFP	0.26392	0.58247	0.99	-1.653	2.1809
	fer pFER:FERK565R-GFP#5	-13.59911*	0.67119	0	-15.8081	-11.3902						fer pFER:FERK565R-GFP#5	-6.91495*	0.40392	0	-8.2443	-5.5856						fer pFER:FERK565R-GFP#5	-7.62552*	0.58247	0	-9.5425	-5.7086
	fer pFER:FERK565R-GFP#8	-4.27494*	0.67119	0.001	-6.4839	-2.066						fer pFER:FERK565R-GFP#8	-2.41314*	0.40392	0.001	-3.7425	-1.0838						fer pFER:FERK565R-GFP#8	-1.96989*	0.58247	0.043	-3.8868	-0.0529
fer	WT	19.30409*	0.67119	0	17.0951	21.513					fer	WT	9.39198*	0.40392	0	8.0627	10.7213					fer	WT	20.74239*	0.58247	0	18.8254	22.6593
	fer pFER:FER-GFP	19.19674*	0.67119	0	16.9878	21.4057						fer pFER:FER-GFP	9.45443*	0.40392	0	8.1251	10.7838						fer pFER:FER-GFP	21.00632*	0.58247	0	19.0894	22.9233
	fer pFER:FERK565R-GFP#5	5.70498*	0.67119	0	3.496	7.9139						fer pFER:FERK565R-GFP#5	2.47703*	0.40392	0.001	1.1477	3.8064						fer pFER:FERK565R-GFP#5	13.11688*	0.58247	0	11.1999	15.0338
	fer pFER:FERK565R-GFP#8	15.02915*	0.67119	0	12.8202	17.2381						fer pFER:FERK565R-GFP#8	6.97884*	0.40392	0	5.6495	8.3082						fer pFER:FERK565R-GFP#8	18.77250*	0.58247	0	16.8555	20.6895
fer pFER:FER-GFP	WT	0.10735	0.67119	1	-2.1016	2.3163					fer pFER:FER-GFP	WT	-0.06245	0.40392	1	-1.3918	1.2669					fer pFER:FER-GFP	WT	-0.26392	0.58247	0.99	-2.1809	1.653
	fer	-19.19674*	0.67119	0	-21.4057	-16.9878						fer	-9.45443*	0.40392	0	-10.7838	-8.1251						fer	-21.00632*	0.58247	0	-22.9233	-19.0894
	fer pFER:FERK565R-GFP#5	-13.49176*	0.67119	0	-15.7007	-11.2828						fer pFER:FERK565R-GFP#5	-6.97740*	0.40392	0	-8.3067	-5.6481						fer pFER:FERK565R-GFP#5	-7.88944*	0.58247	0	-9.8064	-5.9725
	fer pFER:FERK565R-GFP#8	-4.16759*	0.67119	0.001	-6.3765	-1.9586						fer pFER:FERK565R-GFP#8	-2.47559*	0.40392	0.001	-3.8049	-1.1463						fer pFER:FERK565R-GFP#8	-2.23382*	0.58247	0.022	-4.1508	-0.3169
fer pFER:FERK565R-GFP#5	WT	13.59911*	0.67119	0	11.3902	15.8081					fer pFER:FERK565R-GFP#5	WT	6.91495*	0.40392	0	5.5856	8.2443					fer pFER:FERK565R-GFP#5	WT	7.62552*	0.58247	0	5.7086	9.5425
	fer	-5.70498*	0.67119	0	-7.9139	-3.496						fer	-2.47703*	0.40392	0.001	-3.8064	-1.1477						fer	-13.11688*	0.58247	0	-15.0338	-11.1999
	fer pFER:FER-GFP	13.49176*	0.67119	0	11.2828	15.7007						fer pFER:FER-GFP	6.97740*	0.40392	0	5.6481	8.3067						fer pFER:FER-GFP	7.88944*	0.58247	0	5.9725	9.8064
	fer pFER:FERK565R-GFP#8	9.32417*	0.67119	0	7.1152	11.5331						fer pFER:FERK565R-GFP#8	4.50181*	0.40392	0	3.1725	5.8311						fer pFER:FERK565R-GFP#8	5.65562*	0.58247	0	3.7387	7.5726
fer pFER:FERK565R-GFP#8	WT	4.27494*	0.67119	0.001	2.066	6.4839					fer pFER:FERK565R-GFP#8	WT	2.41314*	0.40392	0.001	1.0838	3.7425					fer pFER:FERK565R-GFP#8	WT	1.96989*	0.58247	0.043	0.0529	3.8868
	fer	-15.02915*	0.67119	0	-17.2381	-12.8202						fer	-6.97884*	0.40392	0	-8.3082	-5.6495						fer	-18.77250*	0.58247	0	-20.6895	-16.8555
	fer pFER:FER-GFP	4.16759*	0.67119	0.001	1.9586	6.3765						fer pFER:FER-GFP	2.47559*	0.40392	0.001	1.1463	3.8049						fer pFER:FER-GFP	2.23382*	0.58247	0.022	0.3169	4.1508
	fer pFER:FERK565R-GFP#5	-9.32417*	0.67119	0	-11.5331	-7.1152						fer pFER:FERK565R-GFP#5	-4.50181*	0.40392	0	-5.8311	-3.1725						fer pFER:FERK565R-GFP#5	-5.65562*	0.58247	0	-7.5726	-3.7387
* The mean difference is significant at the 0.05 level.											* The mean difference is significant at the 0.05 level.											* The mean difference is significant at the 0.05 level.
NAI1_complement											NAI2_complement											PYK10_complement
Tukey HSD a											Tukey HSD a											Tukey HSD a
Genotype	N	Subset for alpha = 0.05									Genotype	N	Subset for alpha = 0.05									Genotype	N	Subset for alpha = 0.05
		1	2	3	4								1	2	3	4								1	2	3	4
WT	3	1.1159									fer pFER:FER-GFP	3	0.9394									fer pFER:FER-GFP	3	0.976
fer pFER:FER-GFP	3	1.2232									WT	3	1.0019									WT	3	1.2399
fer pFER:FERK565R-GFP#8	3		5.3908								fer pFER:FERK565R-GFP#8	3		3.415								fer pFER:FERK565R-GFP#8	3		3.2098
fer pFER:FERK565R-GFP#5	3			14.715							fer pFER:FERK565R-GFP#5	3			7.9168							fer pFER:FERK565R-GFP#5	3			8.8654
fer	3				20.4199						fer	3				10.3939						fer	3				21.9823
Sig.		1	1	1	1						Sig.		1	1	1	1						Sig.		0.99	1	1	1
Means for groups in homogeneous subsets are displayed.											Means for groups in homogeneous subsets are displayed.											Means for groups in homogeneous subsets are displayed.
a Uses Harmonic Mean Sample Size = 3.000.											a Uses Harmonic Mean Sample Size = 3.000.											a Uses Harmonic Mean Sample Size = 3.000.

## Sheet: Figure 4B
Supplemental Data, Wang et al., (2022). Integrated omics reveal novel functions of FERONIA. Plant Cell.
Supplemental Data Set S7. ANOVA results in this study.,
Figure 4B ER body quantification of 5-day-old cotyledons from the controls (WT GFP-HDEL, FERmiRNA GFP-HDEL#2, and nai2-2) and three individual lines of FERmiRNA nai2-2 (#1, #2, #3)
Descriptives
ER_body_5d_nai2
	N	Mean	Std. Deviation	Std. Error	95% Confidence Interval for Mean		Minimum	Maximum
					Lower Bound	Upper Bound
WT	23	20.4348	4.70808	0.9817	18.3989	22.4707	12	28
FERmiRNA#2	33	19.697	4.90844	0.85445	17.9565	21.4374	11	30
nai2-2	35	1.3143	0.93215	0.15756	0.9941	1.6345	0	4
nai2-2 FERmiRNA#1	18	0.5	0.61835	0.14575	0.1925	0.8075	0	2
nai2-2 FERmiRNA#2	23	0.9565	0.92826	0.19355	0.5551	1.3579	0	3
nai2-2 FERmiRNA#3	33	1.3333	1.55456	0.27061	0.7821	1.8846	0	6
Total	165	7.5212	9.43824	0.73477	6.0704	8.972	0	30
Tests of Homogeneity of Variances
		Levene Statistic	df1	df2	Sig.
ER_body_5d_nai2	Based on Mean	25.974	5	159	0
	Based on Median	22.942	5	159	0
	Based on Median and with adjusted df	22.942	5	68.719	0
	Based on trimmed mean	25.752	5	159	0
ANOVA
ER_body_5d_nai2
			Sum of Squares	df	Mean Square	F	Sig.
Between Groups	(Combined)		13218.2	5	2643.64	302.195	0
	Linear Term	Unweighted	8974.97	1	8974.97	1025.93	0
		Weighted	8479.5	1	8479.5	969.292	0
		Deviation	4738.72	4	1184.68	135.421	0
Within Groups			1390.95	159	8.748
Total			14609.2	164
Multiple Comparisons
Dependent Variable: ER_body_5d_nai2
Tukey HSD
(I) Genotype	(J) Genotype	Mean Difference (I-J)	Std. Error	Sig.	95% Confidence Interval
					Lower Bound	Upper Bound
WT	FERmiRNA#2	0.73781	0.8034	0.941	-1.5798	3.0554
	nai2-2	19.12050*	0.79391	0	16.8302	21.4108
	nai2-2 FERmiRNA#1	19.93478*	0.93079	0	17.2497	22.6199
	nai2-2 FERmiRNA#2	19.47826*	0.87219	0	16.9622	21.9943
	nai2-2 FERmiRNA#3	19.10145*	0.8034	0	16.7838	21.4191
FERmiRNA#2	WT	-0.73781	0.8034	0.941	-3.0554	1.5798
	nai2-2	18.38268*	0.71766	0	16.3124	20.453
	nai2-2 FERmiRNA#1	19.19697*	0.86666	0	16.6968	21.6971
	nai2-2 FERmiRNA#2	18.74045*	0.8034	0	16.4228	21.0581
	nai2-2 FERmiRNA#3	18.36364*	0.72814	0	16.2631	20.4642
nai2-2	WT	-19.12050*	0.79391	0	-21.4108	-16.8302
	FERmiRNA#2	-18.38268*	0.71766	0	-20.453	-16.3124
	nai2-2 FERmiRNA#1	0.81429	0.85788	0.933	-1.6605	3.2891
	nai2-2 FERmiRNA#2	0.35776	0.79391	0.998	-1.9325	2.648
	nai2-2 FERmiRNA#3	-0.01905	0.71766	1	-2.0894	2.0513
nai2-2 FERmiRNA#1	WT	-19.93478*	0.93079	0	-22.6199	-17.2497
	FERmiRNA#2	-19.19697*	0.86666	0	-21.6971	-16.6968
	nai2-2	-0.81429	0.85788	0.933	-3.2891	1.6605
	nai2-2 FERmiRNA#2	-0.45652	0.93079	0.996	-3.1416	2.2286
	nai2-2 FERmiRNA#3	-0.83333	0.86666	0.929	-3.3335	1.6668
nai2-2 FERmiRNA#2	WT	-19.47826*	0.87219	0	-21.9943	-16.9622
	FERmiRNA#2	-18.74045*	0.8034	0	-21.0581	-16.4228
	nai2-2	-0.35776	0.79391	0.998	-2.648	1.9325
	nai2-2 FERmiRNA#1	0.45652	0.93079	0.996	-2.2286	3.1416
	nai2-2 FERmiRNA#3	-0.37681	0.8034	0.997	-2.6944	1.9408
nai2-2 FERmiRNA#3	WT	-19.10145*	0.8034	0	-21.4191	-16.7838
	FERmiRNA#2	-18.36364*	0.72814	0	-20.4642	-16.2631
	nai2-2	0.01905	0.71766	1	-2.0513	2.0894
	nai2-2 FERmiRNA#1	0.83333	0.86666	0.929	-1.6668	3.3335
	nai2-2 FERmiRNA#2	0.37681	0.8034	0.997	-1.9408	2.6944
* The mean difference is significant at the 0.05 level.
ER_body_5d_nai2
Tukey HSD a,b
Genotype	N	Subset for alpha = 0.05
		1	2
nai2-2 FERmiRNA#1	18	0.5
nai2-2 FERmiRNA#2	23	0.9565
nai2-2	35	1.3143
nai2-2 FERmiRNA#3	33	1.3333
FERmiRNA#2	33		19.697
WT	23		20.4348
Sig.		0.913	0.947
Means for groups in homogeneous subsets are displayed.
a Uses Harmonic Mean Sample Size = 25.897.
b The group sizes are unequal. The harmonic mean of the group sizes is used. Type I error levels are not guaranteed.

## Sheet: Figure 4D
Supplemental Data, Wang et al., (2022). Integrated omics reveal novel functions of FERONIA. Plant Cell.
Supplemental Data Set S7. ANOVA results in this study.,
Figure 4D ER body quantification of 10-day-old cotyledons from the controls (WT GFP-HDEL, FERmiRNA GFP-HDEL#2, and nai2-2) and three individual lines of FERmiRNA nai2-2 (#1, #2, #3)
Descriptives
ER_body_10d_nai2
	N	Mean	Std. Deviation	Std. Error	95% Confidence Interval for Mean		Minimum	Maximum
					Lower Bound	Upper Bound
WT	31	0.871	0.88476	0.15891	0.5464	1.1955	0	4
FERmiRNA#2	24	23.7083	8.66015	1.76775	20.0515	27.3652	14	40
nai2-2	28	0.4643	0.5762	0.10889	0.2409	0.6877	0	2
nai2-2 FERmiRNA#1	11	0.4545	1.21356	0.3659	-0.3607	1.2698	0	4
nai2-2 FERmiRNA#2	14	1.2857	1.72888	0.46206	0.2875	2.2839	0	5
nai2-2 FERmiRNA#3	20	0.1	0.30779	0.06882	-0.0441	0.2441	0	1
Total	128	4.9531	9.80829	0.86694	3.2376	6.6686	0	40
Tests of Homogeneity of Variances
		Levene Statistic	df1	df2	Sig.
ER_body_10d_nai2	Based on Mean	46.034	5	122	0
	Based on Median	28.537	5	122	0
	Based on Median and with adjusted df	28.537	5	27.576	0
	Based on trimmed mean	43.068	5	122	0
ANOVA
ER_body_10d_nai2
			Sum of Squares	df	Mean Square	F	Sig.
Between Groups	(Combined)		10404.9	5	2080.99	140.049	0
	Linear Term	Unweighted	1580.73	1	1580.73	106.383	0
		Weighted	1041.71	1	1041.71	70.107	0
		Deviation	9363.22	4	2340.8	157.535	0
Within Groups			1812.79	122	14.859
Total			12217.7	127
Multiple Comparisons
Dependent Variable: ER_body_10d_nai2
Tukey HSD
(I) Genotype	(J) Genotype	Mean Difference (I-J)	Std. Error	Sig.	95% Confidence Interval
					Lower Bound	Upper Bound
WT	FERmiRNA#2	-22.83737*	1.04807	0	-25.8721	-19.8027
	nai2-2	0.40668	1.00499	0.999	-2.5033	3.3166
	nai2-2 FERmiRNA#1	0.41642	1.35282	1	-3.5007	4.3336
	nai2-2 FERmiRNA#2	-0.41475	1.24124	0.999	-4.0088	3.1793
	nai2-2 FERmiRNA#3	0.77097	1.10556	0.982	-2.4302	3.9722
FERmiRNA#2	WT	22.83737*	1.04807	0	19.8027	25.8721
	nai2-2	23.24405*	1.07229	0	20.1392	26.3489
	nai2-2 FERmiRNA#1	23.25379*	1.40354	0	19.1898	27.3178
	nai2-2 FERmiRNA#2	22.42262*	1.29633	0	18.6691	26.1762
	nai2-2 FERmiRNA#3	23.60833*	1.16708	0	20.229	26.9876
nai2-2	WT	-0.40668	1.00499	0.999	-3.3166	2.5033
	FERmiRNA#2	-23.24405*	1.07229	0	-26.3489	-20.1392
	nai2-2 FERmiRNA#1	0.00974	1.37167	1	-3.962	3.9815
	nai2-2 FERmiRNA#2	-0.82143	1.26176	0.987	-4.4749	2.832
	nai2-2 FERmiRNA#3	0.36429	1.12855	1	-2.9035	3.632
nai2-2 FERmiRNA#1	WT	-0.41642	1.35282	1	-4.3336	3.5007
	FERmiRNA#2	-23.25379*	1.40354	0	-27.3178	-19.1898
	nai2-2	-0.00974	1.37167	1	-3.9815	3.962
	nai2-2 FERmiRNA#2	-0.83117	1.55311	0.995	-5.3283	3.6659
	nai2-2 FERmiRNA#3	0.35455	1.44698	1	-3.8352	4.5443
nai2-2 FERmiRNA#2	WT	0.41475	1.24124	0.999	-3.1793	4.0088
	FERmiRNA#2	-22.42262*	1.29633	0	-26.1762	-18.6691
	nai2-2	0.82143	1.26176	0.987	-2.832	4.4749
	nai2-2 FERmiRNA#1	0.83117	1.55311	0.995	-3.6659	5.3283
	nai2-2 FERmiRNA#3	1.18571	1.34324	0.95	-2.7037	5.0751
nai2-2 FERmiRNA#3	WT	-0.77097	1.10556	0.982	-3.9722	2.4302
	FERmiRNA#2	-23.60833*	1.16708	0	-26.9876	-20.229
	nai2-2	-0.36429	1.12855	1	-3.632	2.9035
	nai2-2 FERmiRNA#1	-0.35455	1.44698	1	-4.5443	3.8352
	nai2-2 FERmiRNA#2	-1.18571	1.34324	0.95	-5.0751	2.7037
* The mean difference is significant at the 0.05 level.
ER_body_10d_nai2
Tukey HSD a,b
Genotype	N	Subset for alpha = 0.05
		1	2
nai2-2 FERmiRNA#3	20	0.1
nai2-2 FERmiRNA#1	11	0.4545
nai2-2	28	0.4643
WT	31	0.871
nai2-2 FERmiRNA#2	14	1.2857
FERmiRNA#2	24		23.7083
Sig.		0.936	1
Means for groups in homogeneous subsets are displayed.
a Uses Harmonic Mean Sample Size = 18.635.
b The group sizes are unequal. The harmonic mean of the group sizes is used. Type I error levels are not guaranteed.

## Sheet: Figure 5C-5E
Supplemental Data, Wang et al., (2022). Integrated omics reveal novel functions of FERONIA. Plant Cell.
Supplemental Data Set S7. ANOVA results in this study.,
Figure 5C											Figure 5D											Figure 5E
I3M											4MOI3M											1MOI3M
Descriptives											Descriptives											Descriptives
I3M											MOI3M_4											MOI3M_1
	N	Mean	Std. Deviation	Std. Error	95% Confidence Interval for Mean		Minimum	Maximum				N	Mean	Std. Deviation	Std. Error	95% Confidence Interval for Mean		Minimum	Maximum				N	Mean	Std. Deviation	Std. Error	95% Confidence Interval for Mean		Minimum	Maximum
					Lower Bound	Upper Bound										Lower Bound	Upper Bound										Lower Bound	Upper Bound
WT	4	41	6.8142	3.4071	30.1571	51.8429	34.6	47.8			WT	3	28.5667	5.45374	3.14872	15.0188	42.1145	23	33.9			WT	4	0	0	0	0	0	0	0
fer	3	161.5	40.3743	23.3101	61.2048	261.795	130.3	207.1			fer	3	73.4667	12.5576	7.25013	42.2719	104.662	64.4	87.8			fer	3	5.98	1.8	1.03923	1.5086	10.4514	4.18	7.78
nai1	3	35.4667	5.83895	3.37112	20.9619	49.9714	31.8	42.2			nai1	3	23.2	4.00375	2.31157	13.2541	33.1459	20.5	27.8			nai1	4	0	0	0	0	0	0	0
fer nai1	4	105.7	26.6033	13.3016	63.3683	148.032	82.5	137.3			fer nai1	3	32.2	4.05956	2.34379	22.1155	42.2845	28.6	36.6			fer nai1	4	8.385	4.52862	2.26431	1.179	15.591	3.51	13.79
Total	14	84.1214	55.4391	14.8167	52.1119	116.131	31.8	207.1			Total	12	39.3583	21.7766	6.28635	25.5222	53.1945	20.5	87.8			Total	15	3.432	4.47086	1.15437	0.9561	5.9079	0	13.79
Tests of Homogeneity of Variances											Tests of Homogeneity of Variances											Tests of Homogeneity of Variances
		Levene Statistic	df1	df2	Sig.								Levene Statistic	df1	df2	Sig.								Levene Statistic	df1	df2	Sig.
I3M	Based on Mean	7.645	3	10	0.006						MOI3M_4	Based on Mean	3.431	3	8	0.072						MOI3M_1	Based on Mean	10.54	3	11	0.001
	Based on Median	1.874	3	10	0.198							Based on Median	0.545	3	8	0.665							Based on Median	10.299	3	11	0.002
	Based on Median and with adjusted df	1.874	3	2.69	0.324							Based on Median and with adjusted df	0.545	3	3.153	0.683							Based on Median and with adjusted df	10.299	3	4.136	0.022
	Based on trimmed mean	7.007	3	10	0.008							Based on trimmed mean	3.052	3	8	0.092							Based on trimmed mean	10.537	3	11	0.001
ANOVA											ANOVA											ANOVA
I3M											MOI3M_4											MOI3M_1
			Sum of Squares	df	Mean Square	F	Sig.							Sum of Squares	df	Mean Square	F	Sig.							Sum of Squares	df	Mean Square	F	Sig.
Between Groups	(Combined)		34364.6	3	11454.9	20.489	0				Between Groups	(Combined)		4776.52	3	1592.17	28.956	0				Between Groups	(Combined)		211.835	3	70.612	11.422	0.001
	Linear Term	Unweighted	896.723	1	896.723	1.604	0.234					Linear Term	Contrast	232.46	1	232.46	4.228	0.074					Linear Term	Unweighted	72.331	1	72.331	11.7	0.006
		Weighted	2033.88	1	2033.88	3.638	0.086						Deviation	4544.06	2	2272.03	41.32	0						Weighted	79.564	1	79.564	12.87	0.004
		Deviation	32330.7	2	16165.3	28.914	0				Within Groups			439.893	8	54.987								Deviation	132.271	2	66.135	10.698	0.003
Within Groups			5590.85	10	559.085						Total			5216.41	11							Within Groups			68.005	11	6.182
Total			39955.4	13																		Total			279.84	14
Multiple Comparisons											Multiple Comparisons											Multiple Comparisons
Dependent Variable: I3M											Dependent Variable: MOI3M_4											Dependent Variable: MOI3M_1
Tukey HSD											Tukey HSD											Tukey HSD
(I) Genotype	(J) Genotype	Mean Difference (I-J)	Std. Error	Sig.	95% Confidence Interval						(I) Genotype	(J) Genotype	Mean Difference (I-J)	Std. Error	Sig.	95% Confidence Interval						(I) Genotype	(J) Genotype	Mean Difference (I-J)	Std. Error	Sig.	95% Confidence Interval
					Lower Bound	Upper Bound										Lower Bound	Upper Bound										Lower Bound	Upper Bound
WT	fer	-120.50000*	18.0591	0	-175.749	-65.2507					WT	fer	-44.90000*	6.05457	0	-64.2889	-25.5111					WT	fer	-5.98000*	1.89903	0.04	-11.6952	-0.2648
	nai1	5.53333	18.0591	0.989	-49.716	60.7827						nai1	5.36667	6.05457	0.812	-14.0222	24.7555						nai1	0	1.75816	1	-5.2913	5.2913
	fer nai1	-64.70000*	16.7195	0.014	-115.851	-13.549						fer nai1	-3.63333	6.05457	0.929	-23.0222	15.7555						fer nai1	-8.38500*	1.75816	0.003	-13.6763	-3.0937
fer	WT	120.50000*	18.0591	0	65.2507	175.749					fer	WT	44.90000*	6.05457	0	25.5111	64.2889					fer	WT	5.98000*	1.89903	0.04	0.2648	11.6952
	nai1	126.03333*	19.306	0	66.9693	185.097						nai1	50.26667*	6.05457	0	30.8778	69.6555						nai1	5.98000*	1.89903	0.04	0.2648	11.6952
	fer nai1	55.80000*	18.0591	0.048	0.5507	111.049						fer nai1	41.26667*	6.05457	0.001	21.8778	60.6555						fer nai1	-2.405	1.89903	0.601	-8.1202	3.3102
nai1	WT	-5.53333	18.0591	0.989	-60.7827	49.716					nai1	WT	-5.36667	6.05457	0.812	-24.7555	14.0222					nai1	WT	0	1.75816	1	-5.2913	5.2913
	fer	-126.03333*	19.306	0	-185.097	-66.9693						fer	-50.26667*	6.05457	0	-69.6555	-30.8778						fer	-5.98000*	1.89903	0.04	-11.6952	-0.2648
	fer nai1	-70.23333*	18.0591	0.013	-125.483	-14.984						fer nai1	-9	6.05457	0.487	-28.3889	10.3889						fer nai1	-8.38500*	1.75816	0.003	-13.6763	-3.0937
fer nai1	WT	64.70000*	16.7195	0.014	13.549	115.851					fer nai1	WT	3.63333	6.05457	0.929	-15.7555	23.0222					fer nai1	WT	8.38500*	1.75816	0.003	3.0937	13.6763
	fer	-55.80000*	18.0591	0.048	-111.049	-0.5507						fer	-41.26667*	6.05457	0.001	-60.6555	-21.8778						fer	2.405	1.89903	0.601	-3.3102	8.1202
	nai1	70.23333*	18.0591	0.013	14.984	125.483						nai1	9	6.05457	0.487	-10.3889	28.3889						nai1	8.38500*	1.75816	0.003	3.0937	13.6763
* The mean difference is significant at the 0.05 level.											* The mean difference is significant at the 0.05 level.											* The mean difference is significant at the 0.05 level.
I3M											MOI3M_4											MOI3M_1
Tukey HSD a,b											Tukey HSD a											Tukey HSD a,b
Genotype	N	Subset for alpha = 0.05									Genotype	N	Subset for alpha = 0.05									Genotype	N	Subset for alpha = 0.05
		1	2	3									1	2										1	2
nai1	3	35.4667									nai1	3	23.2									WT	4	0
WT	4	41									WT	3	28.5667									nai1	4	0
fer nai1	4		105.7								fer nai1	3	32.2									fer	3		5.98
fer	3			161.5							fer	3		73.4667								fer nai1	4		8.385
Sig.		0.989	1	1							Sig.		0.487	1								Sig.		1	0.573
Means for groups in homogeneous subsets are displayed.											Means for groups in homogeneous subsets are displayed.											Means for groups in homogeneous subsets are displayed.
a Uses Harmonic Mean Sample Size = 3.429.											a Uses Harmonic Mean Sample Size = 3.000.											a Uses Harmonic Mean Sample Size = 3.692.
b The group sizes are unequal. The harmonic mean of the group sizes is used. Type I error levels are not guaranteed.																						b The group sizes are unequal. The harmonic mean of the group sizes is used. Type I error levels are not guaranteed.

## Sheet: Figure 6A
Supplemental Data, Wang et al., (2022). Integrated omics reveal novel functions of FERONIA. Plant Cell.
Supplemental Data Set S7. ANOVA results in this study.,
Figure 6A
ASA1											IGMT5											MYC2											CYP83B1											CYP79B2
Descriptives											Descriptives											Descriptives											Descriptives											Descriptives
ASA1_adults											IGMT5_adult											MYC2_adult											CYP83B1_adult											CYP79B2_adult
	N	Mean	Std. Deviation	Std. Error	95% Confidence Interval for Mean		Minimum	Maximum				N	Mean	Std. Deviation	Std. Error	95% Confidence Interval for Mean		Minimum	Maximum				N	Mean	Std. Deviation	Std. Error	95% Confidence Interval for Mean		Minimum	Maximum				N	Mean	Std. Deviation	Std. Error	95% Confidence Interval for Mean		Minimum	Maximum				N	Mean	Std. Deviation	Std. Error	95% Confidence Interval for Mean
					Lower Bound	Upper Bound										Lower Bound	Upper Bound										Lower Bound	Upper Bound										Lower Bound	Upper Bound										Lower Bound
WT	4	0.9229	0.08244	0.04122	0.7917	1.054	0.81	1			WT	4	1.1102	0.09533	0.04766	0.9585	1.2619	1	1.22			WT	4	0.8571	0.15482	0.07741	0.6107	1.1035	0.65	1			WT	4	0.85	0.15795	0.07897	0.5987	1.1013	0.67	1			WT	4	1.1498	0.1124	0.0562	0.971
fer	4	3.0186	0.62149	0.31075	2.0296	4.0075	2.44	3.88			fer	4	17.9555	1.96982	0.98491	14.8211	21.09	15.91	19.92			fer	4	3.6972	0.63049	0.31525	2.6939	4.7004	2.78	4.12			fer	4	2.1352	0.45927	0.22964	1.4044	2.866	1.67	2.64			fer	4	10.2415	1.0876	0.5438	8.5109
nai1	4	0.9615	0.20816	0.10408	0.6302	1.2927	0.77	1.18			nai1	4	1.9707	0.65101	0.3255	0.9348	3.0066	1.31	2.86			nai1	4	1.0726	0.44798	0.22399	0.3597	1.7854	0.67	1.66			nai1	4	0.7871	0.11911	0.05956	0.5976	0.9767	0.67	0.92			nai1	4	0.9263	0.15953	0.07977	0.6724
fer nai1	4	2.5758	0.98616	0.49308	1.0066	4.145	1.62	3.85			fer nai1	4	21.7114	6.26453	3.13227	11.7432	31.6797	15.82	30.58			fer nai1	3	1.7544	0.19758	0.11407	1.2636	2.2452	1.54	1.93			fer nai1	4	1.5721	0.62674	0.31337	0.5748	2.5694	1.04	2.42			fer nai1	4	10.5514	2.52937	1.26468	6.5266
Total	16	1.8697	1.10712	0.27678	1.2797	2.4596	0.77	3.88			Total	16	10.687	9.99638	2.49909	5.3603	16.0136	1	30.58			Total	15	1.8514	1.25304	0.32353	1.1575	2.5453	0.65	4.12			Total	16	1.3361	0.67608	0.16902	0.9758	1.6964	0.67	2.64			Total	16	5.7173	4.98977	1.24744	3.0584
Tests of Homogeneity of Variances											Tests of Homogeneity of Variances											Tests of Homogeneity of Variances											Tests of Homogeneity of Variances											Tests of Homogeneity of Variances
		Levene Statistic	df1	df2	Sig.								Levene Statistic	df1	df2	Sig.								Levene Statistic	df1	df2	Sig.								Levene Statistic	df1	df2	Sig.								Levene Statistic	df1	df2	Sig.
ASA1_adults	Based on Mean	4.472	3	12	0.025						IGMT5_adult	Based on Mean	4.661	3	12	0.022						MYC2_adult	Based on Mean	2.328	3	11	0.131						CYP83B1_adult	Based on Mean	4.816	3	12	0.02						CYP79B2_adult	Based on Mean	20.158	3	12	0
	Based on Median	3.853	3	12	0.038							Based on Median	1.811	3	12	0.199							Based on Median	0.964	3	11	0.444							Based on Median	3.702	3	12	0.043							Based on Median	17.743	3	12	0
	Based on Median and with adjusted df	3.853	3	5.926	0.076							Based on Median and with adjusted df	1.811	3	3.087	0.315							Based on Median and with adjusted df	0.964	3	4.588	0.483							Based on Median and with adjusted df	3.702	3	3.896	0.122							Based on Median and with adjusted df	17.743	3	3.314	0.016
	Based on trimmed mean	4.471	3	12	0.025							Based on trimmed mean	4.171	3	12	0.031							Based on trimmed mean	1.969	3	11	0.177							Based on trimmed mean	4.798	3	12	0.02							Based on trimmed mean	20.128	3	12	0
ANOVA											ANOVA											ANOVA											ANOVA											ANOVA
ASA1_adults											IGMT5_adult											MYC2_adult											CYP83B1_adult											CYP79B2_adult
			Sum of Squares	df	Mean Square	F	Sig.							Sum of Squares	df	Mean Square	F	Sig.							Sum of Squares	df	Mean Square	F	Sig.							Sum of Squares	df	Mean Square	F	Sig.							Sum of Squares	df	Mean Square
Between Groups	(Combined)		14.159	3	4.72	13.4	0				Between Groups	(Combined)		1368.24	3	456.08	41.883	0				Between Groups	(Combined)		20.037	3	6.679	37.781	0				Between Groups	(Combined)		4.928	3	1.643	10.22	0.001				Between Groups	(Combined)		350.612	3	116.871
	Linear Term	Contrast	1.684	1	1.684	4.781	0.049					Linear Term	Contrast	419.876	1	419.876	38.558	0					Linear Term	Unweighted	0.001	1	0.001	0.004	0.948					Linear Term	Contrast	0.134	1	0.134	0.833	0.379					Linear Term	Contrast	71.362	1	71.362
		Deviation	12.475	2	6.238	17.709	0						Deviation	948.365	2	474.183	43.546	0						Weighted	0.004	1	0.004	0.025	0.877						Deviation	4.794	2	2.397	14.914	0.001						Deviation	279.249	2	139.625
Within Groups			4.227	12	0.352						Within Groups			130.672	12	10.889								Deviation	20.033	2	10.016	56.659	0				Within Groups			1.929	12	0.161						Within Groups			22.856	12	1.905
Total			18.386	15							Total			1498.91	15							Within Groups			1.945	11	0.177						Total			6.856	15							Total			373.468	15
																						Total			21.982	14
Multiple Comparisons											Multiple Comparisons											Multiple Comparisons											Multiple Comparisons											Multiple Comparisons
Dependent Variable: ASA1_adults											Dependent Variable: IGMT5_adult											Dependent Variable: MYC2_adult											Dependent Variable: CYP83B1_adult											Dependent Variable: CYP79B2_adult
Tukey HSD											Tukey HSD												(I) Genotype	(J) Genotype	Mean Difference (I-J)	Std. Error	Sig.	95% Confidence Interval					Tukey HSD											Tukey HSD
(I) Genotype	(J) Genotype	Mean Difference (I-J)	Std. Error	Sig.	95% Confidence Interval						(I) Genotype	(J) Genotype	Mean Difference (I-J)	Std. Error	Sig.	95% Confidence Interval												Lower Bound	Upper Bound				(I) Genotype	(J) Genotype	Mean Difference (I-J)	Std. Error	Sig.	95% Confidence Interval						(I) Genotype	(J) Genotype	Mean Difference (I-J)	Std. Error	Sig.	95% Confidence Interval
					Lower Bound	Upper Bound										Lower Bound	Upper Bound					Tukey HSD	WT	fer	-2.84009*	0.29731	0	-3.7348	-1.9453									Lower Bound	Upper Bound										Lower Bound
WT	fer	-2.09570*	0.41966	0.002	-3.3416	-0.8498					WT	fer	-16.84538*	2.33338	0	-23.773	-9.9178							nai1	-0.21545	0.29731	0.885	-1.1102	0.6793				WT	fer	-1.28521*	0.28348	0.003	-2.1268	-0.4436					WT	fer	-9.09168*	0.97588	0	-11.989
	nai1	-0.03861	0.41966	1	-1.2845	1.2073						nai1	-0.86051	2.33338	0.982	-7.7881	6.0671							fer nai1	-0.8973	0.32113	0.071	-1.8637	0.0691					nai1	0.06286	0.28348	0.996	-0.7788	0.9045						nai1	0.22358	0.97588	0.996	-2.6737
	fer nai1	-1.65290*	0.41966	0.009	-2.8988	-0.407						fer nai1	-20.60128*	2.33338	0	-27.5289	-13.6737						fer	WT	2.84009*	0.29731	0	1.9453	3.7348					fer nai1	-0.72208	0.28348	0.102	-1.5637	0.1195						fer nai1	-9.40157*	0.97588	0	-12.2988
fer	WT	2.09570*	0.41966	0.002	0.8498	3.3416					fer	WT	16.84538*	2.33338	0	9.9178	23.773							nai1	2.62464*	0.29731	0	1.7299	3.5194				fer	WT	1.28521*	0.28348	0.003	0.4436	2.1268					fer	WT	9.09168*	0.97588	0	6.1944
	nai1	2.05709*	0.41966	0.002	0.8112	3.303						nai1	15.98487*	2.33338	0	9.0573	22.9125							fer nai1	1.94279*	0.32113	0	0.9763	2.9092					nai1	1.34807*	0.28348	0.002	0.5065	2.1897						nai1	9.31526*	0.97588	0	6.418
	fer nai1	0.44279	0.41966	0.722	-0.8031	1.6887						fer nai1	-3.7559	2.33338	0.41	-10.6835	3.1717						nai1	WT	0.21545	0.29731	0.885	-0.6793	1.1102					fer nai1	0.56313	0.28348	0.246	-0.2785	1.4047						fer nai1	-0.30989	0.97588	0.988	-3.2072
nai1	WT	0.03861	0.41966	1	-1.2073	1.2845					nai1	WT	0.86051	2.33338	0.982	-6.0671	7.7881							fer	-2.62464*	0.29731	0	-3.5194	-1.7299				nai1	WT	-0.06286	0.28348	0.996	-0.9045	0.7788					nai1	WT	-0.22358	0.97588	0.996	-3.1209
	fer	-2.05709*	0.41966	0.002	-3.303	-0.8112						fer	-15.98487*	2.33338	0	-22.9125	-9.0573							fer nai1	-0.68185	0.32113	0.205	-1.6483	0.2846					fer	-1.34807*	0.28348	0.002	-2.1897	-0.5065						fer	-9.31526*	0.97588	0	-12.2125
	fer nai1	-1.61430*	0.41966	0.011	-2.8602	-0.3684						fer nai1	-19.74077*	2.33338	0	-26.6684	-12.8132						fer nai1	WT	0.8973	0.32113	0.071	-0.0691	1.8637					fer nai1	-0.78494	0.28348	0.07	-1.6266	0.0567						fer nai1	-9.62515*	0.97588	0	-12.5224
fer nai1	WT	1.65290*	0.41966	0.009	0.407	2.8988					fer nai1	WT	20.60128*	2.33338	0	13.6737	27.5289							fer	-1.94279*	0.32113	0	-2.9092	-0.9763				fer nai1	WT	0.72208	0.28348	0.102	-0.1195	1.5637					fer nai1	WT	9.40157*	0.97588	0	6.5043
	fer	-0.44279	0.41966	0.722	-1.6887	0.8031						fer	3.7559	2.33338	0.41	-3.1717	10.6835							nai1	0.68185	0.32113	0.205	-0.2846	1.6483					fer	-0.56313	0.28348	0.246	-1.4047	0.2785						fer	0.30989	0.97588	0.988	-2.5874
	nai1	1.61430*	0.41966	0.011	0.3684	2.8602						nai1	19.74077*	2.33338	0	12.8132	26.6684					Dunnett T3	WT	fer	-2.84009*	0.32461	0.008	-4.4107	-1.2695					nai1	0.78494	0.28348	0.07	-0.0567	1.6266						nai1	9.62515*	0.97588	0	6.7279
* The mean difference is significant at the 0.05 level.											* The mean difference is significant at the 0.05 level.													nai1	-0.21545	0.23699	0.907	-1.2951	0.8642				* The mean difference is significant at the 0.05 level.											* The mean difference is significant at the 0.05 level.
																								fer nai1	-.89730*	0.13786	0.015	-1.5223	-0.2723
																							fer	WT	2.84009*	0.32461	0.008	1.2695	4.4107
																								nai1	2.62464*	0.38672	0.004	1.1535	4.0958
ASA1_adults											IGMT5_adult													fer nai1	1.94279*	0.33525	0.022	0.4236	3.4619				CYP83B1_adult											CYP79B2_adult
Tukey HSD a											Tukey HSD a												nai1	WT	0.21545	0.23699	0.907	-0.8642	1.2951				Tukey HSD a											Tukey HSD a
Genotype	N	Subset for alpha = 0.05									Genotype	N	Subset for alpha = 0.05											fer	-2.62464*	0.38672	0.004	-4.0958	-1.1535				Genotype	N	Subset for alpha = 0.05									Genotype	N	Subset for alpha = 0.05
		1	2										1	2										fer nai1	-0.68185	0.25136	0.194	-1.7366	0.3729						1	2										1	2
WT	4	0.9229									WT	4	1.1102										fer nai1	WT	.89730*	0.13786	0.015	0.2723	1.5223				nai1	4	0.7871									nai1	4	0.9263
nai1	4	0.9615									nai1	4	1.9707											fer	-1.94279*	0.33525	0.022	-3.4619	-0.4236				WT	4	0.85									WT	4	1.1498
fer nai1	4		2.5758								fer	4		17.9555										nai1	0.68185	0.25136	0.194	-0.3729	1.7366				fer nai1	4	1.5721	1.5721								fer	4		10.2415
fer	4		3.0186								fer nai1	4		21.7114								* The mean difference is significant at the 0.05 level.											fer	4		2.1352								fer nai1	4		10.5514
Sig.		1	0.722								Sig.		0.982	0.41																			Sig.		0.07	0.246								Sig.		0.996	0.988
Means for groups in homogeneous subsets are displayed.											Means for groups in homogeneous subsets are displayed.																						Means for groups in homogeneous subsets are displayed.											Means for groups in homogeneous subsets are displayed.
a Uses Harmonic Mean Sample Size = 4.000.											a Uses Harmonic Mean Sample Size = 4.000.																						a Uses Harmonic Mean Sample Size = 4.000.											a Uses Harmonic Mean Sample Size = 4.000.
																						MYC2_adult
[truncated: 12 more columns]

## Sheet: Figure 6B
Supplemental Data, Wang et al., (2022). Integrated omics reveal novel functions of FERONIA. Plant Cell.
Supplemental Data Set S7. ANOVA results in this study.,
Figure 6B
ASA1											IGMT5											MYC2											CYP83B1											CYP79B2
Descriptives											Descriptives											Descriptives											Descriptives											Descriptives
ASA1_complement											IGMT5_complement											MYC2_complement											CYP83B1_complement											CYP79B2_complement
	N	Mean	Std. Deviation	Std. Error	95% Confidence Interval for Mean		Minimum	Maximum				N	Mean	Std. Deviation	Std. Error	95% Confidence Interval for Mean		Minimum	Maximum				N	Mean	Std. Deviation	Std. Error	95% Confidence Interval for Mean		Minimum	Maximum				N	Mean	Std. Deviation	Std. Error	95% Confidence Interval for Mean		Minimum	Maximum				N	Mean	Std. Deviation	Std. Error	95% Confidence Interval for Mean
					Lower Bound	Upper Bound										Lower Bound	Upper Bound										Lower Bound	Upper Bound										Lower Bound	Upper Bound										Lower Bound
WT	3	1.0872	0.12202	0.07045	0.7841	1.3904	1	1.23			WT	3	1.1661	0.14537	0.08393	0.8049	1.5272	1	1.27			WT	3	1.2192	0.19562	0.11294	0.7332	1.7052	1	1.38			WT	3	1.0389	0.08885	0.05129	0.8182	1.2596	0.98	1.14			WT	3	0.9307	0.06191	0.03574	0.7769
fer	3	5.9019	0.27864	0.16087	5.2097	6.594	5.74	6.22			fer	3	218.43	42.8363	24.7315	112.019	324.841	168.97	243.83			fer	3	6.2753	1.7145	0.98987	2.0163	10.5344	4.4	7.77			fer	3	3.2382	0.70752	0.40848	1.4806	4.9958	2.5	3.91			fer	3	6.4109	0.17749	0.10248	5.9699
fer pFER:FER-GFP	3	1.014	0.24832	0.14337	0.3972	1.6309	0.79	1.28			fer pFER:FER-GFP	3	1.0375	0.13745	0.07936	0.696	1.3789	0.88	1.13			fer pFER:FER-GFP	3	0.8735	0.11528	0.06656	0.5871	1.1598	0.79	1			fer pFER:FER-GFP	3	1.1247	0.35405	0.20441	0.2452	2.0042	0.85	1.52			fer pFER:FER-GFP	3	0.9213	0.12823	0.07404	0.6027
fer pFER:FERK565R-GFP#5	3	3.9012	0.38544	0.22253	2.9437	4.8587	3.46	4.15			fer pFER:FERK565R-GFP#5	3	208.438	16.4706	9.50933	167.523	249.354	191.7	224.63			fer pFER:FERK565R-GFP#5	3	7.6234	1.47486	0.85151	3.9597	11.2872	6.15	9.1			fer pFER:FERK565R-GFP#5	3	2.1796	0.58568	0.33814	0.7247	3.6345	1.5	2.55			fer pFER:FERK565R-GFP#5	3	7.8535	1.01383	0.58534	5.335
fer pFER:FERK565R-GFP#8	3	1.8585	0.36214	0.20908	0.9589	2.7581	1.44	2.09			fer pFER:FERK565R-GFP#8	3	68.4929	5.1004	2.94472	55.8228	81.163	62.61	71.59			fer pFER:FERK565R-GFP#8	3	3.3378	0.46119	0.26627	2.1922	4.4835	2.89	3.81			fer pFER:FERK565R-GFP#8	3	1.3114	0.1743	0.10063	0.8785	1.7444	1.13	1.48			fer pFER:FERK565R-GFP#8	3	2.8668	0.20376	0.11764	2.3607
Total	15	2.7526	1.9706	0.50881	1.6613	3.8438	0.79	6.22			Total	15	99.513	101.164	26.1204	43.4902	155.536	0.88	243.83			Total	15	3.8659	2.9185	0.75355	2.2496	5.4821	0.79	9.1			Total	15	1.7786	0.94367	0.24365	1.256	2.3012	0.85	3.91			Total	15	3.7966	2.97796	0.76891	2.1475
Tests of Homogeneity of Variances											Tests of Homogeneity of Variances											Tests of Homogeneity of Variances											Tests of Homogeneity of Variances											Tests of Homogeneity of Variances
		Levene Statistic	df1	df2	Sig.								Levene Statistic	df1	df2	Sig.								Levene Statistic	df1	df2	Sig.								Levene Statistic	df1	df2	Sig.								Levene Statistic	df1	df2	Sig.
ASA1_complement	Based on Mean	1.79	4	10	0.207						IGMT5_complement	Based on Mean	9.782	4	10	0.002						MYC2_complement	Based on Mean	2.969	4	10	0.074						CYP83B1_complement	Based on Mean	2.668	4	10	0.095						CYP79B2_complement	Based on Mean	8.469	4	10	0.003
	Based on Median	0.158	4	10	0.955							Based on Median	0.888	4	10	0.505							Based on Median	1.76	4	10	0.213							Based on Median	0.754	4	10	0.578							Based on Median	1.258	4	10	0.348
	Based on Median and with adjusted df	0.158	4	6.993	0.953							Based on Median and with adjusted df	0.888	4	2.263	0.581							Based on Median and with adjusted df	1.76	4	4.112	0.295							Based on Median and with adjusted df	0.754	4	4.98	0.596							Based on Median and with adjusted df	1.258	4	2.313	0.471
	Based on trimmed mean	1.492	4	10	0.276							Based on trimmed mean	8.193	4	10	0.003							Based on trimmed mean	2.89	4	10	0.079							Based on trimmed mean	2.484	4	10	0.111							Based on trimmed mean	7.411	4	10	0.005
ANOVA											ANOVA											ANOVA											ANOVA											ANOVA
ASA1_complement											IGMT5_complement											MYC2_complement											CYP83B1_complement											CYP79B2_complement
			Sum of Squares	df	Mean Square	F	Sig.							Sum of Squares	df	Mean Square	F	Sig.							Sum of Squares	df	Mean Square	F	Sig.							Sum of Squares	df	Mean Square	F	Sig.							Sum of Squares	df	Mean Square
Between Groups	(Combined)		53.498	4	13.375	154.121	0				Between Groups	(Combined)		139013	4	34753.3	81.493	0				Between Groups	(Combined)		108.489	4	27.122	25.211	0				Between Groups	(Combined)		10.453	4	2.613	12.972	0.001				Between Groups	(Combined)		121.913	4	30.478
	Linear Term	Contrast	0.063	1	0.063	0.726	0.414					Linear Term	Contrast	4662.2	1	4662.2	10.932	0.008					Linear Term	Contrast	9.359	1	9.359	8.7	0.015					Linear Term	Contrast	0.079	1	0.079	0.393	0.545					Linear Term	Contrast	8.474	1	8.474
		Deviation	53.435	3	17.812	205.253	0						Deviation	134351	3	44783.7	105.014	0						Deviation	99.13	3	33.043	30.715	0						Deviation	10.373	3	3.458	17.165	0						Deviation	113.439	3	37.813
Within Groups			0.868	10	0.087						Within Groups			4264.57	10	426.457						Within Groups			10.758	10	1.076						Within Groups			2.014	10	0.201						Within Groups			2.242	10	0.224
Total			54.366	14							Total			143278	14							Total			119.247	14							Total			12.467	14							Total			124.156	14
Multiple Comparisons											Multiple Comparisons											Multiple Comparisons											Multiple Comparisons											Multiple Comparisons
Dependent Variable: ASA1_complement											Dependent Variable: IGMT5_complement											Dependent Variable: MYC2_complement											Dependent Variable: CYP83B1_complement											Dependent Variable: CYP79B2_complement
Tukey HSD											Tukey HSD												(I) Genotype	(J) Genotype	Mean Difference (I-J)	Std. Error	Sig.	95% Confidence Interval					Tukey HSD											Tukey HSD
(I) Genotype	(J) Genotype	Mean Difference (I-J)	Std. Error	Sig.	95% Confidence Interval						(I) Genotype	(J) Genotype	Mean Difference (I-J)	Std. Error	Sig.	95% Confidence Interval												Lower Bound	Upper Bound				(I) Genotype	(J) Genotype	Mean Difference (I-J)	Std. Error	Sig.	95% Confidence Interval						(I) Genotype	(J) Genotype	Mean Difference (I-J)	Std. Error	Sig.	95% Confidence Interval
					Lower Bound	Upper Bound										Lower Bound	Upper Bound					Tukey HSD	WT	fer	-5.05612*	0.84687	0.001	-7.8433	-2.269									Lower Bound	Upper Bound										Lower Bound
WT	fer	-4.81462*	0.24053	0	-5.6062	-4.023					WT	fer	-217.26390*	16.8613	0	-272.756	-161.772							fer pFER:FER-GFP	0.34574	0.84687	0.993	-2.4414	3.1329				WT	fer	-2.19927*	0.36647	0.001	-3.4053	-0.9932					WT	fer	-5.48013*	0.38664	0	-6.7526
	fer pFER:FER-GFP	0.07322	0.24053	0.998	-0.7184	0.8648						fer pFER:FER-GFP	0.1286	16.8613	1	-55.3634	55.6206							fer pFER:FERK565R-GFP#5	-6.40423*	0.84687	0	-9.1914	-3.6171					fer pFER:FER-GFP	-0.08575	0.36647	0.999	-1.2918	1.1203						fer pFER:FER-GFP	0.00947	0.38664	1	-1.263
	fer pFER:FERK565R-GFP#5	-2.81396*	0.24053	0	-3.6055	-2.0224						fer pFER:FERK565R-GFP#5	-207.27235*	16.8613	0	-262.764	-151.78							fer pFER:FERK565R-GFP#8	-2.11862	0.84687	0.166	-4.9058	0.6685					fer pFER:FERK565R-GFP#5	-1.14066	0.36647	0.066	-2.3467	0.0654						fer pFER:FERK565R-GFP#5	-6.92274*	0.38664	0	-8.1952
	fer pFER:FERK565R-GFP#8	-0.77122	0.24053	0.057	-1.5628	0.0204						fer pFER:FERK565R-GFP#8	-67.32685*	16.8613	0.017	-122.819	-11.8348						fer	WT	5.05612*	0.84687	0.001	2.269	7.8433					fer pFER:FERK565R-GFP#8	-0.27248	0.36647	0.941	-1.4786	0.9336						fer pFER:FERK565R-GFP#8	-1.93608*	0.38664	0.004	-3.2085
fer	WT	4.81462*	0.24053	0	4.023	5.6062					fer	WT	217.26390*	16.8613	0	161.772	272.756							fer pFER:FER-GFP	5.40186*	0.84687	0.001	2.6147	8.189				fer	WT	2.19927*	0.36647	0.001	0.9932	3.4053					fer	WT	5.48013*	0.38664	0	4.2077
	fer pFER:FER-GFP	4.88784*	0.24053	0	4.0962	5.6794						fer pFER:FER-GFP	217.39249*	16.8613	0	161.9	272.885							fer pFER:FERK565R-GFP#5	-1.34811	0.84687	0.533	-4.1352	1.439					fer pFER:FER-GFP	2.11352*	0.36647	0.001	0.9074	3.3196						fer pFER:FER-GFP	5.48959*	0.38664	0	4.2171
	fer pFER:FERK565R-GFP#5	2.00067*	0.24053	0	1.2091	2.7923						fer pFER:FERK565R-GFP#5	9.99154	16.8613	0.973	-45.5005	65.4836							fer pFER:FERK565R-GFP#8	2.93750*	0.84687	0.038	0.1504	5.7246					fer pFER:FERK565R-GFP#5	1.0586	0.36647	0.093	-0.1475	2.2647						fer pFER:FERK565R-GFP#5	-1.44261*	0.38664	0.025	-2.7151
	fer pFER:FERK565R-GFP#8	4.04341*	0.24053	0	3.2518	4.835						fer pFER:FERK565R-GFP#8	149.93705*	16.8613	0	94.445	205.429						fer pFER:FER-GFP	WT	-0.34574	0.84687	0.993	-3.1329	2.4414					fer pFER:FERK565R-GFP#8	1.92678*	0.36647	0.003	0.7207	3.1329						fer pFER:FERK565R-GFP#8	3.54405*	0.38664	0	2.2716
fer pFER:FER-GFP	WT	-0.07322	0.24053	0.998	-0.8648	0.7184					fer pFER:FER-GFP	WT	-0.1286	16.8613	1	-55.6206	55.3634							fer	-5.40186*	0.84687	0.001	-8.189	-2.6147				fer pFER:FER-GFP	WT	0.08575	0.36647	0.999	-1.1203	1.2918					fer pFER:FER-GFP	WT	-0.00947	0.38664	1	-1.2819
	fer	-4.88784*	0.24053	0	-5.6794	-4.0962						fer	-217.39249*	16.8613	0	-272.885	-161.9							fer pFER:FERK565R-GFP#5	-6.74997*	0.84687	0	-9.5371	-3.9628					fer	-2.11352*	0.36647	0.001	-3.3196	-0.9074						fer	-5.48959*	0.38664	0	-6.762
	fer pFER:FERK565R-GFP#5	-2.88717*	0.24053	0	-3.6788	-2.0956						fer pFER:FERK565R-GFP#5	-207.40095*	16.8613	0	-262.893	-151.909							fer pFER:FERK565R-GFP#8	-2.46437	0.84687	0.09	-5.2515	0.3228					fer pFER:FERK565R-GFP#5	-1.05491	0.36647	0.094	-2.261	0.1512						fer pFER:FERK565R-GFP#5	-6.93220*	0.38664	0	-8.2047
	fer pFER:FERK565R-GFP#8	-.84443*	0.24053	0.036	-1.636	-0.0528						fer pFER:FERK565R-GFP#8	-67.45545*	16.8613	0.017	-122.948	-11.9634						fer pFER:FERK565R-GFP#5	WT	6.40423*	0.84687	0	3.6171	9.1914					fer pFER:FERK565R-GFP#8	-0.18673	0.36647	0.984	-1.3928	1.0193						fer pFER:FERK565R-GFP#8	-1.94555*	0.38664	0.004	-3.218
fer pFER:FERK565R-GFP#5	WT	2.81396*	0.24053	0	2.0224	3.6055					fer pFER:FERK565R-GFP#5	WT	207.27235*	16.8613	0	151.78	262.764							fer	1.34811	0.84687	0.533	-1.439	4.1352				fer pFER:FERK565R-GFP#5	WT	1.14066	0.36647	0.066	-0.0654	2.3467					fer pFER:FERK565R-GFP#5	WT	6.92274*	0.38664	0	5.6503
	fer	-2.00067*	0.24053	0	-2.7923	-1.2091						fer	-9.99154	16.8613	0.973	-65.4836	45.5005							fer pFER:FER-GFP	6.74997*	0.84687	0	3.9628	9.5371					fer	-1.0586	0.36647	0.093	-2.2647	0.1475						fer	1.44261*	0.38664	0.025	0.1702
	fer pFER:FER-GFP	2.88717*	0.24053	0	2.0956	3.6788						fer pFER:FER-GFP	207.40095*	16.8613	0	151.909	262.893							fer pFER:FERK565R-GFP#8	4.28560*	0.84687	0.003	1.4985	7.0727					fer pFER:FER-GFP	1.05491	0.36647	0.094	-0.1512	2.261						fer pFER:FER-GFP	6.93220*	0.38664	0	5.6598
	fer pFER:FERK565R-GFP#8	2.04274*	0.24053	0	1.2511	2.8343						fer pFER:FERK565R-GFP#8	139.94550*	16.8613	0	84.4535	195.438						fer pFER:FERK565R-GFP#8	WT	2.11862	0.84687	0.166	-0.6685	4.9058					fer pFER:FERK565R-GFP#8	0.86818	0.36647	0.201	-0.3379	2.0743						fer pFER:FERK565R-GFP#8	4.98666*	0.38664	0	3.7142
fer pFER:FERK565R-GFP#8	WT	0.77122	0.24053	0.057	-0.0204	1.5628					fer pFER:FERK565R-GFP#8	WT	67.32685*	16.8613	0.017	11.8348	122.819							fer	-2.93750*	0.84687	0.038	-5.7246	-0.1504				fer pFER:FERK565R-GFP#8	WT	0.27248	0.36647	0.941	-0.9336	1.4786					fer pFER:FERK565R-GFP#8	WT	1.93608*	0.38664	0.004	0.6636
	fer	-4.04341*	0.24053	0	-4.835	-3.2518						fer	-149.93705*	16.8613	0	-205.429	-94.445							fer pFER:FER-GFP	2.46437	0.84687	0.09	-0.3228	5.2515					fer	-1.92678*	0.36647	0.003	-3.1329	-0.7207						fer	-3.54405*	0.38664	0	-4.8165
	fer pFER:FER-GFP	.84443*	0.24053	0.036	0.0528	1.636						fer pFER:FER-GFP	67.45545*	16.8613	0.017	11.9634	122.948							fer pFER:FERK565R-GFP#5	-4.28560*	0.84687	0.003	-7.0727	-1.4985					fer pFER:FER-GFP	0.18673	0.36647	0.984	-1.0193	1.3928						fer pFER:FER-GFP	1.94555*	0.38664	0.004	0.6731
	fer pFER:FERK565R-GFP#5	-2.04274*	0.24053	0	-2.8343	-1.2511						fer pFER:FERK565R-GFP#5	-139.94550*	16.8613	0	-195.438	-84.4535					Dunnett T3	WT	fer	-5.05612	0.99629	0.13	-13.3432	3.231					fer pFER:FERK565R-GFP#5	-0.86818	0.36647	0.201	-2.0743	0.3379						fer pFER:FERK565R-GFP#5	-4.98666*	0.38664	0	-6.2591
* The mean difference is significant at the 0.05 level.											* The mean difference is significant at the 0.05 level.													fer pFER:FER-GFP	0.34574	0.1311	0.32	-0.3747	1.0662				* The mean difference is significant at the 0.05 level.											* The mean difference is significant at the 0.05 level.
																								fer pFER:FERK565R-GFP#5	-6.40423	0.85897	0.061	-13.4765	0.668
																								fer pFER:FERK565R-GFP#8	-2.11862*	0.28923	0.035	-3.9503	-0.2869
																							fer	WT	5.05612	0.99629	0.13	-3.231	13.3432
ASA1_complement											IGMT5_complement													fer pFER:FER-GFP	5.40186	0.9921	0.117	-3.0129	13.8166				CYP83B1_complement											CYP79B2_complement
Tukey HSD a											Tukey HSD a													fer pFER:FERK565R-GFP#5	-1.34811	1.30572	0.936	-7.7163	5.0201				Tukey HSD a											Tukey HSD a
Genotype	N	Subset for alpha = 0.05									Genotype	N	Subset for alpha = 0.05											fer pFER:FERK565R-GFP#8	2.9375	1.02505	0.328	-4.6358	10.5108				Genotype	N	Subset for alpha = 0.05									Genotype	N	Subset for alpha = 0.05
		1	2	3	4								1	2	3								fer pFER:FER-GFP	WT	-0.34574	0.1311	0.32	-1.0662	0.3747						1	2										1	2	3	4
fer pFER:FER-GFP	3	1.014									fer pFER:FER-GFP	3	1.0375											fer	-5.40186	0.9921	0.117	-13.8166	3.0129				WT	3	1.0389									fer pFER:FER-GFP	3	0.9213
WT	3	1.0872	1.0872								WT	3	1.1661											fer pFER:FERK565R-GFP#5	-6.74997	0.85411	0.057	-13.9676	0.4676				fer pFER:FER-GFP	3	1.1247									WT	3	0.9307
fer pFER:FERK565R-GFP#8	3		1.8585								fer pFER:FERK565R-GFP#8	3		68.4929										fer pFER:FERK565R-GFP#8	-2.46437*	0.27446	0.034	-4.5285	-0.4002				fer pFER:FERK565R-GFP#8	3	1.3114									fer pFER:FERK565R-GFP#8	3		2.8668
fer pFER:FERK565R-GFP#5	3			3.9012							fer pFER:FERK565R-GFP#5	3			208.438								fer pFER:FERK565R-GFP#5	WT	6.40423	0.85897	0.061	-0.668	13.4765				fer pFER:FERK565R-GFP#5	3	2.1796	2.1796								fer	3			6.4109
fer	3				5.9019						fer	3			218.43									fer	1.34811	1.30572	0.936	-5.0201	7.7163				fer	3		3.2382								fer pFER:FERK565R-GFP#5	3				7.8535
Sig.		0.998	0.057	1	1						Sig.		1	1	0.973									fer pFER:FER-GFP	6.74997	0.85411	0.057	-0.4676	13.9676				Sig.		0.066	0.093								Sig.		1	1	1	1
Means for groups in homogeneous subsets are displayed.											Means for groups in homogeneous subsets are displayed.													fer pFER:FERK565R-GFP#8	4.2856	0.89217	0.117	-2.031	10.6022				Means for groups in homogeneous subsets are displayed.											Means for groups in homogeneous subsets are displayed.
a Uses Harmonic Mean Sample Size = 3.000.											a Uses Harmonic Mean Sample Size = 3.000.												fer pFER:FERK565R-GFP#8	WT	2.11862*	0.28923	0.035	0.2869	3.9503				a Uses Harmonic Mean Sample Size = 3.000.											a Uses Harmonic Mean Sample Size = 3.000.
																								fer	-2.9375	1.02505	0.328	-10.5108	4.6358
																								fer pFER:FER-GFP	2.46437*	0.27446	0.034	0.4002	4.5285
																								fer pFER:FERK565R-GFP#5	-4.2856	0.89217	0.117	-10.6022	2.031
[truncated: 12 more columns]

## Sheet: Figure 7C, 7E
Supplemental Data, Wang et al., (2022). Integrated omics reveal novel functions of FERONIA. Plant Cell.
Supplemental Data Set S7. ANOVA results in this study.,
Figure 7C Cotyledon greening rates of WT, fer, abi5-7 and fer abi5-7, on control or 1µM ABA-containing ½ MS plates.													Figure 7E Cotyledon greening rates of WT, fer, fer pFER:FER-GFP or fer pFER:FERK565R-GFP complemented lines on control or 1µM ABA-containing ½ MS plates.
Descriptives													Descriptives
cotyledon_greening													cotyledon_greening
	N	Mean	Std. Deviation	Std. Error	95% Confidence Interval for Mean		Minimum	Maximum						N	Mean	Std. Deviation	Std. Error	95% Confidence Interval for Mean		Minimum	Maximum
					Lower Bound	Upper Bound												Lower Bound	Upper Bound
WT_CK	3	100	0	0	100	100	100	100					WT_CK	4	98.7805	2.43902	1.21951	94.8995	102.662	95.12	100
fer_CK	3	100	0	0	100	100	100	100					fer_CK	4	96.4646	2.64047	1.32023	92.2631	100.666	94.44	100
abi5_CK	3	100	0	0	100	100	100	100					fer pFER:FER-GFP_CK	4	100	0	0	100	100	100	100
fer abi5_CK	3	100	0	0	100	100	100	100					fer pFER:FERK565R-GFP#5_CK	4	100	0	0	100	100	100	100
WT_ABA	3	71.592	4.67084	2.69671	59.989	83.195	67.35	76.6					fer pFER:FERK565R-GFP#6_CK	4	99.3243	1.35135	0.67568	97.174	101.475	97.3	100
fer_ABA	3	4.292	0.77669	0.44842	2.3626	6.2214	3.7	5.17					fer pFER:FERK565R-GFP#8_CK	4	99.3243	1.35135	0.67568	97.174	101.475	97.3	100
abi5_ABA	3	100	0	0	100	100	100	100					WT_ABA	4	72.8618	8.94632	4.47316	58.6263	87.0974	62.5	81.58
fer abi5_ABA	2	86.4024	1.98335	1.40244	68.5828	104.222	85	87.8					fer_ABA	4	0	0	0	0	0	0	0
Total	23	82.6286	32.5988	6.79732	68.5318	96.7253	3.7	100					fer pFER:FER-GFP_ABA	4	64.8405	9.52847	4.76424	49.6786	80.0024	56.76	77.14
													fer pFER:FERK565R-GFP#5_ABA	4	27.2314	7.89877	3.94938	14.6627	39.8001	22.5	39.02
													fer pFER:FERK565R-GFP#6_ABA	4	52.072	8.87972	4.43986	37.9424	66.2016	40	60.53
													fer pFER:FERK565R-GFP#8_ABA	4	41.4474	3.94737	1.97368	35.1662	47.7285	36.84	44.74
Tests of Homogeneity of Variances													Total	48	71.0289	33.5104	4.83681	61.2985	80.7593	0	100
		Levene Statistic	df1	df2	Sig.
cotyledon_greening	Based on Mean	5.986	7	15	0.002
	Based on Median	3.072	7	15	0.032
	Based on Median and with adjusted df	3.072	7	2.176	0.251								Tests of Homogeneity of Variances
	Based on trimmed mean	5.77	7	15	0.002										Levene Statistic	df1	df2	Sig.
													cotyledon_greening	Based on Mean	6.231	11	36	0
														Based on Median	3.332	11	36	0.003
														Based on Median and with adjusted df	3.332	11	11.118	0.028
ANOVA														Based on trimmed mean	5.85	11	36	0
cotyledon_greening
			Sum of Squares	df	Mean Square	F	Sig.
Between Groups	(Combined)		23330.2	7	3332.89	1025.01	0
	Linear Term	Unweighted	2628.88	1	2628.88	808.493	0						ANOVA
		Weighted	3497.64	1	3497.64	1075.67	0						cotyledon_greening
		Deviation	19832.6	6	3305.43	1016.56	0									Sum of Squares	df	Mean Square	F	Sig.
Within Groups			48.774	15	3.252								Between Groups	(Combined)		51745.8	11	4704.16	163.992	0
Total			23379	22										Linear Term	Contrast	29096.7	1	29096.7	1014.34	0
															Deviation	22649.1	10	2264.91	78.957	0
													Within Groups			1032.67	36	28.685
													Total			52778.5	47
Multiple Comparisons
Dependent Variable: cotyledon_greening
Tukey HSD
(I) Genotype	(J) Genotype	Mean Difference (I-J)	Std. Error	Sig.	95% Confidence Interval								Multiple Comparisons
					Lower Bound	Upper Bound							Dependent Variable: cotyledon_greening
WT_CK	fer_CK	0	1.47232	1	-5.1429	5.1429							Tukey HSD
	abi5_CK	0	1.47232	1	-5.1429	5.1429							(I) Genotype	(J) Genotype	Mean Difference (I-J)	Std. Error	Sig.	95% Confidence Interval
	fer abi5_CK	0	1.47232	1	-5.1429	5.1429												Lower Bound	Upper Bound
	WT_ABA	28.40799*	1.47232	0	23.2651	33.5508							WT_CK	fer_CK	2.31584	3.78717	1	-10.9026	15.5343
	fer_ABA	95.70796*	1.47232	0	90.5651	100.851								fer pFER:FER-GFP_CK	-1.21951	3.78717	1	-14.4379	11.9989
	abi5_ABA	0	1.47232	1	-5.1429	5.1429								fer pFER:FERK565R-GFP#5_CK	-1.21951	3.78717	1	-14.4379	11.9989
	fer abi5_ABA	13.59756*	1.6461	0	7.8477	19.3474								fer pFER:FERK565R-GFP#6_CK	-0.54384	3.78717	1	-13.7623	12.6746
fer_CK	WT_CK	0	1.47232	1	-5.1429	5.1429								fer pFER:FERK565R-GFP#8_CK	-0.54384	3.78717	1	-13.7623	12.6746
	abi5_CK	0	1.47232	1	-5.1429	5.1429								WT_ABA	25.91865*	3.78717	0	12.7002	39.1371
	fer abi5_CK	0	1.47232	1	-5.1429	5.1429								fer_ABA	98.78049*	3.78717	0	85.5621	111.999
	WT_ABA	28.40799*	1.47232	0	23.2651	33.5508								fer pFER:FER-GFP_ABA	33.94001*	3.78717	0	20.7216	47.1584
	fer_ABA	95.70796*	1.47232	0	90.5651	100.851								fer pFER:FERK565R-GFP#5_ABA	71.54908*	3.78717	0	58.3306	84.7675
	abi5_ABA	0	1.47232	1	-5.1429	5.1429								fer pFER:FERK565R-GFP#6_ABA	46.70851*	3.78717	0	33.4901	59.9269
	fer abi5_ABA	13.59756*	1.6461	0	7.8477	19.3474								fer pFER:FERK565R-GFP#8_ABA	57.33312*	3.78717	0	44.1147	70.5516
abi5_CK	WT_CK	0	1.47232	1	-5.1429	5.1429							fer_CK	WT_CK	-2.31584	3.78717	1	-15.5343	10.9026
	fer_CK	0	1.47232	1	-5.1429	5.1429								fer pFER:FER-GFP_CK	-3.53535	3.78717	0.998	-16.7538	9.6831
	fer abi5_CK	0	1.47232	1	-5.1429	5.1429								fer pFER:FERK565R-GFP#5_CK	-3.53535	3.78717	0.998	-16.7538	9.6831
	WT_ABA	28.40799*	1.47232	0	23.2651	33.5508								fer pFER:FERK565R-GFP#6_CK	-2.85968	3.78717	1	-16.0781	10.3588
	fer_ABA	95.70796*	1.47232	0	90.5651	100.851								fer pFER:FERK565R-GFP#8_CK	-2.85968	3.78717	1	-16.0781	10.3588
	abi5_ABA	0	1.47232	1	-5.1429	5.1429								WT_ABA	23.60280*	3.78717	0	10.3844	36.8212
	fer abi5_ABA	13.59756*	1.6461	0	7.8477	19.3474								fer_ABA	96.46465*	3.78717	0	83.2462	109.683
fer abi5_CK	WT_CK	0	1.47232	1	-5.1429	5.1429								fer pFER:FER-GFP_ABA	31.62417*	3.78717	0	18.4057	44.8426
	fer_CK	0	1.47232	1	-5.1429	5.1429								fer pFER:FERK565R-GFP#5_ABA	69.23324*	3.78717	0	56.0148	82.4517
	abi5_CK	0	1.47232	1	-5.1429	5.1429								fer pFER:FERK565R-GFP#6_ABA	44.39267*	3.78717	0	31.1742	57.6111
	WT_ABA	28.40799*	1.47232	0	23.2651	33.5508								fer pFER:FERK565R-GFP#8_ABA	55.01728*	3.78717	0	41.7988	68.2357
	fer_ABA	95.70796*	1.47232	0	90.5651	100.851							fer pFER:FER-GFP_CK	WT_CK	1.21951	3.78717	1	-11.9989	14.4379
	abi5_ABA	0	1.47232	1	-5.1429	5.1429								fer_CK	3.53535	3.78717	0.998	-9.6831	16.7538
	fer abi5_ABA	13.59756*	1.6461	0	7.8477	19.3474								fer pFER:FERK565R-GFP#5_CK	0	3.78717	1	-13.2184	13.2184
WT_ABA	WT_CK	-28.40799*	1.47232	0	-33.5508	-23.2651								fer pFER:FERK565R-GFP#6_CK	0.67568	3.78717	1	-12.5428	13.8941
	fer_CK	-28.40799*	1.47232	0	-33.5508	-23.2651								fer pFER:FERK565R-GFP#8_CK	0.67568	3.78717	1	-12.5428	13.8941
	abi5_CK	-28.40799*	1.47232	0	-33.5508	-23.2651								WT_ABA	27.13816*	3.78717	0	13.9197	40.3566
	fer abi5_CK	-28.40799*	1.47232	0	-33.5508	-23.2651								fer_ABA	100.00000*	3.78717	0	86.7816	113.218
	fer_ABA	67.29997*	1.47232	0	62.1571	72.4428								fer pFER:FER-GFP_ABA	35.15952*	3.78717	0	21.9411	48.378
	abi5_ABA	-28.40799*	1.47232	0	-33.5508	-23.2651								fer pFER:FERK565R-GFP#5_ABA	72.76859*	3.78717	0	59.5502	85.987
	fer abi5_ABA	-14.81043*	1.6461	0	-20.5603	-9.0606								fer pFER:FERK565R-GFP#6_ABA	47.92802*	3.78717	0	34.7096	61.1465
fer_ABA	WT_CK	-95.70796*	1.47232	0	-100.851	-90.5651								fer pFER:FERK565R-GFP#8_ABA	58.55263*	3.78717	0	45.3342	71.7711
	fer_CK	-95.70796*	1.47232	0	-100.851	-90.5651							fer pFER:FERK565R-GFP#5_CK	WT_CK	1.21951	3.78717	1	-11.9989	14.4379
	abi5_CK	-95.70796*	1.47232	0	-100.851	-90.5651								fer_CK	3.53535	3.78717	0.998	-9.6831	16.7538
	fer abi5_CK	-95.70796*	1.47232	0	-100.851	-90.5651								fer pFER:FER-GFP_CK	0	3.78717	1	-13.2184	13.2184
	WT_ABA	-67.29997*	1.47232	0	-72.4428	-62.1571								fer pFER:FERK565R-GFP#6_CK	0.67568	3.78717	1	-12.5428	13.8941
	abi5_ABA	-95.70796*	1.47232	0	-100.851	-90.5651								fer pFER:FERK565R-GFP#8_CK	0.67568	3.78717	1	-12.5428	13.8941
	fer abi5_ABA	-82.11040*	1.6461	0	-87.8603	-76.3605								WT_ABA	27.13816*	3.78717	0	13.9197	40.3566
abi5_ABA	WT_CK	0	1.47232	1	-5.1429	5.1429								fer_ABA	100.00000*	3.78717	0	86.7816	113.218
	fer_CK	0	1.47232	1	-5.1429	5.1429								fer pFER:FER-GFP_ABA	35.15952*	3.78717	0	21.9411	48.378
	abi5_CK	0	1.47232	1	-5.1429	5.1429								fer pFER:FERK565R-GFP#5_ABA	72.76859*	3.78717	0	59.5502	85.987
	fer abi5_CK	0	1.47232	1	-5.1429	5.1429								fer pFER:FERK565R-GFP#6_ABA	47.92802*	3.78717	0	34.7096	61.1465
	WT_ABA	28.40799*	1.47232	0	23.2651	33.5508								fer pFER:FERK565R-GFP#8_ABA	58.55263*	3.78717	0	45.3342	71.7711
	fer_ABA	95.70796*	1.47232	0	90.5651	100.851							fer pFER:FERK565R-GFP#6_CK	WT_CK	0.54384	3.78717	1	-12.6746	13.7623
	fer abi5_ABA	13.59756*	1.6461	0	7.8477	19.3474								fer_CK	2.85968	3.78717	1	-10.3588	16.0781
fer abi5_ABA	WT_CK	-13.59756*	1.6461	0	-19.3474	-7.8477								fer pFER:FER-GFP_CK	-0.67568	3.78717	1	-13.8941	12.5428
	fer_CK	-13.59756*	1.6461	0	-19.3474	-7.8477								fer pFER:FERK565R-GFP#5_CK	-0.67568	3.78717	1	-13.8941	12.5428
	abi5_CK	-13.59756*	1.6461	0	-19.3474	-7.8477								fer pFER:FERK565R-GFP#8_CK	0	3.78717	1	-13.2184	13.2184
	fer abi5_CK	-13.59756*	1.6461	0	-19.3474	-7.8477								WT_ABA	26.46248*	3.78717	0	13.244	39.6809
	WT_ABA	14.81043*	1.6461	0	9.0606	20.5603								fer_ABA	99.32432*	3.78717	0	86.1059	112.543
	fer_ABA	82.11040*	1.6461	0	76.3605	87.8603								fer pFER:FER-GFP_ABA	34.48384*	3.78717	0	21.2654	47.7023
	abi5_ABA	-13.59756*	1.6461	0	-19.3474	-7.8477								fer pFER:FERK565R-GFP#5_ABA	72.09291*	3.78717	0	58.8745	85.3113
* The mean difference is significant at the 0.05 level.														fer pFER:FERK565R-GFP#6_ABA	47.25234*	3.78717	0	34.0339	60.4708
														fer pFER:FERK565R-GFP#8_ABA	57.87696*	3.78717	0	44.6585	71.0954
													fer pFER:FERK565R-GFP#8_CK	WT_CK	0.54384	3.78717	1	-12.6746	13.7623
														fer_CK	2.85968	3.78717	1	-10.3588	16.0781
cotyledon_greening														fer pFER:FER-GFP_CK	-0.67568	3.78717	1	-13.8941	12.5428
Tukey HSD a,b														fer pFER:FERK565R-GFP#5_CK	-0.67568	3.78717	1	-13.8941	12.5428
Genotype	N	Subset for alpha = 0.05												fer pFER:FERK565R-GFP#6_CK	0	3.78717	1	-13.2184	13.2184
		1	2	3	4									WT_ABA	26.46248*	3.78717	0	13.244	39.6809
fer_ABA	3	4.292												fer_ABA	99.32432*	3.78717	0	86.1059	112.543
WT_ABA	3		71.592											fer pFER:FER-GFP_ABA	34.48384*	3.78717	0	21.2654	47.7023
fer abi5_ABA	2			86.4024										fer pFER:FERK565R-GFP#5_ABA	72.09291*	3.78717	0	58.8745	85.3113
WT_CK	3				100									fer pFER:FERK565R-GFP#6_ABA	47.25234*	3.78717	0	34.0339	60.4708
fer_CK	3				100									fer pFER:FERK565R-GFP#8_ABA	57.87696*	3.78717	0	44.6585	71.0954
abi5_CK	3				100								WT_ABA	WT_CK	-25.91865*	3.78717	0	-39.1371	-12.7002
fer abi5_CK	3				100									fer_CK	-23.60280*	3.78717	0	-36.8212	-10.3844
abi5_ABA	3				100									fer pFER:FER-GFP_CK	-27.13816*	3.78717	0	-40.3566	-13.9197
Sig.		1	1	1	1									fer pFER:FERK565R-GFP#5_CK	-27.13816*	3.78717	0	-40.3566	-13.9197
Means for groups in homogeneous subsets are displayed.														fer pFER:FERK565R-GFP#6_CK	-26.46248*	3.78717	0	-39.6809	-13.244
a Uses Harmonic Mean Sample Size = 2.824.														fer pFER:FERK565R-GFP#8_CK	-26.46248*	3.78717	0	-39.6809	-13.244
b The group sizes are unequal. The harmonic mean of the group sizes is used. Type I error levels are not guaranteed.														fer_ABA	72.86184*	3.78717	0	59.6434	86.0803
														fer pFER:FER-GFP_ABA	8.02136	3.78717	0.614	-5.1971	21.2398
														fer pFER:FERK565R-GFP#5_ABA	45.63043*	3.78717	0	32.412	58.8489
														fer pFER:FERK565R-GFP#6_ABA	20.78986*	3.78717	0	7.5714	34.0083
														fer pFER:FERK565R-GFP#8_ABA	31.41447*	3.78717	0	18.196	44.6329
													fer_ABA	WT_CK	-98.78049*	3.78717	0	-111.999	-85.5621
														fer_CK	-96.46465*	3.78717	0	-109.683	-83.2462
														fer pFER:FER-GFP_CK	-100.00000*	3.78717	0	-113.218	-86.7816
														fer pFER:FERK565R-GFP#5_CK	-100.00000*	3.78717	0	-113.218	-86.7816
														fer pFER:FERK565R-GFP#6_CK	-99.32432*	3.78717	0	-112.543	-86.1059
														fer pFER:FERK565R-GFP#8_CK	-99.32432*	3.78717	0	-112.543	-86.1059
														WT_ABA	-72.86184*	3.78717	0	-86.0803	-59.6434
														fer pFER:FER-GFP_ABA	-64.84048*	3.78717	0	-78.0589	-51.622
														fer pFER:FERK565R-GFP#5_ABA	-27.23141*	3.78717	0	-40.4498	-14.013
														fer pFER:FERK565R-GFP#6_ABA	-52.07198*	3.78717	0	-65.2904	-38.8535
														fer pFER:FERK565R-GFP#8_ABA	-41.44737*	3.78717	0	-54.6658	-28.2289
													fer pFER:FER-GFP_ABA	WT_CK	-33.94001*	3.78717	0	-47.1584	-20.7216
														fer_CK	-31.62417*	3.78717	0	-44.8426	-18.4057
														fer pFER:FER-GFP_CK	-35.15952*	3.78717	0	-48.378	-21.9411
														fer pFER:FERK565R-GFP#5_CK	-35.15952*	3.78717	0	-48.378	-21.9411
														fer pFER:FERK565R-GFP#6_CK	-34.48384*	3.78717	0	-47.7023	-21.2654
														fer pFER:FERK565R-GFP#8_CK	-34.48384*	3.78717	0	-47.7023	-21.2654
														WT_ABA	-8.02136	3.78717	0.614	-21.2398	5.1971
														fer_ABA	64.84048*	3.78717	0	51.622	78.0589
														fer pFER:FERK565R-GFP#5_ABA	37.60907*	3.78717	0	24.3906	50.8275
														fer pFER:FERK565R-GFP#6_ABA	12.7685	3.78717	0.066	-0.4499	25.9869
														fer pFER:FERK565R-GFP#8_ABA	23.39311*	3.78717	0	10.1747	36.6115
													fer pFER:FERK565R-GFP#5_ABA	WT_CK	-71.54908*	3.78717	0	-84.7675	-58.3306
														fer_CK	-69.23324*	3.78717	0	-82.4517	-56.0148
														fer pFER:FER-GFP_CK	-72.76859*	3.78717	0	-85.987	-59.5502
														fer pFER:FERK565R-GFP#5_CK	-72.76859*	3.78717	0	-85.987	-59.5502
														fer pFER:FERK565R-GFP#6_CK	-72.09291*	3.78717	0	-85.3113	-58.8745
														fer pFER:FERK565R-GFP#8_CK	-72.09291*	3.78717	0	-85.3113	-58.8745
														WT_ABA	-45.63043*	3.78717	0	-58.8489	-32.412
														fer_ABA	27.23141*	3.78717	0	14.013	40.4498
														fer pFER:FER-GFP_ABA	-37.60907*	3.78717	0	-50.8275	-24.3906
														fer pFER:FERK565R-GFP#6_ABA	-24.84057*	3.78717	0	-38.059	-11.6221
														fer pFER:FERK565R-GFP#8_ABA	-14.21596*	3.78717	0.026	-27.4344	-0.9975
													fer pFER:FERK565R-GFP#6_ABA	WT_CK	-46.70851*	3.78717	0	-59.9269	-33.4901
														fer_CK	-44.39267*	3.78717	0	-57.6111	-31.1742
														fer pFER:FER-GFP_CK	-47.92802*	3.78717	0	-61.1465	-34.7096
														fer pFER:FERK565R-GFP#5_CK	-47.92802*	3.78717	0	-61.1465	-34.7096
														fer pFER:FERK565R-GFP#6_CK	-47.25234*	3.78717	0	-60.4708	-34.0339
														fer pFER:FERK565R-GFP#8_CK	-47.25234*	3.78717	0	-60.4708	-34.0339
														WT_ABA	-20.78986*	3.78717	0	-34.0083	-7.5714
														fer_ABA	52.07198*	3.78717	0	38.8535	65.2904
														fer pFER:FER-GFP_ABA	-12.7685	3.78717	0.066	-25.9869	0.4499
														fer pFER:FERK565R-GFP#5_ABA	24.84057*	3.78717	0	11.6221	38.059
														fer pFER:FERK565R-GFP#8_ABA	10.6246	3.78717	0.22	-2.5938	23.843
													fer pFER:FERK565R-GFP#8_ABA	WT_CK	-57.33312*	3.78717	0	-70.5516	-44.1147
														fer_CK	-55.01728*	3.78717	0	-68.2357	-41.7988
														fer pFER:FER-GFP_CK	-58.55263*	3.78717	0	-71.7711	-45.3342
														fer pFER:FERK565R-GFP#5_CK	-58.55263*	3.78717	0	-71.7711	-45.3342
														fer pFER:FERK565R-GFP#6_CK	-57.87696*	3.78717	0	-71.0954	-44.6585
														fer pFER:FERK565R-GFP#8_CK	-57.87696*	3.78717	0	-71.0954	-44.6585
														WT_ABA	-31.41447*	3.78717	0	-44.6329	-18.196
														fer_ABA	41.44737*	3.78717	0	28.2289	54.6658
														fer pFER:FER-GFP_ABA	-23.39311*	3.78717	0	-36.6115	-10.1747
														fer pFER:FERK565R-GFP#5_ABA	14.21596*	3.78717	0.026	0.9975	27.4344
														fer pFER:FERK565R-GFP#6_ABA	-10.6246	3.78717	0.22	-23.843	2.5938
													* The mean difference is significant at the 0.05 level.
													cotyledon_greening
													Tukey HSD a
													Genotype	N	Subset for alpha = 0.05
															1	2	3	4	5	6
													fer_ABA	4	0
													fer pFER:FERK565R-GFP#5_ABA	4		27.2314
													fer pFER:FERK565R-GFP#8_ABA	4			41.4474
													fer pFER:FERK565R-GFP#6_ABA	4			52.072	52.072
													fer pFER:FER-GFP_ABA	4				64.8405	64.8405
													WT_ABA	4					72.8618
													fer_CK	4						96.4646
													WT_CK	4						98.7805
													fer pFER:FERK565R-GFP#6_CK	4						99.3243
													fer pFER:FERK565R-GFP#8_CK	4						99.3243
													fer pFER:FER-GFP_CK	4						100
													fer pFER:FERK565R-GFP#5_CK	4						100
													Sig.		1	1	0.22	0.066	0.614	0.998
													Means for groups in homogeneous subsets are displayed.
													a Uses Harmonic Mean Sample Size = 4.000.

## Sheet: Figure S10B
Supplemental Data, Wang et al., (2022). Integrated omics reveal novel functions of FERONIA. Plant Cell.
Supplemental Data Set S7. ANOVA results in this study.,
Supplemental Figure S10B ER bodies of 5-day-old cotyledons, hypocotyls and roots were quantified from confocal images of the four genotypes overexpressing the ER marker GFP-HDEL, WT, fer, nai1, and fer nai1
Descriptives											Descriptives												Descriptives
ER_body_5d_cotyledon											ER_body_5d_hypocotyl												ER_body_5d_root
	N	Mean	Std. Deviation	Std. Error	95% Confidence Interval for Mean		Minimum	Maximum				N	Mean	Std. Deviation	Std. Error	95% Confidence Interval for Mean		Minimum	Maximum					N	Mean	Std. Deviation	Std. Error	95% Confidence Interval for Mean		Minimum	Maximum
					Lower Bound	Upper Bound										Lower Bound	Upper Bound											Lower Bound	Upper Bound
WT	22	23.7273	5.75021	1.22595	21.1778	26.2768	14	39			WT	18	63.6111	14.9554	3.52502	56.174	71.0482	40	97				WT	17	23.1176	5.98835	1.45239	20.0387	26.1966	14	35
fer	22	37.9091	4.78001	1.0191	35.7898	40.0284	29	49			fer	24	70.8333	12.9234	2.63798	65.3763	76.2904	48	100				fer	22	34.5455	7.09612	1.5129	31.3992	37.6917	24	46
nai1	22	0.3636	0.72673	0.15494	0.0414	0.6859	0	2			nai1	20	1.65	1.69442	0.37888	0.857	2.443	0	7				nai1	20	8.25	2.57263	0.57526	7.046	9.454	4	13
fer nai1	17	0.2353	0.43724	0.10605	0.0105	0.4601	0	1			fer nai1	16	4.3125	2.77414	0.69353	2.8343	5.7907	0	10				fer nai1	14	8.7857	3.04274	0.81321	7.0289	10.5425	4	13
Total	83	16.4819	16.6186	1.82413	12.8531	20.1107	0	49			Total	78	37.7821	34.2021	3.87262	30.0707	45.4934	0	100				Total	73	19.7397	12.48	1.46068	16.8279	22.6515	4	46
Tests of Homogeneity of Variances											Tests of Homogeneity of Variances												Tests of Homogeneity of Variances
		Levene Statistic	df1	df2	Sig.								Levene Statistic	df1	df2	Sig.									Levene Statistic	df1	df2	Sig.
ER_body_5d_cotyledon	Based on Mean	13.493	3	79	0						ER_body_5d_hypocotyl	Based on Mean	16.981	3	74	0							ER_body_5d_root	Based on Mean	7.028	3	69	0
	Based on Median	11.592	3	79	0							Based on Median	16.713	3	74	0								Based on Median	6.711	3	69	0
	Based on Median and with adjusted df	11.592	3	42.58	0							Based on Median and with adjusted df	16.713	3	39.761	0								Based on Median and with adjusted df	6.711	3	48.57	0.001
	Based on trimmed mean	13.057	3	79	0							Based on trimmed mean	17.254	3	74	0								Based on trimmed mean	6.986	3	69	0
ANOVA											ANOVA												ANOVA
ER_body_5d_cotyledon											ER_body_5d_hypocotyl												ER_body_5d_root
			Sum of Squares	df	Mean Square	F	Sig.							Sum of Squares	df	Mean Square	F	Sig.								Sum of Squares	df	Mean Square	F	Sig.
Between Groups	(Combined)		21458.4	3	7152.8	475.516	0				Between Groups	(Combined)		82259.7	3	27419.9	259.685	0					Between Groups	(Combined)		9336.73	3	3112.24	114.389	0
	Linear Term	Unweighted	11335.2	1	11335.2	753.564	0					Linear Term	Unweighted	52893.7	1	52893.7	500.938	0						Linear Term	Unweighted	3787.32	1	3787.32	139.201	0
		Weighted	11595.3	1	11595.3	770.853	0						Weighted	58514.1	1	58514.1	554.167	0							Weighted	4418.51	1	4418.51	162.4	0
		Deviation	9863.09	2	4931.54	327.848	0						Deviation	23745.6	2	11872.8	112.443	0							Deviation	4918.22	2	2459.11	90.383	0
Within Groups			1188.33	79	15.042						Within Groups			7813.6	74	105.589							Within Groups			1877.33	69	27.208
Total			22646.7	82							Total			90073.3	77								Total			11214.1	72
Multiple Comparisons											Multiple Comparisons												Multiple Comparisons
Dependent Variable: ER_body_5d_cotyledon											Dependent Variable: ER_body_5d_hypocotyl												Dependent Variable: ER_body_5d_root
Tukey HSD											Tukey HSD												Tukey HSD
(I) Genotype	(J) Genotype	Mean Difference (I-J)	Std. Error	Sig.	95% Confidence Interval						(I) Genotype	(J) Genotype	Mean Difference (I-J)	Std. Error	Sig.	95% Confidence Interval							(I) Genotype	(J) Genotype	Mean Difference (I-J)	Std. Error	Sig.	95% Confidence Interval
					Lower Bound	Upper Bound										Lower Bound	Upper Bound											Lower Bound	Upper Bound
WT	fer	-14.18182*	1.16939	0	-17.251	-11.1127					WT	fer	-7.22222	3.204	0.118	-15.6436	1.1991						WT	fer	-11.42781*	1.68439	0	-15.8624	-6.9932
	nai1	23.36364*	1.16939	0	20.2945	26.4328						nai1	61.96111*	3.33849	0	53.1863	70.7359							nai1	14.86765*	1.72071	0	10.3374	19.3979
	fer nai1	23.49198*	1.25243	0	20.2049	26.7791						fer nai1	59.29861*	3.53064	0	50.0187	68.5785							fer nai1	14.33193*	1.88251	0	9.3757	19.2881
fer	WT	14.18182*	1.16939	0	11.1127	17.251					fer	WT	7.22222	3.204	0.118	-1.1991	15.6436						fer	WT	11.42781*	1.68439	0	6.9932	15.8624
	nai1	37.54545*	1.16939	0	34.4763	40.6146						nai1	69.18333*	3.11111	0	61.0061	77.3605							nai1	26.29545*	1.61155	0	22.0526	30.5383
	fer nai1	37.67380*	1.25243	0	34.3867	40.9609						fer nai1	66.52083*	3.31645	0	57.8039	75.2378							fer nai1	25.75974*	1.78329	0	21.0648	30.4547
nai1	WT	-23.36364*	1.16939	0	-26.4328	-20.2945					nai1	WT	-61.96111*	3.33849	0	-70.7359	-53.1863						nai1	WT	-14.86765*	1.72071	0	-19.3979	-10.3374
	fer	-37.54545*	1.16939	0	-40.6146	-34.4763						fer	-69.18333*	3.11111	0	-77.3605	-61.0061							fer	-26.29545*	1.61155	0	-30.5383	-22.0526
	fer nai1	0.12834	1.25243	1	-3.1587	3.4154						fer nai1	-2.6625	3.44656	0.867	-11.7214	6.3964							fer nai1	-0.53571	1.81763	0.991	-5.3211	4.2497
fer nai1	WT	-23.49198*	1.25243	0	-26.7791	-20.2049					fer nai1	WT	-59.29861*	3.53064	0	-68.5785	-50.0187						fer nai1	WT	-14.33193*	1.88251	0	-19.2881	-9.3757
	fer	-37.67380*	1.25243	0	-40.9609	-34.3867						fer	-66.52083*	3.31645	0	-75.2378	-57.8039							fer	-25.75974*	1.78329	0	-30.4547	-21.0648
	nai1	-0.12834	1.25243	1	-3.4154	3.1587						nai1	2.6625	3.44656	0.867	-6.3964	11.7214							nai1	0.53571	1.81763	0.991	-4.2497	5.3211
* The mean difference is significant at the 0.05 level.											* The mean difference is significant at the 0.05 level.												* The mean difference is significant at the 0.05 level.
ER_body_5d_cotyledon											ER_body_5d_hypocotyl												ER_body_5d_root
Tukey HSD a,b											Tukey HSD a,b												Tukey HSD a,b
Genotype	N	Subset for alpha = 0.05									Genotype	N	Subset for alpha = 0.05										Genotype	N	Subset for alpha = 0.05
		1	2	3									1	2											1	2	3
fer nai1	17	0.2353									nai1	20	1.65										nai1	20	8.25
nai1	22	0.3636									fer nai1	16	4.3125										fer nai1	14	8.7857
WT	22		23.7273								WT	18		63.6111									WT	17		23.1176
fer	22			37.9091							fer	24		70.8333									fer	22			34.5455
Sig.		1	1	1							Sig.		0.854	0.141									Sig.		0.99	1	1
Means for groups in homogeneous subsets are displayed.											Means for groups in homogeneous subsets are displayed.												Means for groups in homogeneous subsets are displayed.
a Uses Harmonic Mean Sample Size = 20.493.											a Uses Harmonic Mean Sample Size = 19.073.												a Uses Harmonic Mean Sample Size = 17.722.
b The group sizes are unequal. The harmonic mean of the group sizes is used. Type I error levels are not guaranteed.											b The group sizes are unequal. The harmonic mean of the group sizes is used. Type I error levels are not guaranteed.												b The group sizes are unequal. The harmonic mean of the group sizes is used. Type I error levels are not guaranteed.

[truncated: 1 more sheets: Figure S11B, S11D]
